# Supplementary material for: Exploring the Mechanism of H2S Synthesis in Male Bactrian Camel Poll Glands Based on Data Independent Acquisition Proteomics and Non-Targeted Metabolomics
Source: Int J Mol Sci. 2024 Jul 13;25(14):7700. doi: 10.3390/ijms25147700 (PMC11276878; doi:10.3390/ijms25147700)
Supplement: Supplementary file 1 [file ijms-25-07700-s001.zip › Table S1.xlsx]

## Sheet: Sheet1
Table S1 qRT-PCR primer sequences.
Gene		Primer sequence(5'-3')			Gene entry number			Fragment lengths		Tm/℃
GAPDH		F: GTTTGTGATGGGCGTGAACC R: ATCACGCCACATCTTCCCAG			XM_032472950.1			205 bp		57.65
CTH		F: TTCCGGCAATCATGACCCAT R: GACTTGCAGTTGGAGGGTGT			XM_006191025.3			162 bp		56.29
CBS		F: CACACCATCGAGATCCTCCG R: TTGAACTGCCTGGAGACGAC			XM_032456494.1			168 bp		57.35
GAPDH: glyceraldehyde-3-phosphate dehydrogenase; CTH : cystathionine gamma-lyase isoform X1; CBS: cystathionine beta-synthase
