# Supplementary material for: Exploring the Mechanism of H2S Synthesis in Male Bactrian Camel Poll Glands Based on Data Independent Acquisition Proteomics and Non-Targeted Metabolomics
Source: Int J Mol Sci. 2024 Jul 13;25(14):7700. doi: 10.3390/ijms25147700 (PMC11276878; doi:10.3390/ijms25147700)
Supplement: Supplementary file 1 [file ijms-25-07700-s001.zip › Table S10.xlsx]

## Sheet: Sheet4
Table S10 Differential content of 26 amino acids using GC-MS analysis.
NO.	Metabolite name	NM 1	NM 2	NM 3	NM 4	NM 5	NM 6	VH 1	VH 2	VH 3	VH 4	VH 5	VH 6	VIP	P-value	adj.P-value	log2(FC)	FC
1	L-cystathionine	0.0240881	0.035071	0.0691455	0.0342729	0.0291816	0.0528618	0.00059098	0.000352391	0.000392747	0.000602505	0.00105712	0.000240441	1.47727	0.000170927	0.000627586	6.24011	75.5892
2	L-threonine	0.0217143	0.025606	0.0819176	0.02679	0.024171	0.0523238	0.0024819	0.00273384	0.00300967	0.00313547	0.0031013	0.00224818	1.10713	0.0042505	0.0078149	3.79856	13.9149
3	Glycine	2.6828	3.6557	4.10942	3.11056	3.19923	2.51263	0.0953351	0.0616591	0.0354029	0.0627196	0.0365512	0.0569527	1.4278	1.44221e-07	4.20945e-06	5.78858	55.276
4	Serine	0.11031	0.136249	0.209876	0.111214	0.103877	0.14441	0.0095776	0.00938207	0.0104002	0.0109222	0.0110102	0.00766235	1.14372	1.46386e-05	0.000102033	3.79078	13.8401
5	L-lysine	1.0148	1.27678	0.356019	1.14914	1.05849	0.413769	0.00020216	0.000137963	5.18533e-05	0.000130397	8.20683e-05	0.000210475	2.10201	0.00027147	0.000918672	12.6586	6465.68
6	N-(1-oxopentyl)-glycine	0.481823	0.66958	0.684746	0.627184	0.601783	0.435123	4.50567e-05	4.87502e-05	0.000130522	0.000205132	0.000168921	0.00010174	2.09307	6.8896e-08	2.70476e-06	12.2876	4999.47
7	N-butyrylglycine	0.273892	0.363114	1.04633	0.30949	0.254024	0.445926	1.37712e-05	0.00106349	1.98239e-05	0.0021096	1.28429e-05	1.38635e-05	2.02624	0.00445816	0.00813266	9.70183	832.802
8	Acetylglycine	0.315859	0.399278	0.0456486	0.385146	0.339943	0.24732	0.000259623	0.000127628	0.00021402	0.00161089	0.000223802	0.000269666	1.82119	0.000302784	0.000995775	9.32326	640.589
9	4-hydroxyproline	0.0711721	0.0974777	0.103251	0.0947739	0.0869077	0.0596954	9.41002e-05	0.000202867	0.000221217	0.000237945	0.000240901	0.000135736	1.76354	2.11775e-07	4.4954e-06	8.82375	453.119
10	Glycyl proline	0.00126098	0.00119086	0.00109735	0.00227062	0.0027182	0.00087559	2.23476e-08	1.8413e-06	1.18002e-05	4.18303e-05	1.60895e-05	2.23476e-08	1.73119	0.0004393	0.00123905	7.03852	131.464
11	Isobutyrylglycine	0.110485	0.159601	0.50899	0.142744	0.122976	0.294894	0.000374177	0.00115042	0.000551593	0.00138839	0.000648058	0.000471853	1.67563	0.00556554	0.00977108	8.19092	292.222
12	Heptanoylglycine	0.0263167	0.0409776	0.0641559	0.0275228	0.025767	0.0263237	0.000111221	0.000285248	0.000102679	0.000340928	0.000127561	8.07284e-05	1.64214	0.000231837	0.000814045	7.65339	201.327
13	L-phenylalanine	0.068769	0.0961077	0.160868	0.0680323	0.0639819	0.125046	0.000595734	0.000932266	0.000656349	0.00130105	0.000881706	0.000660864	1.54225	0.000123138	0.000508518	6.85689	115.913
14	Isovalerylglycine	0.517921	0.691293	1.21908	0.603438	0.498976	0.625843	0.00527621	0.00825925	0.00447653	0.0101192	0.00553172	0.00489884	1.53401	9.06948e-05	0.00041524	6.75207	107.79
15	N-formylglycine	0.00468043	0.00435967	0.0164883	0.00381189	0.00354351	0.00887242	5.92733e-05	0.000182033	0.00010592	0.000193448	0.000101377	9.75413e-05	1.39259	0.00788589	0.0128318	5.81912	56.4584
16	Glycyl-glycine	0.0066392	0.0110362	0.00251083	0.0154124	0.0159049	0.00656889	0.000123502	0.000172421	0.000165151	0.000331637	7.5962e-05	0.000170747	1.39015	0.00146284	0.0031669	5.804	55.87
17	N-methylalanine	0.133481	0.21276	0.375326	0.150758	0.148636	0.251992	0.00748583	0.00381183	0.00311882	0.00386115	0.00359581	0.00482894	1.38547	0.000248626	0.00086648	5.57507	47.6719
18	L-alanine	0.63861	0.918307	0.892924	0.838086	0.842058	0.901813	0.0410749	0.0227311	0.0240155	0.0247012	0.0252095	0.0235899	1.32112	3.17705e-09	2.85395e-07	4.96306	31.191
19	Ornithine	0.0405011	0.0569775	0.0340738	0.0488765	0.0510297	0.024664	0.00130171	0.00109008	0.00109952	0.00208075	0.00158454	0.000957162	1.3166	7.22058e-06	5.91581e-05	4.98032	31.5664
20	L-asparagine	0.00397696	0.00441659	0.00757328	0.00323313	0.00309187	0.00446208	0.000240683	0.000104186	9.20319e-05	0.00011297	0.000148709	0.000182129	1.30749	7.15088e-05	0.000347861	4.92494	30.3777
21	O-phosphoserine	0.00194275	0.0068145	0.00405237	0.00584032	0.00321092	0.000521946	0.00011303	9.17358e-05	6.33042e-05	0.000111159	2.5995e-05	0.000108271	1.30568	0.00357766	0.00676424	5.4459	43.5891
22	Propionylglycine	0.088978	0.140169	0.401272	0.119103	0.0824491	0.175248	0.00307057	0.0180338	0.0101708	0.0196428	0.0114885	0.00757196	1.11431	0.00945869	0.0152317	3.84732	14.3933
23	L-cysteine-glycine	0.00281022	0.00468158	0.0101281	0.00439064	0.00446992	0.0040166	0.000440791	0.0004209	0.00040499	0.00049187	0.000356371	0.000390508	1.09452	0.00121078	0.00270462	3.60554	12.1724
24	Leucine	0.0645512	0.08687	0.12605	0.0615047	0.0628326	0.0525745	0.00547611	0.0041654	0.0086401	0.00412512	0.00884269	0.00908482	1.09448	0.000101247	0.000441892	3.49383	11.2654
25	Beta-alanine	0.00661332	0.0080236	0.00629589	0.00877471	0.00807714	0.00459676	0.00108263	0.000570224	0.000584522	0.000611825	0.000645967	0.000716648	1.07456	1.47338e-06	1.85162e-05	3.33092	10.0625
26	Homocystine	0.00399275	0.00518097	0.00627597	0.00417886	0.00381975	0.00425327	0.000729105	0.000466738	0.000450255	0.000623991	0.000489893	0.00049739	1.03592	9.7773e-07	1.42688e-05	3.08819	8.50427
