# Supplementary material for: Exploring the Mechanism of H2S Synthesis in Male Bactrian Camel Poll Glands Based on Data Independent Acquisition Proteomics and Non-Targeted Metabolomics
Source: Int J Mol Sci. 2024 Jul 13;25(14):7700. doi: 10.3390/ijms25147700 (PMC11276878; doi:10.3390/ijms25147700)
Supplement: Supplementary file 1 [file ijms-25-07700-s001.zip › Table S11.xlsx]

## Sheet: Sheet2
Table S12 qRT-PCR detection of CTH and CBS mRNA levels in the poll gland tissue of bactrian camels.
Gene	Group	Target gene	β-actin	ΔCT（CTH-β-actin）	Average	2-ΔΔCT	2-ΔΔCT
CTH	C1	26.99	20.62	6.37	6.28	-0.09	0.939523
	C1	26.89	20.7	6.19		0.09	1.06437
	C1	26.94	20.66	6.28		-8.88178e-16	1
	C2	26	19.69	6.31	6.38333	-0.03	0.97942
	C2	26.17	19.66	6.51		-0.23	0.852635
	C2	26.01	19.68	6.33		-0.05	0.965936
	C3	25.41	19.32	6.09	6.13	0.19	1.14076
	C3	25.56	19.48	6.08		0.2	1.1487
	C3	25.47	19.25	6.22		0.06	1.04247
	E1	25.28	19.32	5.96	6.02667	0.32	1.24833
	E1	25.5	19.45	6.05		0.23	1.17283
	E1	25.39	19.32	6.07		0.21	1.15669
	E2	25.1	19.54	5.56	5.56333	0.72	1.64718
	E2	24.87	19.4	5.47		0.81	1.75321
	E2	24.99	19.33	5.66		0.62	1.53688
	E3	25.98	20.27	5.71	5.675	0.57	1.48452
	E3	25.87	20.23	5.64		0.64	1.55833
CBS	C1	30.7	20.1	10.6	11.1733	1.77636e-15	1
	C1	30.99	19.69	11.3		-0.7	0.615572
	C1	31.28	19.66	11.62		-1.02	0.493116
	C2	29.92	19.42	10.5	10.58	0.1	1.07177
	C2	30.05	19.52	10.53		0.07	1.04972
	C2	30.18	19.47	10.71		-0.11	0.926588
	C3	29.63	19.32	10.31	10.4467	0.29	1.22264
	C3	29.8	19.48	10.32		0.28	1.21419
	C3	29.96	19.25	10.71		-0.11	0.926588
	E1	28.68	19.32	9.36	9.44667	1.24	2.36199
	E1	28.81	19.45	9.36		1.24	2.36199
	E1	28.94	19.32	9.62		0.98	1.97247
	E2	28.59	19.33	9.26	9.11333	1.34	2.53151
	E2	28.44	19.4	9.04		1.56	2.94854
	E2	28.58	19.54	9.04		1.56	2.94854
	E3	29.56	20.27	9.29	9.20667	1.31	2.47942
	E3	29.48	20.23	9.25		1.35	2.54912
	E3	29.32	20.24	9.08		1.52	2.86791
