# Supplementary material for: Exploring the Mechanism of H2S Synthesis in Male Bactrian Camel Poll Glands Based on Data Independent Acquisition Proteomics and Non-Targeted Metabolomics
Source: Int J Mol Sci. 2024 Jul 13;25(14):7700. doi: 10.3390/ijms25147700 (PMC11276878; doi:10.3390/ijms25147700)
Supplement: Supplementary file 1 [file ijms-25-07700-s001.zip › Table S12.xlsx]

## Sheet: Sheet1
Table S13 Detection of endogenous H2S concentration in poll gland tissue of bactrian camel.
Group	1	2	3	Average	△A			X result			H2S content nmol/mL=μmol/L=μM			Normalization
blank	0.124	0.1352	0.1322	0.130467	-0.00647	0.00473	0.00173	7.81923	12.1269	10.9731	92.8534	144.007	130.305	0.129906	0.201472	0.182303
C1	0.2097	0.2088	0.209	0.209167	0.07923	0.07833	0.07853	40.7808	40.4346	40.5115	484.272	480.161	481.075	0.677517	0.671766	0.673044
C2	0.2042	0.2071	0.2009	0.204067	0.07373	0.07663	0.07043	38.6654	39.7808	37.3962	459.151	472.397	444.079	0.642373	0.660903	0.621286
C3	0.2106	0.2111	0.2113	0.211	0.08013	0.08063	0.08083	41.1269	41.3192	41.3962	488.382	490.666	491.579	0.683268	0.686463	0.687741
Exp1	0.2205	0.2203	0.2198	0.2202	0.09003	0.08983	0.08933	44.9346	44.8577	44.6654	533.599	532.685	530.401	0.746528	0.74525	0.742055
Exp2	0.2279	0.2286	0.2267	0.227733	0.09743	0.09813	0.09623	47.7808	48.05	47.3192	567.397	570.594	561.916	0.793813	0.798285	0.786145
Exp3	0.2231	0.2253	0.2233	0.2239	0.09263	0.09483	0.09283	45.9346	46.7808	46.0115	545.474	555.522	546.387	0.763141	0.777199	0.764419
