# Supplementary material for: Exploring the Mechanism of H2S Synthesis in Male Bactrian Camel Poll Glands Based on Data Independent Acquisition Proteomics and Non-Targeted Metabolomics
Source: Int J Mol Sci. 2024 Jul 13;25(14):7700. doi: 10.3390/ijms25147700 (PMC11276878; doi:10.3390/ijms25147700)
Supplement: Supplementary file 1 [file ijms-25-07700-s001.zip › Table S2.xlsx]

## Sheet: Sheet2
Table S2 1703 DEPs generated from the DIA proteomics sequence database.
NO.	id	Symbol	Description	C1	C2	C3	E1	E2	E3	log2(fc)	PValue	FDR
1	ncbi_105063657	GSTM1	XP_031313622.1 glutathione S-transferase Mu 1-like isoform X1 [Camelus dromedarius]	224.837	228.177	232.749	31372	28249.1	28667.8	7.00838	5.02654e-22	1.9711e-20
2	ncbi_105082851	ATP2A1	XP_006183119.1 LOW QUALITY PROTEIN: sarcoplasmic/endoplasmic reticulum calcium ATPase 1 [Camelus ferus]	91.4197	27.5588	78.8389	6098.22	5063.15	4751.55	6.32989	0.00618315	0.0170792
3	ncbi_105083383	KYNU	XP_010971505.1 PREDICTED: kynureninase [Camelus bactrianus]	43.4649	26.1802	24.0798	903.578	816.145	877.153	4.7922	1.33569e-12	2.10729e-11
4	ncbi_105069291	Hacd3	XP_006184078.1 very-long-chain (3R)-3-hydroxyacyl-CoA dehydratase 3 [Camelus ferus]	491.262	531.701	444.345	11616	12893.7	12113	4.64149	5.91347e-38	5.81406e-36
5	ncbi_105083511	KMO	XP_010971675.1 PREDICTED: kynurenine 3-monooxygenase isoform X1 [Camelus bactrianus]	1101.5	1001.27	952.238	15667.2	14096.3	14850.6	3.86825	7.55404e-32	5.45176e-30
6	ncbi_105066078	SEC14L2	XP_010949626.1 PREDICTED: SEC14-like protein 2 [Camelus bactrianus]	253.636	202.065	192.195	2762.86	2559.71	2804.26	3.64886	1.46811e-33	1.14479e-31
7	ncbi_105066080	Sec14l3	XP_006184822.1 SEC14-like protein 3 [Camelus ferus]	177.243	136.04	182.776	1746.1	1889.03	1960.51	3.49572	0.00179827	0.00585667
8	ncbi_105075296	GBA3	XP_010961352.1 PREDICTED: cytosolic beta-glucosidase [Camelus bactrianus]	13.1858	14.768	14.9674	151.957	142.773	143.027	3.35037	3.25682e-14	6.18886e-13
9	ncbi_105063656	GSTM1	XP_010946564.1 PREDICTED: glutathione S-transferase Mu 1 isoform X1 [Camelus bactrianus]	11423.1	10123.3	11465.3	114336	109923	106503	3.32474	5.95282e-11	7.56253e-10
10	ncbi_105082457	SCIN	XP_006194158.1 adseverin [Camelus ferus]	134.253	129.113	122.745	1175.56	1147.54	1185.26	3.1837	1.83698e-41	2.04296e-39
11	ncbi_105066024	PLSCR2	XP_010949553.1 PREDICTED: phospholipid scramblase 2-like [Camelus bactrianus]	23.1192	22.5412	26.0038	206.598	199.109	177.312	3.02422	0.001769	0.00577801
12	ncbi_105068988	REEP4	XP_006180265.1 receptor expression-enhancing protein 4 isoform X1 [Camelus ferus]	118.16	92.3205	101.861	739.922	674.896	756.079	2.79709	1.22426e-08	1.10021e-07
13	ncbi_105083837	ENPP5	XP_010972139.1 PREDICTED: ectonucleotide pyrophosphatase/phosphodiesterase family member 5 [Camelus bactrianus]	17.3879	11.4162	10.6985	80.7616	97.0242	84.3074	2.73006	4.94206e-07	3.45283e-06
14	ncbi_105077243	Baiap2l1	XP_032315935.1 brain-specific angiogenesis inhibitor 1-associated protein 2-like protein 1 isoform X1 [Camelus ferus]	29.6414	33.8956	31.7975	204.41	199.17	221.539	2.71306	4.78718e-06	2.8118e-05
15	ncbi_105078719	ndrg4	XP_031314206.1 protein NDRG4 isoform X3 [Camelus dromedarius]	315.268	192.329	250.186	1676.37	1619.27	1667.65	2.71144	1.40581e-12	2.20254e-11
16	ncbi_105064063	ACSL3	XP_010947159.1 PREDICTED: long-chain-fatty-acid--CoA ligase 3 [Camelus bactrianus]	2957.82	2946.75	3159.95	17443.9	18138.2	19229.5	2.59618	7.2861e-43	8.98707e-41
17	ncbi_105076535	RCN1	XP_010963021.1 PREDICTED: reticulocalbin-1 [Camelus bactrianus]	1015.08	1155.38	1064.2	6316.7	6758.69	6420.48	2.59148	4.27169e-47	6.58618e-45
18	ncbi_105075691	SDS	EPY81852.1 L-serine dehydratase/L-threonine deaminase [Camelus ferus]	1149.92	836.809	834.466	5998.04	5352.29	5470.52	2.57587	6.14907e-07	4.21792e-06
19	ncbi_105065479	FGF1	XP_010948861.1 PREDICTED: fibroblast growth factor 1 isoform X1 [Camelus bactrianus]	17.2441	12.73	NA	116.29	91.1013	60.6224	2.57556	0.00975309	0.0251387
20	ncbi_105069413	UGT3A1	XP_010953830.1 PREDICTED: UDP-glucuronosyltransferase 3A2 isoform X1 [Camelus bactrianus]	350.86	211.73	276.182	1613.53	1497.96	1449.03	2.44285	1.49916e-08	1.33644e-07
21	ncbi_105069414	UGT3A1	XP_010953832.1 PREDICTED: UDP-glucuronosyltransferase 3A1-like isoform X1 [Camelus bactrianus]	1059.39	916.86	908.515	4775.28	4951.64	5199.93	2.37138	1.5706e-32	1.14569e-30
22	ncbi_105074581	GNPNAT1	NP_001069027.1 glucosamine 6-phosphate N-acetyltransferase [Bos taurus]	78.7702	90.9122	94.4879	440.587	457.146	410.941	2.30857	9.35507e-21	3.15745e-19
23	ncbi_105072360	ATP13A5	XP_010957566.1 PREDICTED: probable cation-transporting ATPase 13A5 [Camelus bactrianus]	89.763	73.9143	101.979	480.138	394.465	404.106	2.26706	3.1122e-12	4.63008e-11
24	ncbi_105082584	REX1BD	XP_006186296.1 required for excision 1-B domain-containing protein isoform X1 [Camelus ferus]	14.9699	9.84555	10.7415	55.2077	60.4377	53.8875	2.25336	0.0179592	0.0423481
25	ncbi_105064030	NHEJ1	XP_010947094.1 PREDICTED: non-homologous end-joining factor 1 isoform X1 [Camelus bactrianus]	53.2349	50.2965	63.4809	265.915	246.252	283.467	2.25215	0.000486442	0.00183948
26	ncbi_105079324	KRT15	XP_006178756.1 keratin, type I cytoskeletal 15 isoform X1 [Camelus ferus]	999.7	987.971	963.001	4835.03	4540.38	4666.66	2.25064	5.05578e-34	3.98819e-32
27	ncbi_105067300	PSAT1	XP_006189061.1 phosphoserine aminotransferase isoform X1 [Camelus ferus]	938.452	767.212	834.377	4267.87	3700.9	3890.92	2.22314	3.47242e-26	1.84657e-24
28	ncbi_105064575	GLRX	XP_006194565.1 glutaredoxin-1 [Camelus ferus]	15541.7	16636.2	16758.4	75242.9	82441.8	68617.2	2.20927	9.66561e-18	2.55142e-16
29	ncbi_105083348	CATHL7	XP_010971471.1 PREDICTED: cathelicidin-7-like [Camelus bactrianus]	364.097	372.15	376.233	1955.92	1467.95	1718.08	2.20854	0.00340813	0.0102759
30	ncbi_105079533	ARSL	XP_010966590.1 PREDICTED: arylsulfatase E [Camelus bactrianus]	137.438	169.566	192.147	766.319	766.907	728.307	2.17975	4.08867e-13	6.88277e-12
31	ncbi_105083418	GALNT7	XP_010993283.2 LOW QUALITY PROTEIN: N-acetylgalactosaminyltransferase 7 [Camelus dromedarius]	300.786	317.266	290.161	1302.79	1360.93	1337.54	2.13935	1.15396e-32	8.5092e-31
32	ncbi_105079461	FMO5	XP_010966508.1 PREDICTED: dimethylaniline monooxygenase [N-oxide-forming] 5 isoform X1 [Camelus bactrianus]	53.0092	52.6299	60.9087	240.019	242.199	242.457	2.1214	3.96436e-20	1.27461e-18
33	ncbi_105081989	PPIG	XP_006182913.1 peptidyl-prolyl cis-trans isomerase G isoform X1 [Camelus ferus]	45.762	31.3214	47.8403	163.883	186.603	184.673	2.09892	2.64168e-05	0.000135869
34	ncbi_105071363	TPP2	XP_031322146.1 tripeptidyl-peptidase 2 isoform X3 [Camelus dromedarius]	948.466	828.058	841.688	3868.83	3526.35	3611.8	2.07176	1.20512e-49	2.20961e-47
35	ncbi_105077014	SLC27A2	XP_010963599.1 PREDICTED: very long-chain acyl-CoA synthetase [Camelus bactrianus]	36.0794	46.5312	49.8263	200.563	165.203	186.343	2.05965	5.19342e-07	3.60985e-06
36	ncbi_105082857	TMEM120A	XP_010970847.1 PREDICTED: transmembrane protein 120A [Camelus bactrianus]	109.954	112.627	100.416	451.881	462.569	419.896	2.04654	4.24709e-10	4.77815e-09
37	ncbi_123612115	PLPP6	XP_006208198.1 phospholipid phosphatase 6 [Vicugna pacos]	45.4476	30.9075	72.8543	211.888	178.098	204.838	1.99512	0.0211161	0.0483467
38	ncbi_105080384	RASSF6	XP_006188758.1 ras association domain-containing protein 6 isoform X1 [Camelus ferus]	33.56	26.3918	33.7757	123.377	130.219	119.015	1.99113	4.76574e-10	5.31756e-09
39	ncbi_105079475	NUDT17	XP_010966528.1 PREDICTED: nucleoside diphosphate-linked moiety X motif 17 [Camelus bactrianus]	11.5217	9.74399	9.96083	34.9282	49.8906	38.9195	1.98645	6.1186e-06	3.51768e-05
40	ncbi_105065860	PPM1E	XP_032354284.1 protein phosphatase 1E [Camelus ferus]	91.2836	68.2992	68.1187	360.283	284.836	254.645	1.9824	1.59032e-05	8.49505e-05
41	ncbi_105081466	GGH	XP_010968962.1 PREDICTED: gamma-glutamyl hydrolase [Camelus bactrianus]	20.6553	27.9155	22.9874	98.0783	83.9746	96.3873	1.96018	1.14619e-05	6.29109e-05
42	ncbi_105083856	RHAG	XP_031290421.1 ammonium transporter Rh type A [Camelus dromedarius]	66.578	62.3067	76.6032	266.222	258.512	270.447	1.95223	0.0012931	0.00436654
43	ncbi_105072241	SULT1C2	XP_006176646.1 sulfotransferase 1C2 [Camelus ferus]	33.4092	25.6498	20.3987	101.391	104.275	101.59	1.95119	1.79086e-11	2.43471e-10
44	ncbi_105064688	ALG6	XP_032350356.1 dolichyl pyrophosphate Man9GlcNAc2 alpha-1,3-glucosyltransferase isoform X1 [Camelus ferus]	73.7849	63.423	55.6661	295.445	211.62	236.445	1.94669	9.0493e-05	0.000406829
45	ncbi_105066177	ALG11	XP_010949752.1 PREDICTED: GDP-Man:Man(3)GlcNAc(2)-PP-Dol alpha-1,2-mannosyltransferase [Camelus bactrianus]	128.732	140.35	101.635	462.384	508.713	441.303	1.92976	0.000965481	0.00336406
46	ncbi_105082573	PGPEP1	XP_010970456.1 PREDICTED: pyroglutamyl-peptidase 1 isoform X1 [Camelus bactrianus]	676.213	560.617	603.419	2359.72	2113.27	2443.04	1.91005	2.58162e-05	0.000132881
47	ncbi_105073030	ARHGAP8	XP_010958471.1 PREDICTED: rho GTPase-activating protein 8-like [Camelus bactrianus]	14.4357	14.1659	11.931	55.4251	48.3987	48.3684	1.90874	3.16802e-10	3.63653e-09
48	ncbi_105076271	KRT8	XP_010962653.1 PREDICTED: keratin, type II cytoskeletal 8 [Camelus bactrianus]	65829.7	68442.5	66524.8	253507	243591	250710	1.89693	3.55111e-90	3.44153e-87
49	ncbi_105064184	FKBP5	XP_010947329.1 PREDICTED: peptidyl-prolyl cis-trans isomerase FKBP5 [Camelus bactrianus]	176.18	159.411	181.201	644.775	640.281	623.649	1.88494	5.85779e-24	2.74064e-22
50	ncbi_105071422	PTPRM	XP_032322998.1 receptor-type tyrosine-protein phosphatase mu isoform X2 [Camelus ferus]	222.012	206.539	216.089	754.123	812.025	780.91	1.86429	1.33254e-29	9.22443e-28
51	ncbi_105075753	TMEM164	XP_006215253.1 transmembrane protein 164 isoform X1 [Vicugna pacos]	1347.31	1122.65	1137.25	4237.57	4362.52	4503.74	1.86104	6.52403e-07	4.4616e-06
52	ncbi_105064679	TEP1	XP_010947996.1 PREDICTED: telomerase protein component 1 [Camelus bactrianus]	86.1404	69.3095	72.7383	276.282	264.874	276.236	1.8408	8.53426e-14	1.54803e-12
53	ncbi_105063498	SRRM1	XP_017497070.1 PREDICTED: serine/arginine repetitive matrix protein 1 isoform X3 [Manis javanica]	13.974	9.03727	7.71533	40.963	33.9569	35.0293	1.83928	2.94092e-08	2.51274e-07
54	ncbi_105070021	DENND1B	XP_010954588.1 PREDICTED: DENN domain-containing protein 1B isoform X1 [Camelus bactrianus]	21.4408	10.8263	10.3609	52.7277	45.6504	49.8245	1.79769	5.72512e-06	3.3111e-05
55	ncbi_105075168	MCTP2	XP_032325363.1 LOW QUALITY PROTEIN: multiple C2 and transmembrane domain-containing protein 2 [Camelus ferus]	114.888	87.7417	97.231	355.294	331.067	345.795	1.7833	2.23026e-21	8.26782e-20
56	ncbi_105078233	PLIN3	XP_010965044.1 PREDICTED: perilipin-3 isoform X1 [Camelus bactrianus]	881	963.376	946.169	3208.13	3167.1	3223.01	1.78222	2.46555e-48	4.07958e-46
57	ncbi_105082711	POR	XP_010970634.1 PREDICTED: LOW QUALITY PROTEIN: NADPH--cytochrome P450 reductase [Camelus bactrianus]	1696.72	1604.19	1675.11	5732.31	5698.57	5642.32	1.77867	4.84363e-38	4.90436e-36
58	ncbi_105072153	ACOXL	XP_031296838.1 acyl-coenzyme A oxidase-like protein [Camelus dromedarius]	NA	34.11	24.0064	139.661	74.8678	83.7415	1.77464	0.00098497	0.00341269
59	ncbi_105083365	NPG5	XP_006173546.2 protegrin-2 [Camelus ferus]	69.3482	71.7917	117.273	307.689	250.29	322.066	1.7679	0.0120572	0.0301053
60	ncbi_105065609	Sec14l1	XP_010949018.1 PREDICTED: SEC14-like protein 1 isoform X1 [Camelus bactrianus]	188.334	100.964	126.222	444.292	517.163	444.033	1.75808	3.83647e-11	4.99551e-10
61	ncbi_105065142	ABCC11	XP_010948497.1 PREDICTED: ATP-binding cassette sub-family C member 11 [Camelus bactrianus]	922.329	930.585	950.936	3126.15	3132.72	3214.16	1.75642	5.40788e-42	6.32535e-40
62	ncbi_105078587	AGR2	XP_006191699.1 anterior gradient protein 2 homolog [Camelus ferus]	51432.3	64576.9	63599.5	208754	199740	197844	1.75527	1.77895e-22	7.22658e-21
63	ncbi_105061791	ABHD5	XP_010944228.1 PREDICTED: 1-acylglycerol-3-phosphate O-acyltransferase ABHD5 [Camelus bactrianus]	35.0727	24.6234	46.1293	133.524	105.629	117.953	1.75467	2.24144e-08	1.95449e-07
64	ncbi_105081437	METTL7B	XP_010968911.1 PREDICTED: methyltransferase-like protein 7B [Camelus bactrianus]	138.951	170.776	203.658	638.635	430.565	637.268	1.7329	0.00084851	0.00299314
65	ncbi_105078045	C2CD2	XP_010964846.1 PREDICTED: C2 domain-containing protein 2, partial [Camelus bactrianus]	100.453	107.833	119.78	326.363	416.661	333.746	1.71466	1.22444e-08	1.10021e-07
66	ncbi_105074997	TMCC3	XP_031318875.1 transmembrane and coiled-coil domain protein 3 isoform X2 [Camelus dromedarius]	31.4397	44.4735	46.1293	137.235	141.712	116.409	1.69577	1.00577e-09	1.08132e-08
67	ncbi_105078335	Yipf2	XP_006185071.1 protein YIPF2 [Camelus ferus]	49.5043	30.8014	30.8383	147.063	107.314	102.341	1.68236	1.83807e-08	1.62152e-07
68	ncbi_105082780	VKORC1	XP_006181552.1 vitamin K epoxide reductase complex subunit 1 isoform X1 [Camelus ferus]	31.5568	43.3851	64.4516	112.642	171.071	161.857	1.67649	4.88429e-05	0.000234822
69	ncbi_105069875	SLC26A2	XP_010954410.1 PREDICTED: sulfate transporter [Camelus bactrianus]	1407.88	1223.22	1142.06	4209.75	3708.45	3908.59	1.64821	3.78097e-29	2.4903e-27
70	ncbi_105077270	ARFGEF3	XP_010963940.1 PREDICTED: LOW QUALITY PROTEIN: brefeldin A-inhibited guanine nucleotide-exchange protein 3 [Camelus bactrianus]	79.4584	67.5944	69.4904	229.788	220.407	224.053	1.63862	2.82682e-16	6.68192e-15
71	ncbi_105064062	MOGAT1	XP_010947158.1 PREDICTED: 2-acylglycerol O-acyltransferase 1 [Camelus bactrianus]	608.087	567.732	566.697	1817.11	1763.66	1825.59	1.63349	2.55883e-19	7.7496e-18
72	ncbi_105075442	Rab29	XP_006182343.1 ras-related protein Rab-7L1 [Camelus ferus]	180.367	161.531	167.608	514.968	540.49	518.464	1.62719	2.182e-09	2.21597e-08
73	ncbi_105079714	FAM160A1	XP_010966802.1 PREDICTED: LOW QUALITY PROTEIN: protein FAM160A1 [Camelus bactrianus]	12.1656	14.5616	14.7498	37.0573	48.9426	41.4252	1.61927	2.55657e-05	0.000131892
74	ncbi_105081621	MAGED2	XP_010969200.1 PREDICTED: melanoma-associated antigen D2 [Camelus bactrianus]	594.622	508.957	598.682	1821.28	1696.73	1702.03	1.61661	7.68779e-26	4.01184e-24
75	ncbi_105070381	SLC22A18	XP_010955110.1 PREDICTED: solute carrier family 22 member 18 isoform X1 [Camelus bactrianus]	13.4625	28.7217	15.6002	65.2843	57.6716	54.1599	1.61594	0.00552807	0.0155161
76	ncbi_105066685	SEC62	XP_010950392.1 PREDICTED: translocation protein SEC62 [Camelus bactrianus]	353.658	296.638	311.44	947.864	994.825	983.371	1.60525	2.11318e-14	4.09595e-13
77	ncbi_105078063	CBS	XP_010964864.1 PREDICTED: cystathionine beta-synthase [Camelus bactrianus]	180.497	166.539	159.235	503.092	507.588	494.659	1.57211	6.42145e-20	2.02619e-18
78	ncbi_105073295	OSBPL7	XP_010958812.1 PREDICTED: oxysterol-binding protein-related protein 7 isoform X1 [Camelus bactrianus]	18.5267	21.0871	18.9597	62.6324	60.0466	51.3994	1.57142	1.54622e-10	1.85001e-09
79	ncbi_105073138	GCAT	XP_006174995.3 2-amino-3-ketobutyrate coenzyme A ligase, mitochondrial [Camelus ferus]	585.544	607.982	553.822	1666.4	1725.79	1775.84	1.56445	5.68868e-23	2.39702e-21
80	ncbi_105061757	RPL14	XP_032315065.1 60S ribosomal protein L14 isoform X1 [Camelus ferus]	447.316	357.173	442.247	1246.51	1176.69	1242.76	1.55603	3.51078e-09	3.45176e-08
81	ncbi_105070749	FKBP15	XP_010955539.1 PREDICTED: FK506-binding protein 15 isoform X2 [Camelus bactrianus]	250.774	294.322	265.142	765.992	834.892	779.377	1.5547	1.24634e-35	1.084e-33
82	ncbi_105064535	FLVCR1	XP_031294463.1 feline leukemia virus subgroup C receptor-related protein 1 isoform X1 [Camelus dromedarius]	9.51027	8.31549	10.6171	31.9466	24.2152	27.1955	1.55124	0.000109072	0.000478307
83	ncbi_105076993	SLC30A4	XP_010963567.1 PREDICTED: zinc transporter 4 [Camelus bactrianus]	13.6168	14.2504	NA	63.2147	36.371	22.4115	1.54524	0.00712141	0.0193015
84	ncbi_105080965	C9orf152	XP_032334046.1 uncharacterized protein C9orf152 homolog isoform X1 [Camelus ferus]	46.7324	35.5259	58.5726	148.727	127.905	131.798	1.53612	0.000251041	0.00101072
85	ncbi_105083728	GJB1	XP_010971970.1 PREDICTED: gap junction beta-1 protein [Camelus bactrianus]	223.776	238.652	286.765	790.158	663.795	713.221	1.53241	1.39768e-09	1.46552e-08
86	ncbi_105082136	Pcbd2	XP_032332671.1 pterin-4-alpha-carbinolamine dehydratase 2 isoform X1 [Camelus ferus]	296.621	238.839	237.993	835.875	604.756	788.357	1.527	2.3406e-10	2.7377e-09
87	ncbi_105065038	GAPDHS	XP_032343989.1 glyceraldehyde-3-phosphate dehydrogenase, testis-specific isoform X1 [Camelus ferus]	18.9606	23.7409	15.2404	53.5684	52.5389	60.4841	1.52363	1.1278e-06	7.35672e-06
88	ncbi_105067894	ADH1B	XP_010951868.1 PREDICTED: alcohol dehydrogenase E chain [Camelus bactrianus]	76297.4	76755.8	82743	209924	238688	228286	1.5214	2.28617e-24	1.09995e-22
89	ncbi_105066623	MME	XP_010950319.1 PREDICTED: neprilysin [Camelus bactrianus]	282.589	205.91	230.626	716.004	686.767	659.182	1.51969	5.23705e-21	1.82196e-19
90	ncbi_105067960	EGF	XP_010951982.1 PREDICTED: pro-epidermal growth factor isoform X1 [Camelus bactrianus]	13.3168	14.1611	19.8655	44.1432	46.2385	45.1105	1.51698	8.47072e-08	6.73686e-07
91	ncbi_105067715	AGPAT5	XP_010951643.1 PREDICTED: 1-acyl-sn-glycerol-3-phosphate acyltransferase epsilon [Camelus bactrianus]	483.842	451.953	461.755	1319.53	1351.83	1289.06	1.50275	2.5145e-18	6.99115e-17
92	ncbi_105062883	STARD3NL	XP_006185357.1 STARD3 N-terminal-like protein [Camelus ferus]	71.626	87.9812	70.427	205.709	221.418	222.926	1.49871	4.4751e-08	3.67989e-07
93	ncbi_105082317	TYW5	XP_006190028.1 tRNA wybutosine-synthesizing protein 5 [Camelus ferus]	30.7184	39.1366	33.5173	103.338	111.854	76.7762	1.49796	0.00442294	0.0128778
94	ncbi_105063881	TP53I3	XP_006192772.1 quinone oxidoreductase PIG3 [Camelus ferus]	448.544	311.978	343.558	1020.15	1070.03	1025.62	1.49676	2.36697e-10	2.76377e-09
95	ncbi_105076982	SORD	XP_032337203.1 sorbitol dehydrogenase isoform X1 [Camelus ferus]	111.439	162.303	128.925	337.683	363.445	434.476	1.4958	2.92689e-09	2.92361e-08
96	ncbi_105070906	TMCO4	XP_032351223.1 transmembrane and coiled-coil domain-containing protein 4 isoform X1 [Camelus ferus]	14.8482	18.353	13.3695	44.1494	43.6686	42.9834	1.48989	0.00602426	0.0167083
97	ncbi_105079531	DHRSX	XP_010966587.1 PREDICTED: dehydrogenase/reductase SDR family member on chromosome X [Camelus bactrianus]	134.35	115.924	117.372	357.689	349.745	322.622	1.48633	1.70081e-06	1.07734e-05
98	ncbi_105080881	DPEP1	XP_031292557.1 dipeptidase 1 isoform X1 [Camelus dromedarius]	233.39	240.135	274.907	703.294	692.702	695.587	1.48265	5.90486e-14	1.09749e-12
99	ncbi_105077540	PFAS	XP_006176991.3 phosphoribosylformylglycinamidine synthase isoform X1 [Camelus ferus]	86.003	80.6362	58.9827	205.398	205.273	218.55	1.47966	3.73497e-05	0.00018522
100	ncbi_105072239	Sult1c1	XP_006176643.1 sulfotransferase 1C1 [Camelus ferus]	30119	25568.9	28882.3	81405.4	72870.3	81453.4	1.47891	3.91805e-47	6.32858e-45
101	ncbi_105068690	ELMOD2	XP_006193601.1 ELMO domain-containing protein 2 isoform X1 [Camelus ferus]	162.906	185.125	132.257	439.687	483.627	413.299	1.47661	6.11378e-09	5.78464e-08
102	ncbi_105064067	SERPINE2	XP_006208001.1 glia-derived nexin [Vicugna pacos]	46.2878	41.0594	36.638	115.007	121.114	108.354	1.47423	5.65923e-10	6.26301e-09
103	ncbi_105066569	CA1	XP_010950241.1 PREDICTED: carbonic anhydrase 1 [Camelus bactrianus]	1879.65	1728.91	1928.1	4726.82	5312.34	5303.61	1.47047	1.32118e-12	2.08925e-11
104	ncbi_105075801	GFPT1	XP_010843717.1 PREDICTED: glutamine--fructose-6-phosphate aminotransferase [isomerizing] 1 [Bison bison bison]	1550.91	1640.5	1564.35	4121.93	4384.47	4569.01	1.45911	2.06416e-54	5.00116e-52
105	ncbi_123611889	LRCH4	KAB1263293.1 Leucine-rich repeat and calponin homology domain-containing protein 4 [Camelus dromedarius]	5.69722	17.4058	15.4018	24.7363	33.8157	47.3013	1.45896	0.00129664	0.00437415
106	ncbi_105081804	ALDH18A1	XP_031317325.1 delta-1-pyrroline-5-carboxylate synthase isoform X1 [Camelus dromedarius]	211.224	206.167	207.15	589.95	568.122	553.964	1.45484	7.45156e-19	2.16959e-17
107	ncbi_105077484	CTDNEP1	XP_010964189.1 PREDICTED: CTD nuclear envelope phosphatase 1 [Camelus bactrianus]	43.7885	51.093	48.4895	143.233	122.667	125.121	1.44749	0.00040743	0.00156778
108	ncbi_105080815	PDZD8	XP_010968222.1 PREDICTED: PDZ domain-containing protein 8 [Camelus bactrianus]	101.876	117.027	120.361	286.193	334.563	303.324	1.44561	2.62023e-12	3.95014e-11
109	ncbi_105082877	MVP	XP_032316374.1 major vault protein isoform X1 [Camelus ferus]	1365.12	1300.29	1243.08	3628.98	3411.16	3589.96	1.44347	2.14642e-46	3.1655e-44
110	ncbi_105065672	HID1	XP_010949095.1 PREDICTED: LOW QUALITY PROTEIN: protein HID1 [Camelus bactrianus]	411.782	347.654	312.777	1033.05	939.315	941.268	1.44223	2.35023e-16	5.61407e-15
111	ncbi_105064843	RNPS1	XP_010948169.1 PREDICTED: RNA-binding protein with serine-rich domain 1 [Camelus bactrianus]	147.927	150.235	124.615	377.744	381.257	389.323	1.44156	6.80324e-11	8.51535e-10
112	ncbi_105065326	ABCD3	XP_010948718.1 PREDICTED: ATP-binding cassette sub-family D member 3 isoform X2 [Camelus bactrianus]	677.177	727.402	684.089	1883.54	1845.09	1941.58	1.44082	2.11822e-33	1.63296e-31
113	ncbi_105079521	ARSD	XP_010966577.1 PREDICTED: arylsulfatase D isoform X1 [Camelus bactrianus]	234.185	222.719	247.705	628.406	611.934	672.298	1.44067	2.39747e-15	5.21295e-14
114	ncbi_105074243	RSL1D1	XP_010960036.1 PREDICTED: ribosomal L1 domain-containing protein 1 [Camelus bactrianus]	43.4757	52.1444	45.0327	130.572	103.973	147.16	1.44032	1.78465e-06	1.12729e-05
115	ncbi_105067332	GBA2	XP_006187953.1 non-lysosomal glucosylceramidase isoform X1 [Camelus ferus]	110.407	98.8586	92.3059	245.55	258.694	314.098	1.4402	8.63051e-07	5.76841e-06
116	ncbi_105066840	FAIM	XP_010975080.2 fas apoptotic inhibitory molecule 1 isoform X1 [Camelus dromedarius]	19.9267	25.7042	35.6045	82.4111	64.3773	73.2815	1.43778	1.822e-05	9.6793e-05
117	ncbi_105083293	STARD10	XP_032345209.1 START domain-containing protein 10 isoform X1 [Camelus ferus]	164.374	151.198	124.523	399.819	396.208	391.368	1.43191	3.35485e-10	3.82864e-09
118	ncbi_105065849	VMP1	XP_010949329.1 PREDICTED: vacuole membrane protein 1 [Camelus bactrianus]	163.284	149.462	201.652	445.73	481.704	459.456	1.4309	3.10909e-05	0.000157403
119	ncbi_105083404	ACMSD	XP_010971538.1 PREDICTED: 2-amino-3-carboxymuconate-6-semialdehyde decarboxylase isoform X1 [Camelus bactrianus]	26.7006	33.0534	42.7351	87.4628	94.3064	93.2473	1.42405	4.77479e-07	3.35591e-06
120	ncbi_105067965	TIFA	XP_010951993.1 PREDICTED: TRAF-interacting protein with FHA domain-containing protein A [Camelus bactrianus]	33.3661	33.7615	41.6496	104.893	91.2316	95.7491	1.42397	0.00202716	0.00648485
121	ncbi_105083241	PROM1	XP_032350277.1 prominin-1 isoform X1 [Camelus ferus]	48.82	36.2513	31.2281	111.945	102.163	97.8359	1.42344	0.000151515	0.000642023
122	ncbi_105076479	SLC35C1	XP_010962931.1 PREDICTED: GDP-fucose transporter 1 isoform X1 [Camelus bactrianus]	199.205	242.775	249.762	602.75	643.46	604.121	1.41948	1.55903e-05	8.34764e-05
123	ncbi_105082765	AHSP	XP_010970704.1 PREDICTED: alpha-hemoglobin-stabilizing protein [Camelus bactrianus]	103.301	103.133	133.721	331.482	309.233	267.909	1.41749	0.00022711	0.000923688
124	ncbi_105069092	NMB	XP_010953409.1 PREDICTED: neuromedin-B isoform X1 [Camelus bactrianus]	136.461	152.952	114.577	394.89	346.465	335.258	1.41411	1.74587e-07	1.31747e-06
125	ncbi_105079141	ZDHHC7	XP_010966150.1 PREDICTED: palmitoyltransferase ZDHHC7 [Camelus bactrianus]	6.6756	40.7766	39.6824	51.7838	106.454	73.3059	1.40996	0.00456386	0.0132031
126	ncbi_105075906	RPS26	NP_001015561.1 40S ribosomal protein S26 [Bos taurus]	920.09	795.352	778.661	2127.72	2260.31	2235.32	1.40904	0.000387832	0.00150003
127	ncbi_105065677	FADS6	XP_010949104.1 PREDICTED: fatty acid desaturase 6 [Camelus bactrianus]	63.9759	55.8662	63.5957	149.162	158.089	178.987	1.40637	3.40529e-15	7.24185e-14
128	ncbi_105065824	NAGPA	XP_031289040.1 N-acetylglucosamine-1-phosphodiester alpha-N-acetylglucosaminidase isoform X1 [Camelus dromedarius]	73.5162	76.4782	73.9899	210.571	183.076	197.712	1.40064	0.00421153	0.0123524
129	ncbi_105069940	MRRF	XP_032334254.1 ribosome-recycling factor, mitochondrial isoform X2 [Camelus ferus]	44.0306	17.5853	39.2887	90.2074	96.2249	79.9388	1.40045	0.00819548	0.0216926
130	ncbi_105073728	ARL6IP1	XP_006177331.1 ADP-ribosylation factor-like protein 6-interacting protein 1 isoform X1 [Camelus ferus]	494.061	446.942	471.979	1308.48	1163.07	1242.73	1.39434	1.21738e-06	7.89548e-06
131	ncbi_105080761	SHTN1	XP_010968156.1 PREDICTED: shootin-1 isoform X1 [Camelus bactrianus]	132.993	114.887	130.765	330.782	343.519	319.116	1.39156	4.44024e-20	1.4142e-18
132	ncbi_105078730	LTF	XP_032314574.1 lactotransferrin isoform X1 [Camelus ferus]	88.4075	71.8159	68.0356	209.655	213.854	174.835	1.3903	7.7797e-05	0.000356605
133	ncbi_105069234	ANP32A	XP_006176656.1 acidic leucine-rich nuclear phosphoprotein 32 family member A [Camelus ferus]	967.522	877.207	944.973	2342.12	2422.7	2532.86	1.38733	3.7332e-08	3.1244e-07
134	ncbi_105068963	ENTPD4	XP_031298066.1 ectonucleoside triphosphate diphosphohydrolase 4 isoform X1 [Camelus dromedarius]	46.5272	37.9792	49.0067	122.81	118.816	106.926	1.38439	1.04118e-08	9.45564e-08
135	ncbi_105068221	S100A12	XP_006177232.1 protein S100-A12 [Camelus ferus]	908.195	703.735	860.817	2288.22	1949.28	2210.25	1.38268	0.000350219	0.0013686
136	ncbi_105080298	PMAP23	XP_032314489.1 antibacterial peptide PMAP-23-like isoform X1 [Camelus ferus]	357.034	359.69	371.24	805.047	959.622	1061.7	1.37732	5.31113e-07	3.68036e-06
137	ncbi_105080318	NPG5	XP_010967565.1 PREDICTED: protegrin-2-like [Camelus bactrianus]	357.034	359.69	371.24	805.047	959.622	1061.7	1.37732	5.31113e-07	3.68036e-06
138	ncbi_105081406	KIF21A	XP_010968874.1 PREDICTED: kinesin-like protein KIF21A [Camelus bactrianus]	39.3009	44.7949	39.6983	102.235	120.725	96.3391	1.36696	1.43638e-07	1.09982e-06
139	ncbi_105069185	SCAMP2	XP_010953546.1 PREDICTED: secretory carrier-associated membrane protein 2 [Camelus bactrianus]	111.769	77.1472	93.2606	243.127	245.301	237.857	1.36394	0.000224468	0.000914042
140	ncbi_105065530	CYBC1	XP_032354988.1 cytochrome b-245 chaperone 1 isoform X1 [Camelus ferus]	132.194	119.652	141.902	328.175	303.605	379.721	1.36115	1.43811e-09	1.50095e-08
141	ncbi_105075044	GNPTAB	XP_010961096.1 PREDICTED: N-acetylglucosamine-1-phosphotransferase subunits alpha/beta [Camelus bactrianus]	12.8328	18.4443	13.3097	35.2791	40.7432	37.3201	1.346	6.90904e-07	4.7012e-06
142	ncbi_105075183	MRPS11	XP_006178605.1 28S ribosomal protein S11, mitochondrial [Camelus ferus]	10.1768	15.008	15.1116	21.2205	41.7693	39.3065	1.34403	8.10503e-05	0.000370266
143	ncbi_105083410	SLC35F5	XP_010971548.1 PREDICTED: solute carrier family 35 member F5 [Camelus bactrianus]	29.8908	41.0017	41.2537	87.1221	94.9067	102.502	1.3432	4.98796e-06	2.91207e-05
144	ncbi_105071121	FUCA1	XP_010956054.1 PREDICTED: tissue alpha-L-fucosidase [Camelus bactrianus]	1678.29	1512.54	1512.7	3968.21	3967.47	3967.28	1.3395	6.32609e-18	1.69629e-16
145	ncbi_105078391	VMAC	XP_010965243.1 PREDICTED: vimentin-type intermediate filament-associated coiled-coil protein [Camelus bactrianus]	67.6761	81.4682	86.0074	205.47	157.042	232.126	1.33842	0.0211999	0.048457
146	ncbi_105071488	Gosr2	XP_006194481.1 Golgi SNAP receptor complex member 2 [Camelus ferus]	130.044	125.506	136.072	325.211	324.482	338.509	1.33535	8.61079e-14	1.55775e-12
147	ncbi_105067809	ARHGEF5	XP_010951796.1 PREDICTED: rho guanine nucleotide exchange factor 5 isoform X1 [Camelus bactrianus]	535.24	634.229	553.815	1376.47	1378.36	1556.97	1.32313	9.50447e-12	1.34892e-10
148	ncbi_105065983	SLC27A4	XP_010949492.1 PREDICTED: long-chain fatty acid transport protein 4 [Camelus bactrianus]	1149.6	1238.76	1195.65	2956.79	3033.71	2960.61	1.32049	3.00441e-36	2.647e-34
149	ncbi_105079999	ITPK1	XP_032338436.1 inositol-tetrakisphosphate 1-kinase isoform X1 [Camelus ferus]	42.9768	35.9161	36.8415	84.1552	106.362	97.8175	1.31693	4.7141e-05	0.000227619
150	ncbi_105064958	SPTLC3	XP_010948296.1 PREDICTED: serine palmitoyltransferase 3-like, partial [Camelus bactrianus]	497.217	428.488	492.191	1206.22	1087.11	1223.25	1.31042	4.92529e-19	1.45909e-17
151	ncbi_105079699	Pdk3	XP_032331464.1 pyruvate dehydrogenase kinase, isozyme 3 isoform X1 [Camelus ferus]	43.851	42.445	51.9887	107.835	92.7052	141.302	1.30569	1.0309e-05	5.69051e-05
152	ncbi_105083788	PEX6	XP_010972064.1 PREDICTED: LOW QUALITY PROTEIN: peroxisome biogenesis factor 6 [Camelus bactrianus]	7.70914	15.5786	15.4514	34.6913	31.7209	29.325	1.30529	0.00737397	0.0198749
153	ncbi_105082888	CASD1	XP_010970883.1 PREDICTED: CAS1 domain-containing protein 1 [Camelus bactrianus]	237.206	215.99	187.6	521.625	539.604	518.642	1.30187	3.05874e-11	4.02923e-10
154	ncbi_105067351	GNE	XP_032333871.1 bifunctional UDP-N-acetylglucosamine 2-epimerase/N-acetylmannosamine kinase isoform X2 [Camelus ferus]	574.931	535.189	472.648	1332.23	1283.82	1283.17	1.30074	4.82034e-28	2.97283e-26
155	ncbi_105071560	Tlcd1	XP_006185002.1 TLC domain-containing protein 1 [Camelus ferus]	29.8142	16.9859	21.8245	64.9319	44.6175	58.6932	1.29375	0.00532174	0.0150213
156	ncbi_105071058	RNF170	KAB1257509.1 E3 ubiquitin-protein ligase RNF170 [Camelus dromedarius]	129.183	161.751	122.905	363.244	316.646	333.449	1.29197	0.00054157	0.00202091
157	ncbi_105065702	SLC39A11	XP_031324848.1 zinc transporter ZIP11 isoform X1 [Camelus dromedarius]	117.738	117.114	111.822	268.831	287.244	291.945	1.29052	2.25973e-08	1.96539e-07
158	ncbi_105063930	WIPI1	XP_010946932.1 PREDICTED: WD repeat domain phosphoinositide-interacting protein 1 [Camelus bactrianus]	88.1728	102.391	68.6359	226.178	185.118	221.361	1.28736	8.68946e-05	0.000392472
159	ncbi_105070671	SYVN1	XP_010955419.1 PREDICTED: LOW QUALITY PROTEIN: E3 ubiquitin-protein ligase synoviolin [Camelus bactrianus]	475.426	402.601	397.889	1102.99	997.857	1008.41	1.28504	4.93881e-11	6.30977e-10
160	ncbi_105081864	PAPSS2	XP_010969561.1 PREDICTED: LOW QUALITY PROTEIN: bifunctional 3'-phosphoadenosine 5'-phosphosulfate synthase 2 [Camelus bactrianus]	8815.9	8536.51	8236.84	21096.5	20005.2	21017.2	1.2795	5.50101e-57	1.62256e-54
161	ncbi_105070362	CPT1A	XP_010955077.1 PREDICTED: carnitine O-palmitoyltransferase 1, liver isoform isoform X1 [Camelus bactrianus]	1779.5	1823.72	1755.5	4323.55	4321.75	4352.53	1.27831	4.9917e-55	1.30245e-52
162	ncbi_105076103	CLCN5	XP_010962422.1 PREDICTED: H(+)/Cl(-) exchange transporter 5 isoform X1 [Camelus bactrianus]	103.45	65.1954	145.401	263.116	250.954	246.572	1.27624	0.00035855	0.00139633
163	ncbi_105067259	RASA4	XP_032315494.1 ras GTPase-activating protein 4B isoform X1 [Camelus ferus]	16.6697	9.64172	16.1277	32.9139	32.5187	37.178	1.27372	0.000358898	0.00139688
164	ncbi_105067991	FAM241A	XP_031546813.1 uncharacterized protein FAM241A [Vicugna pacos]	337.87	272.396	263.372	733.286	664.475	697.654	1.26213	3.17688e-09	3.14168e-08
165	ncbi_105080623	P2RX4	XP_010967964.1 PREDICTED: P2X purinoceptor 4 [Camelus bactrianus]	204.918	230.614	220.869	530.374	503.302	539.131	1.26069	2.18157e-16	5.22961e-15
166	ncbi_105077261	Map7	XP_010963927.1 PREDICTED: ensconsin isoform X2 [Camelus bactrianus]	486.756	516.184	455.196	1165.38	1118.02	1203.11	1.25766	6.83506e-19	2.01604e-17
167	ncbi_105072658	TM9SF2	XP_010957973.1 PREDICTED: transmembrane 9 superfamily member 2 [Camelus bactrianus]	1966.8	2066.29	1944.32	4466.08	4748.71	5063.91	1.25627	4.10184e-21	1.46457e-19
168	ncbi_105072714	ELOVL1	XP_006178540.2 elongation of very long chain fatty acids protein 1 isoform X2 [Camelus ferus]	15.6267	11.3672	13.3918	22.8931	43.2993	30.2402	1.25568	0.00596382	0.0165542
169	ncbi_105071100	NOP2	XP_031300101.1 probable 28S rRNA (cytosine(4447)-C(5))-methyltransferase [Camelus dromedarius]	68.2394	68.2419	60.659	154.347	168.565	147.122	1.25354	6.39199e-14	1.18156e-12
170	ncbi_105079191	DOCK8	XP_010966203.1 PREDICTED: dedicator of cytokinesis protein 8 isoform X1 [Camelus bactrianus]	34.2562	48.427	46.1317	106.505	105.956	92.8084	1.24478	1.51318e-08	1.34717e-07
171	ncbi_105080045	ALG9	XP_032328616.1 alpha-1,2-mannosyltransferase ALG9 isoform X3 [Camelus ferus]	31.0147	47.5871	39.2723	85.5433	107.828	85.3244	1.24144	2.01321e-06	1.25761e-05
172	ncbi_105073016	TTC38	KAB1270204.1 Tetratricopeptide repeat protein 38 [Camelus dromedarius]	303.359	278.871	306.408	692.704	712.867	691.319	1.23858	8.79401e-15	1.75466e-13
173	ncbi_105076623	MICAL2	XP_032344885.1 LOW QUALITY PROTEIN: F-actin-monooxygenase MICAL2 [Camelus ferus]	78.5258	77.3626	48.0835	163.236	159.191	157.153	1.2334	1.06513e-06	7.00178e-06
174	ncbi_105081698	SFXN2	XP_010969281.1 PREDICTED: sideroflexin-2 [Camelus bactrianus]	132.551	154.211	122.641	327.139	341.031	294.227	1.23311	6.88308e-11	8.59942e-10
175	ncbi_105061811	SACM1L	XP_006173979.2 phosphatidylinositide phosphatase SAC1 [Camelus ferus]	1647.73	1568.08	1699.51	4066.42	3651.6	3834.7	1.23288	1.60147e-34	1.32492e-32
176	ncbi_105066338	SGPL1	XP_010949947.1 PREDICTED: sphingosine-1-phosphate lyase 1 [Camelus bactrianus]	100.961	105.705	109.922	245.229	255.7	237.675	1.22219	8.88647e-19	2.55448e-17
177	ncbi_105070120	ASRGL1	XP_006173252.1 isoaspartyl peptidase/L-asparaginase isoform X1 [Camelus ferus]	2583.92	2572.93	2452.95	5990.44	5796.47	5958.74	1.22154	7.06994e-33	5.2706e-31
178	ncbi_105073088	SLC25A17	XP_006174776.1 peroxisomal membrane protein PMP34 isoform X2 [Camelus ferus]	61.1216	56.9146	65.9566	137.306	150.15	141.3	1.22051	3.98963e-05	0.000197415
179	ncbi_105069187	ULK3	XP_010953547.1 PREDICTED: serine/threonine-protein kinase ULK3 [Camelus bactrianus]	46.9211	25.7701	29.319	85.5215	76.1772	75.5852	1.2179	0.00373122	0.0111215
180	ncbi_105079586	CHDH	XP_010966661.1 PREDICTED: choline dehydrogenase, mitochondrial [Camelus bactrianus]	430.379	414.553	443.746	955.167	1054.72	977.956	1.21321	7.97101e-15	1.60461e-13
181	ncbi_105071905	PIGT	XP_006193580.1 GPI transamidase component PIG-T isoform X1 [Camelus ferus]	100.837	136.326	86.1216	262.69	249.652	237.136	1.21308	9.72459e-13	1.55961e-11
182	ncbi_105063941	PRKCA	XP_031324778.1 protein kinase C alpha type isoform X1 [Camelus dromedarius]	50.2221	55.8921	69.4186	130.312	134.917	140.89	1.21016	1.63399e-12	2.55414e-11
183	ncbi_105082139	MACROH2A1	XP_006212851.1 core histone macro-H2A.1 isoform X1 [Vicugna pacos]	356.745	333.412	268.691	764.209	759.387	693.513	1.20931	6.7378e-18	1.79958e-16
184	ncbi_105071799	CTSZ	XP_031290293.1 cathepsin Z [Camelus dromedarius]	1272.01	1062.59	1135.99	2728.96	2615.8	2672.74	1.20797	0.00147403	0.00490908
185	ncbi_105070135	UQCC3	XP_006181865.2 ubiquinol-cytochrome-c reductase complex assembly factor 3 [Camelus ferus]	65.7694	61.09	60.0352	147.765	138.239	144.875	1.20506	0.00335193	0.0101335
186	ncbi_105070796	ALG12	XP_010955584.1 PREDICTED: dol-P-Man:Man(7)GlcNAc(2)-PP-Dol alpha-1,6-mannosyltransferase [Camelus bactrianus]	259.848	187.267	240.974	532.336	485.432	568.393	1.20487	4.72194e-11	6.06698e-10
187	ncbi_105070373	NADSYN1	XP_010955099.1 PREDICTED: glutamine-dependent NAD(+) synthetase isoform X1 [Camelus bactrianus]	150.717	131.314	134.881	328.118	323.261	309.159	1.2041	1.06777e-13	1.90624e-12
188	ncbi_105084113	TVP23B	XP_031323431.1 Golgi apparatus membrane protein TVP23 homolog B isoform X3 [Camelus dromedarius]	213.016	218.459	204.977	524.658	460.273	480.542	1.20324	2.29518e-08	1.98857e-07
189	ncbi_105071135	ATP13A2	XP_010956070.1 PREDICTED: probable cation-transporting ATPase 13A2 [Camelus bactrianus]	121.69	92.017	91.635	233.806	234.909	233.547	1.20158	4.09801e-05	0.000201602
190	ncbi_105063135	FAM3C	XP_006202293.1 protein FAM3C [Vicugna pacos]	6509.33	5934	6103.33	14839.5	13686.1	14032.4	1.19827	3.26239e-20	1.05895e-18
191	ncbi_105072281	KIAA1211L	XP_010957451.1 PREDICTED: uncharacterized protein KIAA1211-like homolog [Camelus bactrianus]	31.341	34.8987	24.8414	68.0916	73.2657	67.3407	1.19619	2.73249e-08	2.35244e-07
192	ncbi_105068756	EPB41L5	XP_006191540.2 band 4.1-like protein 5 isoform X1 [Camelus ferus]	47.725	59.4646	65.0793	133.948	128.322	132.009	1.19455	1.64094e-11	2.23987e-10
193	ncbi_105082023	MAN2A1	XP_010969775.1 PREDICTED: alpha-mannosidase 2 [Camelus bactrianus]	506.066	494.235	478.284	1141.28	1096.48	1143.42	1.19331	2.52775e-36	2.28644e-34
194	ncbi_105071055	CDK11B	XP_010955961.1 PREDICTED: cyclin-dependent kinase 11B isoform X1 [Camelus bactrianus]	87.1823	91.9378	95.5436	220.702	198.087	208.842	1.19225	3.26555e-11	4.27673e-10
195	ncbi_105066432	YIPF1	XP_006200573.1 protein YIPF1 [Vicugna pacos]	206.618	176.092	146.169	430.967	398.027	379.51	1.19221	2.49481e-06	1.53583e-05
196	ncbi_105072405	ABLIM2	XP_031293860.1 actin-binding LIM protein 2 isoform X10 [Camelus dromedarius]	19.8688	21.8791	19.653	40.5051	48.7506	50.9103	1.19081	4.52246e-05	0.000219616
197	ncbi_105069487	SPTA1	XP_010953905.1 PREDICTED: spectrin alpha chain, erythrocytic 1 [Camelus bactrianus]	246.693	235.781	234.352	573.174	547.23	509.961	1.1855	4.97065e-43	6.24461e-41
198	ncbi_105073959	RPL17	NP_000976.1 60S ribosomal protein L17 isoform a [Homo sapiens]	829.771	881.461	890.37	1777.65	2033.85	2097.54	1.18352	6.78007e-14	1.24314e-12
199	ncbi_105078439	VCPKMT	XP_006193322.2 protein-lysine methyltransferase METTL21D [Camelus ferus]	48.2807	98.5672	98.5027	186.465	206.179	164.132	1.18225	8.08301e-05	0.000369758
200	ncbi_105076024	ATP6V1C2	XP_031322429.1 V-type proton ATPase subunit C 2 isoform X1 [Camelus dromedarius]	20.4914	12.1607	13.3112	36.8085	34.6547	32.793	1.18158	0.00499024	0.0142422
201	ncbi_105076651	RPL27A	XP_010963202.1 PREDICTED: 60S ribosomal protein L27a [Camelus bactrianus]	2113.54	1821.77	2195.18	4803.56	4272.03	4760.91	1.17441	4.04783e-05	0.000199422
202	ncbi_105080591	RPL6	XP_010967921.1 PREDICTED: LOW QUALITY PROTEIN: 60S ribosomal protein L6 [Camelus bactrianus]	1942.33	1824.53	1821.44	4298.64	4259.89	4025.51	1.17112	1.13949e-15	2.56821e-14
203	ncbi_105069289	SPTLC3	XP_010953685.1 PREDICTED: serine palmitoyltransferase 3, partial [Camelus bactrianus]	274.405	237.511	286.884	597.651	548.094	652.188	1.17043	0.000142475	0.000609811
204	ncbi_105074672	SPTB	XP_010960566.1 PREDICTED: spectrin beta chain, erythrocytic [Camelus bactrianus]	291.72	261.986	255.212	618.02	584.846	615.185	1.16833	7.74073e-43	9.37734e-41
205	ncbi_105076516	CAT	XP_010962995.1 PREDICTED: catalase [Camelus bactrianus]	3042.88	2994.78	3032.54	6936.27	6602.29	6829.67	1.16711	7.23436e-50	1.36327e-47
206	ncbi_105077576	TMEM102	XP_010964302.1 PREDICTED: transmembrane protein 102 [Camelus bactrianus]	30.2717	27.7876	29.069	60.7772	59.6025	75.1648	1.16628	0.00319897	0.0097274
207	ncbi_105078783	C9orf64	XP_010965722.1 PREDICTED: UPF0553 protein C9orf64 homolog [Camelus bactrianus]	357.47	410.342	451.523	891.282	899.173	944.294	1.16531	2.26558e-15	4.94202e-14
208	ncbi_105073901	KDSR	XP_010959583.1 PREDICTED: 3-ketodihydrosphingosine reductase [Camelus bactrianus]	72.085	61.9827	80.9853	135.648	185.145	160.9	1.16342	0.00218111	0.0069111
209	ncbi_105064840	ATP6V0C	KAB0401460.1 hypothetical protein E2I00_009244 [Balaenoptera physalus]	16.1178	21.9839	19.3532	32.8715	45.9845	49.7816	1.16281	2.39966e-06	1.48534e-05
210	ncbi_105064776	GLYR1	XP_032957909.1 putative oxidoreductase GLYR1 isoform X1 [Rhinolophus ferrumequinum]	119.117	111.969	121.165	249.941	266.762	270.196	1.15958	2.13451e-13	3.67526e-12
211	ncbi_105079674	HPRT1	XP_016053503.1 PREDICTED: hypoxanthine-guanine phosphoribosyltransferase [Miniopterus natalensis]	1769.53	1405.66	1362.39	3420.8	3253.68	3459.05	1.15914	7.98929e-17	1.99262e-15
212	ncbi_105071846	DPM1	XP_010956912.1 PREDICTED: dolichol-phosphate mannosyltransferase subunit 1 [Camelus bactrianus]	1188.77	1086.16	987.507	2515.82	2290.62	2467.07	1.1567	1.94569e-06	1.22218e-05
213	ncbi_105072159	MRPS5	XP_010957312.1 PREDICTED: 28S ribosomal protein S5, mitochondrial [Camelus bactrianus]	110.89	129.411	96.0216	265.245	230.529	253.302	1.15527	1.95285e-08	1.71831e-07
214	ncbi_105075521	PIGK	XP_010961684.1 PREDICTED: GPI-anchor transamidase [Camelus bactrianus]	96.0301	76.4344	71.2471	176.362	185.734	180.601	1.15497	1.66212e-08	1.47204e-07
215	ncbi_105083085	MYO6	XP_010971126.1 PREDICTED: unconventional myosin-VI isoform X1 [Camelus bactrianus]	1156.07	1308.64	1337.01	2868.42	2832.55	2757.16	1.15369	4.19877e-56	1.18685e-53
216	ncbi_105068423	NIFK	XP_010952590.1 PREDICTED: MKI67 FHA domain-interacting nucleolar phosphoprotein [Camelus bactrianus]	56.1346	63.2464	42.7062	112.057	137.21	111.065	1.15255	0.000120404	0.000524613
217	ncbi_105079221	ACBD5	XP_010966236.1 PREDICTED: acyl-CoA-binding domain-containing protein 5 isoform X1 [Camelus bactrianus]	157.22	147.154	148.003	353.082	323.836	326.192	1.14888	5.93632e-13	9.82243e-12
218	ncbi_105076062	RPL10	KAB1253005.1 60S ribosomal protein L10 [Camelus dromedarius]	2238.78	1998.9	1922.55	4790.15	4375.03	4493.27	1.14874	1.32606e-15	2.96898e-14
219	ncbi_105076860	EMC4	XP_010963394.1 PREDICTED: ER membrane protein complex subunit 4 isoform X1 [Camelus bactrianus]	36.9413	57.2484	65.1721	141.193	114.384	96.8545	1.14504	0.00496247	0.0141809
220	ncbi_105083327	Ngp	XP_010971454.1 PREDICTED: 15 kDa protein B-like [Camelus bactrianus]	23.6785	19.025	17.1575	39.0908	52.3336	40.8755	1.14412	0.00103038	0.00355728
221	ncbi_105080169	GNL3	XP_006190460.1 guanine nucleotide-binding protein-like 3 [Camelus ferus]	6.82388	14.1374	10.165	28.5554	18.952	21.1345	1.14096	0.0186713	0.0436328
222	ncbi_105069428	AMACR	XP_010953854.1 PREDICTED: alpha-methylacyl-CoA racemase [Camelus bactrianus]	1305.94	1022.51	1009.34	2464.18	2420.75	2474.9	1.14078	2.09366e-13	3.61481e-12
223	ncbi_105083657	MYCBP2	XP_010971872.1 PREDICTED: LOW QUALITY PROTEIN: E3 ubiquitin-protein ligase MYCBP2 [Camelus bactrianus]	121.167	135.191	118.01	264.683	289.368	271.057	1.14012	1.50719e-23	6.72685e-22
224	ncbi_105080157	RFT1	XP_006190457.1 protein RFT1 homolog isoform X1 [Camelus ferus]	141.919	144.381	113.204	287.551	300.175	292.65	1.13991	1.18483e-05	6.48218e-05
225	ncbi_105080735	ZDHHC6	XP_010968112.1 PREDICTED: palmitoyltransferase ZDHHC6 [Camelus bactrianus]	27.418	21.9862	27.606	54.7316	51.6128	63.1019	1.13771	0.000542739	0.00202305
226	ncbi_105072146	TMEM129	XP_010957293.1 PREDICTED: E3 ubiquitin-protein ligase TM129 isoform X1 [Camelus bactrianus]	46.4704	65.1313	55.1963	122.348	118.619	126	1.13755	2.12078e-05	0.000111357
227	ncbi_105069043	TCAF2	XP_010953386.1 PREDICTED: LOW QUALITY PROTEIN: protein FAM115C [Camelus bactrianus]	1051.61	904.125	947.556	2168.86	2122.42	2090.6	1.13629	7.52316e-07	5.08845e-06
228	ncbi_105064120	UBE2J1	XP_010947242.1 PREDICTED: ubiquitin-conjugating enzyme E2 J1 [Camelus bactrianus]	42.342	83.4133	63.7514	126.575	147.734	141.182	1.13257	1.26701e-05	6.90391e-05
229	ncbi_105083963	MTARC2	XP_010972300.1 PREDICTED: mitochondrial amidoxime reducing component 2 [Camelus bactrianus]	712.522	642.971	656.044	1549.2	1370.3	1469.26	1.12551	3.05881e-15	6.52546e-14
230	ncbi_105063919	DOCK5	XP_010946924.1 PREDICTED: dedicator of cytokinesis protein 5 [Camelus bactrianus]	602.239	568.642	529.271	1328.72	1204.3	1172.71	1.12409	2.40632e-20	7.8483e-19
231	ncbi_105065762	ALG1	XP_010949238.1 PREDICTED: chitobiosyldiphosphodolichol beta-mannosyltransferase [Camelus bactrianus]	1555.21	1429.16	1381.54	3331.45	3022.48	3160.77	1.12388	2.0694e-21	7.71364e-20
232	ncbi_105073807	GPAA1	XP_010959470.1 PREDICTED: glycosylphosphatidylinositol anchor attachment 1 protein [Camelus bactrianus]	147.952	149.828	139.672	334.421	318.975	297.446	1.12008	5.63828e-06	3.26924e-05
233	ncbi_105074014	CHCHD6	XP_031326952.1 MICOS complex subunit MIC25 [Camelus dromedarius]	89.2754	94.7458	86.3725	187.883	207.392	191.858	1.11862	0.000110196	0.000482302
234	ncbi_105076273	SPRYD3	XP_010962655.1 PREDICTED: SPRY domain-containing protein 3 [Camelus bactrianus]	25.3848	14.851	24.3081	52.2903	38.4901	49.3501	1.11842	0.0038698	0.0114892
235	ncbi_105074885	Cmtm4	KAB1273853.1 CKLF-like MARVEL transmembrane domain-containing protein 4 [Camelus dromedarius]	17.4278	22.1162	32.6694	62.0013	52.2213	42.2814	1.11586	0.00567271	0.0158696
236	ncbi_105071774	H4-I	XP_033116238.1 uncharacterized protein LOC117116331 [Anneissia japonica]	51258	47409.8	46260.9	92042.5	110357	110476	1.11025	8.34985e-13	1.3487e-11
237	ncbi_105084138	H4-I	XP_033116238.1 uncharacterized protein LOC117116331 [Anneissia japonica]	51258	47409.8	46260.9	92042.5	110357	110476	1.11025	8.34985e-13	1.3487e-11
238	ncbi_105084148	H4-I	XP_033116238.1 uncharacterized protein LOC117116331 [Anneissia japonica]	51258	47409.8	46260.9	92042.5	110357	110476	1.11025	8.34985e-13	1.3487e-11
239	ncbi_105084161	H4-I	XP_033116238.1 uncharacterized protein LOC117116331 [Anneissia japonica]	51258	47409.8	46260.9	92042.5	110357	110476	1.11025	8.34985e-13	1.3487e-11
240	ncbi_105084174	H4-I	XP_033116238.1 uncharacterized protein LOC117116331 [Anneissia japonica]	51258	47409.8	46260.9	92042.5	110357	110476	1.11025	8.34985e-13	1.3487e-11
241	ncbi_105063663	AHCYL1	NP_001094522.2 S-adenosylhomocysteine hydrolase-like protein 1 [Bos taurus]	299.504	258.541	297.828	633.868	613.019	598.534	1.10848	1.01848e-07	8.00626e-07
242	ncbi_105078976	Atl2	XP_010965968.1 PREDICTED: atlastin-2 isoform X2 [Camelus bactrianus]	381.57	483.358	414.501	877.626	942.508	934.977	1.10661	1.98086e-18	5.57599e-17
243	ncbi_105084193	ALDH5A1	XP_010972546.1 PREDICTED: succinate-semialdehyde dehydrogenase, mitochondrial [Camelus bactrianus]	228.382	187.043	198.102	438.335	444.089	434.879	1.10239	2.51026e-11	3.32609e-10
244	ncbi_105063573	USP40	XP_010946468.1 PREDICTED: ubiquitin carboxyl-terminal hydrolase 40 isoform X2 [Camelus bactrianus]	15.1902	13.1825	17.8732	33.9598	32.3181	32.9984	1.10212	2.31837e-05	0.00012089
245	ncbi_105072552	SLC4A1	XP_032313237.1 band 3 anion transport protein isoform X2 [Camelus ferus]	539.257	482.056	511.94	1088.86	1112.62	1086.89	1.10077	3.92048e-34	3.16625e-32
246	ncbi_105067478	RPL32	XP_006180128.1 60S ribosomal protein L32 [Camelus ferus]	1329.48	988.972	1051.56	2733.68	2235.26	2241.59	1.09735	1.69018e-09	1.74141e-08
247	ncbi_105079780	ECI2	XP_032318318.1 enoyl-CoA delta isomerase 2, mitochondrial isoform X1 [Camelus ferus]	3337.96	3136.79	2958.69	7099.72	6408.09	6655.97	1.09591	1.39203e-17	3.64615e-16
248	ncbi_105071289	REEP3	XP_032347382.1 receptor expression-enhancing protein 3 [Camelus ferus]	83.0293	70.8072	57.0675	124.371	150.405	175.446	1.09405	0.00848279	0.0222817
249	ncbi_105065640	His3.3A	XP_015118903.2 histone H3.3 [Diachasma alloeum]	12614.5	9933.86	11014.1	28141.1	23787.7	19678.3	1.09325	4.68964e-06	2.75928e-05
250	ncbi_105083835	His3.3A	XP_015118903.2 histone H3.3 [Diachasma alloeum]	12614.5	9933.86	11014.1	28141.1	23787.7	19678.3	1.09325	4.68964e-06	2.75928e-05
251	ncbi_105079356	RPL7A	XP_010966360.1 PREDICTED: 60S ribosomal protein L7a [Camelus bactrianus]	3347.68	2855.96	2898.23	6469.22	6296.34	6623.08	1.09098	1.35276e-11	1.88441e-10
252	ncbi_105082071	GRAMD2B	XP_010969849.1 PREDICTED: GRAM domain-containing protein 3 isoform X2 [Camelus bactrianus]	30.0167	42.7639	23.7117	76.4734	73.4016	55.56	1.0902	0.000439971	0.00168251
253	ncbi_105083520	CTSC	XP_006192467.2 dipeptidyl peptidase 1 isoform X1 [Camelus ferus]	768.475	733.667	703.8	1503.92	1622.13	1561.35	1.08739	3.62936e-08	3.05477e-07
254	ncbi_105067953	CASP6	XP_010951972.1 PREDICTED: caspase-6 [Camelus bactrianus]	99.0737	110.031	123.519	257.201	212.892	236.475	1.08694	5.99235e-05	0.000279204
255	ncbi_105074551	ILVBL	XP_010960430.1 PREDICTED: acetolactate synthase-like protein [Camelus bactrianus]	2397.1	2121.06	2403	4721.38	4897.67	5034.64	1.08218	2.91223e-33	2.21984e-31
256	ncbi_105071570	PIGS	XP_006184988.1 GPI transamidase component PIG-S [Camelus ferus]	210.774	146.215	178.247	380.937	368.825	383.106	1.08173	8.6729e-11	1.07171e-09
257	ncbi_105079328	KRT14	XP_006178762.1 keratin, type I cytoskeletal 14 [Camelus ferus]	3536.46	3227	3541.73	7393.3	7382.24	6947.71	1.07587	1.6984e-13	2.96195e-12
258	ncbi_105063841	Khk	XP_032353113.1 ketohexokinase isoform X2 [Camelus ferus]	143.003	144.741	144.771	360.439	298.004	252.175	1.0741	9.10055e-05	0.000408551
259	ncbi_105068163	DPM3	EPY90022.1 dolichol-phosphate mannosyltransferase subunit 3 precursor [Camelus ferus]	127.044	109.337	116.482	205.474	268.151	269.173	1.07386	4.3573e-07	3.07276e-06
260	ncbi_105064203	HMGA1	XP_006202163.1 high mobility group protein HMG-I/HMG-Y isoform X1 [Vicugna pacos]	55.6089	77.3152	118.03	192.66	144.242	191.361	1.07383	0.00326249	0.00989394
261	ncbi_105072598	KAT2B	XP_010957895.1 PREDICTED: histone acetyltransferase KAT2B [Camelus bactrianus]	8.95488	10.5981	9.95054	19.5751	21.7719	20.7218	1.07298	0.000639271	0.00232662
262	ncbi_105084049	Patr-A	XP_010972383.1 PREDICTED: saoe class I histocompatibility antigen, A alpha chain-like [Camelus bactrianus]	20.3445	19.7298	19.5175	31.1963	49.7447	44.3532	1.07214	0.0114025	0.0287242
263	ncbi_105079060	MAP4K3	XP_006211538.1 mitogen-activated protein kinase kinase kinase kinase 3 isoform X1 [Vicugna pacos]	15.707	10.9347	17.1378	22.8873	38.5431	30.5715	1.07141	0.00320841	0.00974736
264	ncbi_105071439	CIDEA	XP_032323084.1 cell death activator CIDE-A isoform X2 [Camelus ferus]	45.9867	25.3489	29.2234	85.903	59.4586	65.7676	1.07008	0.000472004	0.00179087
265	ncbi_105062181	A2ML1	XP_032329211.1 alpha-2-macroglobulin-like protein 1 [Camelus ferus]	109.497	89.1653	78.8056	197.035	188.155	196.675	1.06837	1.67063e-09	1.72504e-08
266	ncbi_105076989	GATM	XP_010963564.1 PREDICTED: glycine amidinotransferase, mitochondrial [Camelus bactrianus]	128.908	103.22	119.415	250.68	238.194	247.429	1.0666	0.0005791	0.00213049
267	ncbi_105081677	GSTO1	XP_006183058.1 glutathione S-transferase omega-1 [Camelus ferus]	282.2	291.126	296.179	589.58	611.171	619.356	1.06576	4.98741e-08	4.06666e-07
268	ncbi_105081775	PI4K2A	XP_010972700.2 LOW QUALITY PROTEIN: phosphatidylinositol 4-kinase type 2-alpha [Camelus dromedarius]	185.538	144.956	160.985	354.7	312.366	361.571	1.06553	3.35597e-05	0.000168022
269	ncbi_105075198	PTPN6	XP_031526571.1 tyrosine-protein phosphatase non-receptor type 6 isoform X1 [Vicugna pacos]	219.471	256.096	284.981	562.313	484.177	544.574	1.06488	9.53612e-11	1.16774e-09
270	ncbi_105083086	PON2	XP_010971134.1 PREDICTED: serum paraoxonase/arylesterase 2 [Camelus bactrianus]	1616.43	1979.58	1972.25	3766.37	3844.82	4027.42	1.06362	2.00513e-15	4.43089e-14
271	ncbi_105069792	ACE	XP_032313024.1 angiotensin-converting enzyme isoform X1 [Camelus ferus]	75.7706	65.7176	60.9224	138.419	137.672	146.631	1.06242	4.07834e-10	4.59592e-09
272	ncbi_105071494	ANK1	XP_010956480.1 PREDICTED: ankyrin-1 [Camelus bactrianus]	94.654	124.198	99.3339	222.872	238.586	202.382	1.06097	1.56167e-16	3.7837e-15
273	ncbi_105071573	SLC13A2	XP_010956582.1 PREDICTED: LOW QUALITY PROTEIN: solute carrier family 13 member 2 [Camelus bactrianus]	22.2538	3.44	8.02256	28.3931	25.07	16.7966	1.05925	0.000127589	0.000552722
274	ncbi_105078893	YTHDC1	XP_010965852.1 PREDICTED: LOW QUALITY PROTEIN: YTH domain-containing protein 1 [Camelus bactrianus]	37.4216	45.1736	28.8924	93.7415	74.8727	63.535	1.05817	0.000254706	0.00102426
275	ncbi_105081587	B4GALT4	XP_010969141.1 PREDICTED: beta-1,4-galactosyltransferase 4 [Camelus bactrianus]	16.7379	20.7328	11.3973	38.4783	35.0173	27.9223	1.05335	0.00272447	0.00843194
276	ncbi_105077738	HSD17B11	XP_010981418.1 estradiol 17-beta-dehydrogenase 11 [Camelus dromedarius]	74.5961	77.2085	76.567	168.131	162.548	142.466	1.0509	4.58921e-06	2.70724e-05
277	ncbi_105078831	FGD3	XP_010965781.1 PREDICTED: FYVE, RhoGEF and PH domain-containing protein 3 isoform X2 [Camelus bactrianus]	70.9661	65.7927	53.9728	113.783	146.912	133.784	1.04841	2.76269e-06	1.68696e-05
278	ncbi_105064028	Slc6a9	XP_010947106.1 PREDICTED: sodium- and chloride-dependent glycine transporter 1 isoform X2 [Camelus bactrianus]	35.242	42.9412	42.6083	86.1681	78.4161	84.7062	1.04531	0.000217818	0.000891084
279	ncbi_105077262	BHLHA15	XP_032315937.1 class A basic helix-loop-helix protein 15 [Camelus ferus]	75.1974	112.574	92.6628	205.945	182.005	188.448	1.0394	0.00024608	0.000992513
280	ncbi_105073914	SEC11C	XP_004683995.1 PREDICTED: signal peptidase complex catalytic subunit SEC11C [Condylura cristata]	696.596	645.446	642.359	1423.78	1301.05	1347.22	1.03705	5.85868e-10	6.47318e-09
281	ncbi_105063027	SLC37A3	XP_010945764.1 PREDICTED: sugar phosphate exchanger 3 isoform X1 [Camelus bactrianus]	105.674	70.2923	32.7432	167.725	133.425	126.893	1.03626	0.00852267	0.0223494
282	ncbi_105072362	ATP13A4	XP_010957568.1 PREDICTED: probable cation-transporting ATPase 13A4 [Camelus bactrianus]	175.638	152.448	165.792	374.347	302.35	334.647	1.03405	7.17392e-08	5.77318e-07
283	ncbi_105068198	JTB	XP_006177258.1 protein JTB [Camelus ferus]	14.8643	14.9164	17.0162	27.3162	36.6853	31.7898	1.03348	0.0172068	0.0408722
284	ncbi_105079479	PEX11B	XP_010966532.1 PREDICTED: peroxisomal membrane protein 11B [Camelus bactrianus]	63.2085	69.0202	84.0512	155.36	137.676	149.186	1.03187	5.64924e-08	4.58975e-07
285	ncbi_105062801	MAPRE2	XP_006183456.1 microtubule-associated protein RP/EB family member 2 isoform X1 [Camelus ferus]	734.38	795.355	750.701	1586.87	1531.36	1535.15	1.02897	1.41798e-06	9.12732e-06
286	ncbi_105072829	KIAA0319L	XP_010958214.1 PREDICTED: dyslexia-associated protein KIAA0319-like protein homolog [Camelus bactrianus]	121.748	130.445	164.03	252.132	311.625	284.39	1.02696	6.78034e-09	6.38858e-08
287	ncbi_105075542	CTH	XP_010961715.1 PREDICTED: cystathionine gamma-lyase isoform X1 [Camelus bactrianus]	1610.09	1514.73	1688.93	3371.92	3189.18	3241.32	1.02598	9.46004e-20	2.91713e-18
288	ncbi_105062280	GOLT1B	XP_032203712.1 vesicle transport protein GOT1B [Mustela erminea]	2.13531	6.19883	7.3802	12.1399	10.6122	9.21598	1.02455	0.0194169	0.0450956
289	ncbi_105082677	SLC27A1	XP_010993394.1 long-chain fatty acid transport protein 1 [Camelus dromedarius]	137.282	129.303	114.364	267.576	229.969	277.389	1.02447	9.22136e-05	0.00041265
290	ncbi_105071375	TTC39C	XP_032323040.1 tetratricopeptide repeat protein 39C isoform X1 [Camelus ferus]	103.349	88.6546	77.0808	189.76	166.508	190.711	1.02343	2.89457e-06	1.75799e-05
291	ncbi_105068566	SURF4	XP_010952742.1 PREDICTED: surfeit locus protein 4 [Camelus bactrianus]	468.196	486.513	437.647	965.502	968.734	895.348	1.02306	0.00147215	0.00490766
292	ncbi_105068703	DBI	XP_006191536.1 acyl-CoA-binding protein isoform X1 [Camelus ferus]	5482.25	5518.33	5889.94	10677.1	11697.4	11932.6	1.02229	3.9637e-15	8.29929e-14
293	ncbi_105081317	TMEM263	XP_015096108.2 transmembrane protein 263 [Vicugna pacos]	228.423	268.942	247.51	528.215	465.092	513.338	1.01627	2.76138e-07	2.02084e-06
294	ncbi_105069138	CSNK1G1	XP_022268589.1 casein kinase I isoform X15 [Canis lupus familiaris]	23.2868	24.0984	26.7228	55.4331	48.3693	45.9643	1.01501	0.017399	0.0412277
295	ncbi_105066834	NMNAT3	EPY76780.1 Nicotinamide mononucleotide adenylyltransferase 3-like protein [Camelus ferus]	108.487	105.471	84.4611	208.243	195.991	198.786	1.01487	4.20079e-06	2.49328e-05
296	ncbi_105079317	PTDSS1	XP_010966324.1 PREDICTED: phosphatidylserine synthase 1 [Camelus bactrianus]	18.604	23.909	18.0558	39.2781	44.67	38.3089	1.01327	3.58322e-08	3.02346e-07
297	ncbi_105082938	LRATD2	XP_010970940.1 PREDICTED: protein FAM84B [Camelus bactrianus]	192.551	144.279	168.59	312.696	358.058	346.282	1.00882	0.00121601	0.00412376
298	ncbi_105065334	ALG14	XP_010948724.1 PREDICTED: UDP-N-acetylglucosamine transferase subunit ALG14 homolog [Camelus bactrianus]	37.7609	45.7684	51.7431	90.0625	99.8638	82.0757	1.00775	0.00202114	0.00647377
299	ncbi_105080706	HPD	XP_014409099.2 4-hydroxyphenylpyruvate dioxygenase [Camelus ferus]	80561.3	73043.7	70105.9	144466	157680	147619	1.00753	3.75989e-18	1.03268e-16
300	ncbi_105073831	RPL8	XP_005395995.1 PREDICTED: 60S ribosomal protein L8 [Chinchilla lanigera]	443.324	396.465	372.062	785.839	858.363	786.997	1.00446	8.23571e-07	5.53179e-06
301	ncbi_105064225	WDR46	XP_010947394.1 PREDICTED: WD repeat-containing protein 46 [Camelus bactrianus]	22.2894	17.6021	26.7476	53.0105	35.8899	44.6008	1.00241	0.00399557	0.0117954
302	ncbi_105082658	CPEB4	XP_010970574.1 PREDICTED: cytoplasmic polyadenylation element-binding protein 4 isoform X1 [Camelus bactrianus]	48.7165	46.1449	27.4473	79.38	88.1764	77.3397	1.00164	0.000135389	0.00058279
303	ncbi_105066906	--	-	479.886	385.824	376.958	866.861	884.205	736.059	1.00104	0.00510945	0.0145396
304	ncbi_105068210	S100A13	EPY86571.1 S100 calcium binding protein A13-like isoform 2 [Camelus ferus]	4017.96	3537.38	3756.84	8017.26	7233.59	7347.05	0.998313	1.70389e-15	3.80236e-14
305	ncbi_105073719	GDE1	XP_006177338.1 glycerophosphodiester phosphodiesterase 1 isoform X1 [Camelus ferus]	134.847	83.0705	91.0544	232.763	198.56	185.338	0.997004	0.00265683	0.00823764
306	ncbi_105069873	ARHGEF37	XP_010954400.1 PREDICTED: rho guanine nucleotide exchange factor 37 [Camelus bactrianus]	106.931	103.78	89.3849	197.476	203.168	197.731	0.995625	4.25564e-14	7.9752e-13
307	ncbi_105072532	DCAKD	XP_010957799.1 PREDICTED: dephospho-CoA kinase domain-containing protein [Camelus bactrianus]	71.085	67.0402	56.8716	144.007	122.279	122.249	0.994598	0.00179793	0.00585667
308	ncbi_105077675	TMEM165	XP_031290294.1 transmembrane protein 165 [Camelus dromedarius]	10.8415	18.3299	16.2577	31.6171	27.4935	31.3898	0.994305	0.00318008	0.00969167
309	ncbi_105074499	WDR37	XP_010960378.1 PREDICTED: WD repeat-containing protein 37 [Camelus bactrianus]	329.126	308.066	309.747	632.17	631.079	622.138	0.993517	6.3274e-11	8.00842e-10
310	ncbi_123615419	Cobl	XP_032332153.1 protein cordon-bleu isoform X1 [Camelus ferus]	31.298	24.2525	40.3682	58.3258	74.6531	57.9647	0.993261	0.00832054	0.0219295
311	ncbi_105067394	ALG2	XP_010951239.1 PREDICTED: LOW QUALITY PROTEIN: alpha-1,3/1,6-mannosyltransferase ALG2 [Camelus bactrianus]	592.873	577.238	686.409	1240.02	1221.75	1230.85	0.992046	2.77409e-22	1.10055e-20
312	ncbi_105063053	BCAP29	XP_010945805.1 PREDICTED: B-cell receptor-associated protein 29 [Camelus bactrianus]	278.975	260.132	251.441	494.457	522.714	553.601	0.990549	1.37428e-16	3.35365e-15
313	ncbi_105061946	RPS8	XP_006178510.1 40S ribosomal protein S8 [Camelus ferus]	1729.02	1591.41	1656.56	3338.77	3302.51	3241.51	0.989643	6.41759e-11	8.10744e-10
314	ncbi_105061783	POMGNT2	XP_010944223.1 PREDICTED: protein O-linked-mannose beta-1,4-N-acetylglucosaminyltransferase 2 [Camelus bactrianus]	150.598	205.528	165.549	365.048	323.802	346.249	0.988549	3.82607e-05	0.000189599
315	ncbi_105076262	KRT5	XP_010962640.1 PREDICTED: keratin, type II cytoskeletal 5 [Camelus bactrianus]	3591.12	2988.21	3369.24	6412.03	6676.32	6643.77	0.987984	3.36915e-05	0.000168557
316	ncbi_105066622	CPNE3	XP_010950321.1 PREDICTED: copine-3 [Camelus bactrianus]	1268.93	1145.61	1249.12	2540.68	2311.74	2399.33	0.985047	2.87134e-19	8.65742e-18
317	ncbi_105083313	PGM2L1	XP_010971430.1 PREDICTED: glucose 1,6-bisphosphate synthase [Camelus bactrianus]	298.402	301.833	274.552	580.67	573.389	576.563	0.984287	2.29298e-18	6.42791e-17
318	ncbi_105073685	METTL9	XP_015092291.1 methyltransferase-like protein 9 isoform X4 [Vicugna pacos]	237.297	294.09	277.465	599.807	497.483	501.048	0.982625	0.0179819	0.0423869
319	ncbi_105064744	POF1B	XP_010948040.1 PREDICTED: protein POF1B [Camelus bactrianus]	13.6617	18.0822	15.374	23.8863	40.4269	28.7409	0.981793	0.000165067	0.000694673
320	ncbi_105069881	PCYOX1L	XP_010954418.1 PREDICTED: LOW QUALITY PROTEIN: prenylcysteine oxidase-like [Camelus bactrianus]	59.0454	61.7207	70.684	134.653	119.745	123.251	0.980078	1.79115e-06	1.13034e-05
321	ncbi_105079448	Klhdc4	XP_010966489.1 PREDICTED: kelch domain-containing protein 4 [Camelus bactrianus]	18.2271	30.0903	36.1101	60.0522	53.3905	52.8708	0.978121	0.00014923	0.00063472
322	ncbi_105067964	AP1AR	XP_006174731.1 AP-1 complex-associated regulatory protein isoform X1 [Camelus ferus]	74.1467	86.0063	64.3264	131.154	171.36	139.677	0.978086	0.000133202	0.000574269
323	ncbi_105083036	ITPA	XP_010971070.1 PREDICTED: inosine triphosphate pyrophosphatase [Camelus bactrianus]	399.882	356.081	370.839	651.203	862.216	702.073	0.975393	0.000450801	0.00172004
324	ncbi_105081757	GOT1	XP_010969370.1 PREDICTED: aspartate aminotransferase, cytoplasmic [Camelus bactrianus]	3650.78	3380.88	3554.92	6915.82	6869.47	6977.34	0.971751	5.31124e-26	2.79313e-24
325	ncbi_105064358	PDE8B	XP_032330556.1 high affinity cAMP-specific and IBMX-insensitive 3',5'-cyclic phosphodiesterase 8B isoform X7 [Camelus ferus]	72.0263	76.1676	70.7625	132.05	144.938	151.737	0.969408	4.29966e-09	4.17893e-08
326	ncbi_105081826	MYOF	XP_010969517.1 PREDICTED: myoferlin isoform X1 [Camelus bactrianus]	1466.56	1486.19	1537.22	2905.51	2925.28	2950.74	0.967766	5.74982e-81	4.87585e-78
327	ncbi_105062033	GRK6	XP_031293738.1 G protein-coupled receptor kinase 6 isoform X3 [Camelus dromedarius]	24.2841	16.8296	13.0859	38.0866	39.8444	27.8392	0.964578	0.000578314	0.0021299
328	ncbi_105082561	RPL18A	XP_003123559.4 60S ribosomal protein L18a isoform X1 [Sus scrofa]	748.231	641.173	647.837	1440.15	1208.75	1324.85	0.963885	3.61405e-07	2.58626e-06
329	ncbi_105070620	NAA40	XP_031304071.1 N-alpha-acetyltransferase 40 isoform X3 [Camelus dromedarius]	52.7687	55.1491	30.303	93.5811	91.8448	84.1443	0.963686	0.000545721	0.00203304
330	ncbi_105080460	SLTM	XP_010967750.1 PREDICTED: SAFB-like transcription modulator [Camelus bactrianus]	45.6767	56.0789	51.5243	118.777	83.1108	96.4471	0.960763	2.95886e-07	2.15374e-06
331	ncbi_105065351	SLC35A3	XP_031313535.1 UDP-N-acetylglucosamine transporter isoform X1 [Camelus dromedarius]	192.742	196.44	184.297	372.203	395.653	347.782	0.960057	1.99365e-07	1.49117e-06
332	ncbi_105062425	COG5	KAB1276598.1 Conserved oligomeric Golgi complex subunit 5, partial [Camelus dromedarius]	148.275	153.508	131.59	290.051	290.929	261.169	0.958465	9.54363e-09	8.70215e-08
333	ncbi_105065600	AFMID	XP_006176968.1 kynurenine formamidase isoform X1 [Camelus ferus]	189.438	202.679	174.653	384.195	365.835	350.888	0.95787	5.26689e-09	5.03247e-08
334	ncbi_105063680	CEPT1	XP_003990502.1 choline/ethanolaminephosphotransferase 1 isoform X1 [Felis catus]	287.361	199.735	216.862	507.152	423.161	437.065	0.957849	9.17114e-06	5.10813e-05
335	ncbi_105073524	UQCC1	XP_006188629.1 ubiquinol-cytochrome-c reductase complex assembly factor 1 [Camelus ferus]	186.551	148.985	173.834	337.772	316.887	334.276	0.957162	8.61495e-06	4.82608e-05
336	ncbi_105083013	Tmem230	XP_006187148.1 transmembrane protein 230 isoform X1 [Camelus ferus]	175.782	168.773	161.444	335.651	321.027	324.388	0.955215	0.00297885	0.00913584
337	ncbi_105077544	RPL26	XP_010964263.1 PREDICTED: 60S ribosomal protein L26 [Camelus bactrianus]	2731.4	2660.63	3188.14	5605.48	5433.22	5591.93	0.954764	4.20732e-11	5.43666e-10
338	ncbi_105071204	PTPN6	XP_010956135.1 PREDICTED: tyrosine-protein phosphatase non-receptor type 6-like [Camelus bactrianus]	924.892	988.981	962.01	1860.19	1927.85	1772.93	0.951333	1.04319e-17	2.74302e-16
339	ncbi_105071156	Kiaa2013	XP_010956090.1 PREDICTED: uncharacterized protein KIAA2013 homolog, partial [Camelus bactrianus]	1805.78	1793.59	1724.73	3565.47	3383.27	3337.24	0.950068	9.19446e-07	6.12122e-06
340	ncbi_105067653	MTMR7	EPY74779.1 myotubularin related protein 7-like protein [Camelus ferus]	155.67	156.992	176.495	299.014	298.086	346.761	0.948278	0.000233339	0.000946188
341	ncbi_105063279	RPL15	NP_001071334.1 60S ribosomal protein L15 [Bos taurus]	2889.16	2756.35	2891.41	5593.76	5255.65	5582.21	0.944687	2.87713e-06	1.74897e-05
342	ncbi_105070722	RPL36	XP_006191727.1 60S ribosomal protein L36 [Camelus ferus]	645.326	678.405	553.274	1309.1	1181.87	1118.2	0.943236	0.000331797	0.00130488
343	ncbi_105078241	RPL36	XP_014698550.1 PREDICTED: 60S ribosomal protein L36 [Equus asinus]	645.326	678.405	553.274	1309.1	1181.87	1118.2	0.943236	0.000331797	0.00130488
344	ncbi_105071060	ATAD3	XP_010955968.1 PREDICTED: ATPase family AAA domain-containing protein 3 [Camelus bactrianus]	1217.98	1154.97	1128.77	2322.48	2169.25	2238.88	0.942673	2.25381e-22	8.99404e-21
345	ncbi_105073094	Sgsm3	XP_010958566.1 PREDICTED: small G protein signaling modulator 3 [Camelus bactrianus]	312.541	274.272	265.808	574.679	542.891	515.962	0.938018	8.36149e-10	9.0759e-09
346	ncbi_105070538	COMT	KAB1255134.1 Catechol O-methyltransferase [Camelus dromedarius]	2955.93	2498.87	2907.61	4423.92	5746.45	5822.12	0.935403	9.80535e-07	6.47707e-06
347	ncbi_105078588	Agr3	XP_010965463.1 PREDICTED: LOW QUALITY PROTEIN: anterior gradient protein 3 homolog [Camelus bactrianus]	10698.6	8285.11	10196.2	19627.2	16403.2	19681.4	0.933009	0.00118957	0.00404449
348	ncbi_105069758	DDX31	XP_010954259.1 PREDICTED: LOW QUALITY PROTEIN: probable ATP-dependent RNA helicase DDX31, partial [Camelus bactrianus]	9.59703	10.1079	5.35718	19.6161	21.4803	6.67553	0.930657	0.0154862	0.0373741
349	ncbi_105081902	CPEB3	XP_005905358.1 PREDICTED: LOW QUALITY PROTEIN: cytoplasmic polyadenylation element-binding protein 3 [Bos mutus]	18.452	28.73	21.1708	38.6498	40.7188	50.8855	0.930254	0.00173172	0.00567811
350	ncbi_105069609	RPL4	XP_010983418.2 60S ribosomal protein L4 [Camelus dromedarius]	3500.89	3010.81	3218.47	6792.23	5861.94	5874.42	0.929215	2.64476e-15	5.71403e-14
351	ncbi_105063273	NGLY1	XP_010946049.1 PREDICTED: peptide-N(4)-(N-acetyl-beta-glucosaminyl)asparagine amidase isoform X3 [Camelus bactrianus]	170.775	182.957	174.709	318.201	358.588	328.57	0.927899	9.38799e-15	1.86769e-13
352	ncbi_105063701	MOV10	XP_010946621.1 PREDICTED: putative helicase MOV-10 isoform X1 [Camelus bactrianus]	1109.01	1006.53	1034.89	2024.16	1935.8	2031.34	0.927319	5.23231e-28	3.19784e-26
353	ncbi_105079185	PDE4DIP	XP_014419886.2 myomegalin isoform X4 [Camelus ferus]	70.9311	56.7683	52.5294	109.488	119.552	113.322	0.925693	3.10666e-07	2.25166e-06
354	ncbi_105068787	NGDN	XP_010953034.1 PREDICTED: neuroguidin isoform X1 [Camelus bactrianus]	7.68224	2.18821	18.1644	24.6144	10.6928	17.9451	0.925624	0.01016	0.0260194
355	ncbi_105067002	GALNT4	XP_006187030.1 polypeptide N-acetylgalactosaminyltransferase 4 [Camelus ferus]	134.44	167.647	150.881	286.805	279.03	294.244	0.925061	6.01675e-07	4.13134e-06
356	ncbi_105082579	Fkbp8	XP_010970465.1 PREDICTED: peptidyl-prolyl cis-trans isomerase FKBP8 isoform X1 [Camelus bactrianus]	213.545	161.181	128.545	337.375	315.593	302.586	0.924999	2.16547e-05	0.000113528
357	ncbi_105073834	Acad9	XP_010959512.1 PREDICTED: acyl-CoA dehydrogenase family member 9, mitochondrial [Camelus bactrianus]	735.679	696.279	737.818	1470	1296.22	1349.8	0.923706	4.56125e-19	1.35717e-17
358	ncbi_105064248	HLA-DQA2	XP_010947427.1 PREDICTED: SLA class II histocompatibility antigen, DQ haplotype D alpha chain [Camelus bactrianus]	100.79	135.773	119.872	248.046	224.429	203.417	0.923153	0.00250457	0.00782275
359	ncbi_105081217	CLPTM1L	XP_010968656.1 PREDICTED: cleft lip and palate transmembrane protein 1-like protein [Camelus bactrianus]	63.5314	57.6452	60.5622	106.587	106.051	131.94	0.922964	8.65295e-05	0.000391418
360	ncbi_105061888	RPS6	XP_010944327.1 PREDICTED: 40S ribosomal protein S6 [Camelus bactrianus]	1890.13	2292.68	1847.62	4187.95	3630.41	3614.88	0.9229	1.2456e-10	1.49826e-09
361	ncbi_105073177	Gramd4	XP_010958691.1 PREDICTED: GRAM domain-containing protein 4 [Camelus bactrianus]	84.7924	79.4832	95.7062	161.36	150.9	179.424	0.91932	8.5897e-06	4.81591e-05
362	ncbi_105064820	Bicdl2	XP_032316172.1 BICD family-like cargo adapter 2 isoform X1 [Camelus ferus]	7.068	25.2876	14.8881	29.0281	22.2541	37.965	0.917686	0.00651351	0.0178464
363	ncbi_105072316	TMEM41A	XP_006188879.2 transmembrane protein 41A [Camelus ferus]	129.82	128.325	107.203	252.669	224.168	212.362	0.915649	2.66607e-06	1.63337e-05
364	ncbi_105080105	RETREG3	XP_006175242.2 reticulophagy regulator 3 isoform X1 [Camelus ferus]	48.401	46.0243	48.4248	90.6696	86.3331	92.2232	0.914316	5.60315e-05	0.000263787
365	ncbi_105071860	SLC9A8	XP_031289490.1 sodium/hydrogen exchanger 8 isoform X1 [Camelus dromedarius]	40.9043	42.3276	16.4196	71.4596	56.2852	59.9788	0.913646	7.48511e-06	4.24573e-05
366	ncbi_105072120	chmp3	XP_032325618.1 LOW QUALITY PROTEIN: charged multivesicular body protein 3 [Camelus ferus]	116.401	197.404	193.155	332.315	332.974	288.438	0.911705	0.00258502	0.0080407
367	ncbi_105081517	CYP7B1	XP_032326104.1 cytochrome P450 7B1 [Camelus ferus]	167.185	143.069	144.326	271.2	305.899	277.355	0.910468	4.21705e-09	4.12226e-08
368	ncbi_105064733	DECR1	XP_006188613.2 2,4-dienoyl-CoA reductase, mitochondrial isoform X1 [Camelus ferus]	78.6213	67.5729	78.8778	125.546	148.432	148.363	0.908019	2.33568e-07	1.72983e-06
369	ncbi_105066202	ALG5	XP_010949786.1 PREDICTED: dolichyl-phosphate beta-glucosyltransferase [Camelus bactrianus]	232.046	206.853	170.509	380.004	392.121	370.734	0.907164	1.33134e-11	1.86222e-10
370	ncbi_105065045	COX6B1	XP_010948401.1 PREDICTED: cytochrome c oxidase subunit 6B1 [Camelus bactrianus]	4078.93	4431.17	4279.14	7042.68	8440.1	8490.08	0.90647	3.96447e-06	2.36128e-05
371	ncbi_105064469	BET1L	XP_010947715.1 PREDICTED: BET1-like protein isoform X1 [Camelus bactrianus]	178.031	117.542	133.239	247.344	260	295.462	0.904705	0.000413783	0.00158953
372	ncbi_105063968	PGAP1	XP_010946992.1 PREDICTED: GPI inositol-deacylase [Camelus bactrianus]	63.9995	58.609	55.9078	121.357	110.555	102.016	0.903482	1.62605e-07	1.23529e-06
373	ncbi_105066093	RPL7	XP_006185913.2 60S ribosomal protein L7 [Camelus ferus]	2418.21	2408.35	2448.67	4658.94	4381.66	4555.18	0.902094	3.13383e-24	1.49718e-22
374	ncbi_105080553	PRKAB1	XP_010967864.1 PREDICTED: 5'-AMP-activated protein kinase subunit beta-1 [Camelus bactrianus]	206.358	239.506	276.961	460.637	408.179	481.353	0.90142	3.17623e-07	2.29718e-06
375	ncbi_105063483	PAFAH2	XP_010946348.1 PREDICTED: platelet-activating factor acetylhydrolase 2, cytoplasmic isoform X1 [Camelus bactrianus]	116.638	125.144	145.025	253.203	247.081	219.953	0.896857	3.34253e-10	3.82864e-09
376	ncbi_105069713	Chid1	XP_010954201.1 PREDICTED: chitinase domain-containing protein 1 [Camelus bactrianus]	903.874	1109.68	1064.36	1677.69	2101.2	1950.74	0.896488	2.70536e-10	3.14266e-09
377	ncbi_105065294	LRRC8D	XP_032342932.1 LOW QUALITY PROTEIN: volume-regulated anion channel subunit LRRC8D [Camelus ferus]	127.268	118.353	106.638	218.33	229.399	207.828	0.896085	1.07588e-06	7.05193e-06
378	ncbi_105074932	TMEM33	XP_006191821.1 transmembrane protein 33 [Camelus ferus]	752.142	619.243	664.372	1355.3	1221.2	1208.26	0.894639	3.15443e-05	0.000159461
379	ncbi_105078138	RPS15	XP_030365009.1 40S ribosomal protein S15 [Strigops habroptila]	63.4596	82.7009	114.065	122.046	179.17	182.421	0.894164	5.81016e-06	3.35456e-05
380	ncbi_105080356	STBD1	XP_010967603.1 PREDICTED: starch-binding domain-containing protein 1 [Camelus bactrianus]	3221.49	3221.09	3232.2	5915.93	5929.42	6103.09	0.891557	4.37634e-27	2.55941e-25
381	ncbi_105076454	PACSIN3	XP_010962887.1 PREDICTED: protein kinase C and casein kinase substrate in neurons protein 3 [Camelus bactrianus]	1578.96	1679.12	1823.44	3231.76	3030.37	3158.51	0.890566	6.83243e-12	9.9041e-11
382	ncbi_105064040	STK16	XP_006186928.1 serine/threonine-protein kinase 16 isoform X1 [Camelus ferus]	83.6667	63.0844	66.489	132.446	122.1	140.026	0.887807	0.000104695	0.000461002
383	ncbi_105076255	KRT7	XP_010962632.1 PREDICTED: keratin, type II cytoskeletal 7, partial [Camelus bactrianus]	62166	56210.5	57912.7	106456	109154	110440	0.887148	3.01996e-37	2.92677e-35
384	ncbi_105067389	Galnt12	XP_010951234.1 PREDICTED: polypeptide N-acetylgalactosaminyltransferase 12, partial [Camelus bactrianus]	623.917	525.974	690.154	1207.86	1060.7	1131.1	0.885652	9.80951e-17	2.42875e-15
385	ncbi_105073961	C18orf32	KAB1256165.1 UPF0729 protein C18orf32-like protein, partial [Camelus dromedarius]	325.968	216.783	240.685	458.139	507.996	481.182	0.885493	0.00198975	0.0063883
386	ncbi_105080129	ACLY	XP_010967311.1 PREDICTED: ATP-citrate synthase isoform X1 [Camelus bactrianus]	1955.34	1869.88	1904.63	3556.02	3516.12	3510.19	0.885088	4.1682e-47	6.57606e-45
387	ncbi_105071714	SELENBP1	XP_006186716.3 methanethiol oxidase [Camelus ferus]	13850.4	12951.9	14373.3	25487.9	23412.6	27096.2	0.884148	3.17525e-26	1.72327e-24
388	ncbi_105075948	C1GALT1C1	XP_010962237.1 PREDICTED: C1GALT1-specific chaperone 1 [Camelus bactrianus]	182.786	149.125	149.26	308.552	278.529	300.609	0.883507	4.42246e-10	4.959e-09
389	ncbi_105074759	ARL8B	XP_001142369.2 LOW QUALITY PROTEIN: ADP-ribosylation factor-like protein 8B [Pan troglodytes]	615.989	694.03	659.438	1131.6	1272.88	1222.16	0.880837	3.2293e-05	0.000162519
390	ncbi_105070927	NECAP2	XP_010955776.1 PREDICTED: adaptin ear-binding coat-associated protein 2 isoform X1 [Camelus bactrianus]	157.394	144.248	137.053	272.326	266.521	268.978	0.880823	0.000593833	0.00217878
391	ncbi_105076236	LETMD1	XP_006192483.1 LETM1 domain-containing protein 1 isoform X1 [Camelus ferus]	125.289	64.1519	91.2874	192.548	160.214	163.375	0.878577	0.00191524	0.00619007
392	ncbi_105070887	HP1BP3	XP_010955723.1 PREDICTED: heterochromatin protein 1-binding protein 3 isoform X1 [Camelus bactrianus]	620.584	522.3	570.741	1118.37	994.303	1037.13	0.878209	1.03822e-10	1.26451e-09
393	ncbi_105083001	FERMT1	XP_010971018.1 PREDICTED: fermitin family homolog 1 [Camelus bactrianus]	115.363	86.0069	97.0109	174.154	181.786	192.089	0.877098	0.000287902	0.00114687
394	ncbi_105068176	PBXIP1	XP_010952272.1 PREDICTED: pre-B-cell leukemia transcription factor-interacting protein 1 isoform X1 [Camelus bactrianus]	884.955	955.646	1013.11	1792.11	1687.96	1756.52	0.875789	2.09547e-24	1.0154e-22
395	ncbi_105064772	SLC17A5	XP_010948071.1 PREDICTED: sialin isoform X1 [Camelus bactrianus]	78.7171	71.8148	78.8683	135.42	160.382	124.616	0.873956	0.000138747	0.000595733
396	ncbi_105067801	HYOU1	XP_032328357.1 hypoxia up-regulated protein 1 isoform X1 [Camelus ferus]	3316.71	3059.78	3175.67	5809.46	5778.4	5916.73	0.873834	6.66096e-44	9.22203e-42
397	ncbi_105079570	PDE12	XP_010966634.1 PREDICTED: 2',5'-phosphodiesterase 12 [Camelus bactrianus]	867.178	761.894	966.717	1578.64	1658.48	1518.28	0.873392	2.38367e-05	0.000124009
398	ncbi_105067278	ANXA1	XP_006193913.1 annexin A1 [Camelus ferus]	9466.47	8695.18	9358.97	17101.5	16350.6	16857.9	0.870332	1.46807e-18	4.14973e-17
399	ncbi_105067334	LHPP	XP_032346591.1 phospholysine phosphohistidine inorganic pyrophosphate phosphatase [Camelus ferus]	250.502	189.417	241.013	382.949	397.83	463.153	0.869325	0.00112601	0.00384827
400	ncbi_105066360	DDX21	XP_006181277.1 nucleolar RNA helicase 2 [Camelus ferus]	186.459	133.846	148.871	281.963	292.151	281.314	0.866518	1.33699e-11	1.86629e-10
401	ncbi_105068661	ARHGAP10	XP_010952874.1 PREDICTED: rho GTPase-activating protein 10 [Camelus bactrianus]	207.967	173.939	170.043	316.94	347.619	338.634	0.861993	0.000139178	0.000597207
402	ncbi_105066504	ERLEC1	XP_010950158.1 PREDICTED: endoplasmic reticulum lectin 1 [Camelus bactrianus]	354.107	368.92	385.481	677.213	686.477	650.758	0.861765	2.9264e-09	2.92361e-08
403	ncbi_105067918	CISD2	KAB1282551.1 CDGSH iron-sulfur domain-containing protein 2 [Camelus dromedarius]	335.421	429.125	392.022	718.947	663.581	717.939	0.86086	0.000269758	0.00108031
404	ncbi_105072873	AGPS	XP_006189234.2 alkyldihydroxyacetonephosphate synthase, peroxisomal [Camelus ferus]	61.2801	76.9569	86.4426	147.863	136.819	123.341	0.860781	0.00253581	0.00790212
405	ncbi_105081514	ARFGEF1	XP_010969026.1 PREDICTED: brefeldin A-inhibited guanine nucleotide-exchange protein 1 [Camelus bactrianus]	361.145	303.132	318.675	572.613	609.327	602.639	0.860391	1.64969e-31	1.17805e-29
406	ncbi_105062133	PIP4K2C	XP_010944620.1 PREDICTED: phosphatidylinositol 5-phosphate 4-kinase type-2 gamma [Camelus bactrianus]	603.998	692.621	649.76	1190.6	1131.74	1211.24	0.860336	1.39527e-25	7.11691e-24
407	ncbi_105065649	LLGL2	XP_031324925.1 LLGL scribble cell polarity complex component 2 isoform X6 [Camelus dromedarius]	256.987	259.042	281.294	493.945	475.272	475.803	0.857851	1.61946e-11	2.215e-10
408	ncbi_105079401	SLC35A2	XP_010966443.1 PREDICTED: UDP-galactose translocator [Camelus bactrianus]	254.849	198.684	191.129	446.082	381.769	339.842	0.857047	2.4607e-05	0.000127431
409	ncbi_105083629	CLN5	XP_010994967.2 ceroid-lipofuscinosis neuronal protein 5 [Camelus dromedarius]	219.899	222.433	197.992	395.398	365.072	399.344	0.85702	3.85161e-06	2.2981e-05
410	ncbi_105078980	GALM	XP_010965969.1 PREDICTED: aldose 1-epimerase [Camelus bactrianus]	1576.1	1352.62	1618.14	2818.08	2660.91	2753.95	0.856538	7.649e-09	7.12786e-08
411	ncbi_105078467	PNN	XP_010965334.1 PREDICTED: pinin [Camelus bactrianus]	134.47	132.599	114.94	227.168	224.297	240.132	0.856327	4.15876e-08	3.45325e-07
412	ncbi_105078562	TRAM1	XP_010965426.1 PREDICTED: translocating chain-associated membrane protein 1 [Camelus bactrianus]	100.842	122.689	126.383	211.835	214.483	206.664	0.855163	3.80864e-13	6.42731e-12
413	ncbi_105067055	Rbmx	XP_031301405.1 RNA-binding motif protein, X chromosome isoform X1 [Camelus dromedarius]	472.18	466.775	500.519	819.146	858.068	923.491	0.853361	2.49668e-13	4.24499e-12
414	ncbi_105064033	Retreg2	XP_006207301.3 reticulophagy regulator 2 isoform X1 [Vicugna pacos]	32.3492	22.4057	44.8357	49.4248	63.24	66.9679	0.850969	0.00104804	0.00360909
415	ncbi_123618126	NCBP2AS2	XP_031309791.1 protein NCBP2AS2 [Camelus dromedarius]	9.20168	6.87506	10.9797	20.0744	17.5672	11.0881	0.848829	0.00185572	0.00602643
416	ncbi_105076500	TRAF6	XP_010962968.1 PREDICTED: TNF receptor-associated factor 6 [Camelus bactrianus]	116.725	118.338	150.972	218.952	244.093	232.166	0.848717	0.000127855	0.00055352
417	ncbi_105067816	UBE4A	XP_006175386.1 ubiquitin conjugation factor E4 A [Camelus ferus]	685.643	691.187	749.471	1295.08	1267.61	1252.02	0.843229	1.74099e-22	7.115e-21
418	ncbi_105063423	SESN2	XP_006173776.1 sestrin-2 [Camelus ferus]	32.5859	10.5822	19.9871	37.1545	37.2762	38.7599	0.841781	0.0041847	0.0122843
419	ncbi_105075371	ANXA7	XP_010961472.1 PREDICTED: annexin A7 isoform X1 [Camelus bactrianus]	903.781	978.656	890.148	1652.89	1642.22	1673.93	0.841737	1.19313e-16	2.93267e-15
420	ncbi_105079563	ABHD6	XP_006184883.1 monoacylglycerol lipase ABHD6 [Camelus ferus]	197.535	164.239	156.849	315.851	302.285	310.825	0.840931	4.23862e-09	4.13143e-08
421	ncbi_105065829	CA4	XP_010949309.1 PREDICTED: carbonic anhydrase 4 [Camelus bactrianus]	28182.7	25714.8	25104.9	48650.3	45153.9	47693.2	0.840805	2.44452e-14	4.68464e-13
422	ncbi_105082622	C1GALT1	XP_010970532.1 PREDICTED: glycoprotein-N-acetylgalactosamine 3-beta-galactosyltransferase 1 isoform X1 [Camelus bactrianus]	203.735	216.694	200.696	379.981	356.352	375.855	0.840445	1.23723e-09	1.31716e-08
423	ncbi_105084208	TPMT	XP_010972566.1 PREDICTED: thiopurine S-methyltransferase isoform X1 [Camelus bactrianus]	320.058	358.405	336.339	627.324	576.287	613.489	0.84044	2.33571e-11	3.11919e-10
424	ncbi_105070363	IGHMBP2	XP_010955079.1 PREDICTED: DNA-binding protein SMUBP-2 [Camelus bactrianus]	74.1995	69.1547	58.9722	132.455	127.679	101.606	0.838266	0.00391165	0.0115729
425	ncbi_105063713	DENND2D	XP_010946635.1 PREDICTED: DENN domain-containing protein 2D [Camelus bactrianus]	74.2379	80.3482	63.3603	119.443	140.379	129.654	0.837559	4.97599e-05	0.000238566
426	ncbi_105068091	Uck2	XP_032319714.1 uridine-cytidine kinase 2 isoform X1 [Camelus ferus]	34.3536	37.5544	35.5021	73.9605	68.3132	49.3059	0.834813	0.00021366	0.000876344
427	ncbi_105067395	STX17	XP_010951240.1 PREDICTED: syntaxin-17 [Camelus bactrianus]	76.9797	148.674	129.216	191.57	213.14	227.64	0.833434	6.33299e-05	0.000293664
428	ncbi_105073139	H1-0	XP_029809721.1 histone H1.0 [Suricata suricatta]	2846.26	2193.22	2551.19	4920.32	3785.87	4796.4	0.830937	8.37588e-09	7.76756e-08
429	ncbi_105083394	UBXN4	XP_010971516.1 PREDICTED: UBX domain-containing protein 4 [Camelus bactrianus]	233.797	216.227	235.102	380.906	411.141	424.662	0.828546	0.00018547	0.000772866
430	ncbi_105076033	GRHL1	XP_031540619.1 grainyhead-like protein 1 homolog isoform X1 [Vicugna pacos]	30.1011	33.1518	35.0224	64.5074	61.3075	48.6335	0.827899	0.000141025	0.000604368
431	ncbi_105068918	ABL2	XP_032319541.1 tyrosine-protein kinase ABL2 isoform X1 [Camelus ferus]	95.7365	57.9315	54.191	165.593	117.06	86.2178	0.827509	0.0146712	0.0357763
432	ncbi_105071376	LAMA3	XP_010956344.1 PREDICTED: laminin subunit alpha-3 isoform X2 [Camelus bactrianus]	226.085	249.19	240.813	434.426	438.871	395.759	0.825548	1.26987e-18	3.60453e-17
433	ncbi_105076049	MBOAT2	XP_031322384.1 lysophospholipid acyltransferase 2 isoform X1 [Camelus dromedarius]	275.593	219.624	247.375	405.43	440.168	469.487	0.824516	4.35635e-07	3.07276e-06
434	ncbi_105070603	TRIM4	XP_010955330.1 PREDICTED: tripartite motif-containing protein 4 [Camelus bactrianus]	121.117	148.97	129.323	255.309	237.089	214.652	0.82394	4.37737e-05	0.000213334
435	ncbi_105080754	RPL36A	XP_006191997.1 60S ribosomal protein L36a [Camelus ferus]	775.826	675.27	773.141	1450.08	1208.68	1277.75	0.823605	3.8594e-06	2.30072e-05
436	ncbi_105065362	SLC30A7	XP_006191009.1 zinc transporter 7 isoform X1 [Camelus ferus]	603.715	489.985	524.327	1001.64	961.938	899.369	0.823266	3.23153e-06	1.95042e-05
437	ncbi_105064415	SLC30A5	XP_031531245.1 zinc transporter 5 isoform X1 [Vicugna pacos]	27.9028	26.6789	27.531	49.2443	47.901	47.9801	0.821623	3.66634e-06	2.19721e-05
438	ncbi_105066591	ARL6IP5	XP_006192739.1 PRA1 family protein 3 [Camelus ferus]	5056.63	3934.89	3703.45	8113.99	6991.57	7330.77	0.82158	8.71242e-09	8.05246e-08
439	ncbi_105082045	ATG12	XP_010969816.1 PREDICTED: ubiquitin-like protein ATG12 [Camelus bactrianus]	86.5281	90.8946	91.4795	158.238	167.138	148.077	0.816141	0.00178306	0.0058155
440	ncbi_105064133	SLC35A1	XP_010947256.1 PREDICTED: CMP-sialic acid transporter isoform X1 [Camelus bactrianus]	87.2373	70.082	79.6904	142.504	134.297	140.373	0.815705	0.00532301	0.0150213
441	ncbi_105071048	Prkcz	XP_032350855.1 protein kinase C zeta type isoform X1 [Camelus ferus]	6.7248	12.7148	10.2549	15.6789	21.4839	15.0778	0.814973	0.00476416	0.0136949
442	ncbi_105073922	NARS	XP_006182835.1 asparagine--tRNA ligase, cytoplasmic isoform X1 [Camelus ferus]	727.42	655.317	608.138	1187.44	1179.49	1133.97	0.814324	1.88699e-17	4.88602e-16
443	ncbi_105077741	CDS1	XP_010964498.1 PREDICTED: phosphatidate cytidylyltransferase 1 [Camelus bactrianus]	47.3483	40.7927	31.4868	69.2158	78.9099	62.1458	0.8137	0.0158231	0.0380651
444	ncbi_105068321	TRMT1	XP_032321386.1 tRNA (guanine(26)-N(2))-dimethyltransferase isoform X1 [Camelus ferus]	48.018	44.9398	30.3273	73.7377	64.4918	78.3989	0.813224	2.45858e-07	1.80705e-06
445	ncbi_105077806	DHX29	XP_032328145.1 ATP-dependent RNA helicase DHX29 isoform X1 [Camelus ferus]	151.234	162.554	200.876	311.742	296.212	295.712	0.81216	1.25134e-11	1.75394e-10
446	ncbi_105068208	Chtop	XP_005610155.1 chromatin target of PRMT1 protein isoform X1 [Equus caballus]	3.13191	3.19588	6.65281	8.77763	9.52176	4.49151	0.8121	0.0040616	0.0119799
447	ncbi_105068874	PDIA4	EQB78464.1 protein disulfide-isomerase A4 precursor [Camelus ferus]	9813.9	9173.43	9220.16	16878.9	15812.9	16732.3	0.809136	5.06818e-52	1.07446e-49
448	ncbi_105068456	ARFRP1	XP_032317501.1 ADP-ribosylation factor-related protein 1 isoform X1 [Camelus ferus]	104.991	99.6826	126.876	199.227	178.6	202.431	0.80747	0.0120789	0.0301373
449	ncbi_105080029	CEP170B	XP_010967193.1 PREDICTED: centrosomal protein of 170 kDa protein B [Camelus bactrianus]	83.5069	98.4071	103.776	157.497	167.686	174.534	0.806656	2.78895e-12	4.18589e-11
450	ncbi_105069680	SEL1L	XP_006184331.1 protein sel-1 homolog 1 [Camelus ferus]	251.175	288.939	271.287	480.203	454.687	483.886	0.806159	4.06784e-14	7.66562e-13
451	ncbi_105066148	FNDC3A	XP_006184190.1 fibronectin type-III domain-containing protein 3A isoform X1 [Camelus ferus]	83.1817	100.522	90.8715	154.715	167.1	158.277	0.806109	1.10014e-08	9.96439e-08
452	ncbi_105075356	LPCAT3	XP_010961492.1 PREDICTED: lysophospholipid acyltransferase 5 [Camelus bactrianus]	1209.84	1072.84	943.369	1973.57	1819.46	1846.99	0.805932	1.64996e-06	1.05003e-05
453	ncbi_105063356	ALG3	XP_006183307.1 dol-P-Man:Man(5)GlcNAc(2)-PP-Dol alpha-1,3-mannosyltransferase isoform X1 [Camelus ferus]	122.859	86.6643	72.5992	191.586	149.26	152.372	0.805901	0.00505227	0.0143951
454	ncbi_105081268	GYG1	XP_010968713.1 PREDICTED: glycogenin-1 isoform X1 [Camelus bactrianus]	1139.03	1023.08	1096.21	1839.74	1953.15	1901.04	0.805299	1.13533e-10	1.37047e-09
455	ncbi_105070205	DOP1B	XP_010954823.1 PREDICTED: protein dopey-2 isoform X1 [Camelus bactrianus]	365.962	333.022	339.965	617.452	589.992	606.989	0.804395	1.67736e-26	9.48268e-25
456	ncbi_105078608	CRPPA	XP_010965490.1 PREDICTED: isoprenoid synthase domain-containing protein [Camelus bactrianus]	45.9998	48.5833	53.0233	93.3581	80.5087	83.3455	0.801204	0.0151048	0.0366343
457	ncbi_105073978	EPG5	XP_010959714.1 PREDICTED: ectopic P granules protein 5 homolog [Camelus bactrianus]	40.2525	39.3603	44.5751	76.9369	63.8071	75.5152	0.800237	9.11407e-05	0.000408551
458	ncbi_105070850	GALE	XP_010955663.1 PREDICTED: UDP-glucose 4-epimerase isoform X1 [Camelus bactrianus]	322.247	311.804	426.196	555.18	609.577	680.249	0.799225	5.38355e-08	4.38439e-07
459	ncbi_105065892	PCTP	XP_010949391.1 PREDICTED: phosphatidylcholine transfer protein isoform X1 [Camelus bactrianus]	64.9077	64.3325	56.9857	117.274	104.947	101.791	0.798991	0.000109902	0.000481639
460	ncbi_105063040	ZC3HAV1	XP_010945784.1 PREDICTED: zinc finger CCCH-type antiviral protein 1 [Camelus bactrianus]	370.725	394.136	438.361	637.347	745.822	709.298	0.798302	9.04384e-17	2.24738e-15
461	ncbi_105080655	Arl6ip4	XP_014409231.1 ADP-ribosylation factor-like protein 6-interacting protein 4 isoform X1 [Camelus ferus]	55.4051	37.6049	45.6638	77.5212	83.7433	79.8942	0.798287	0.000975297	0.00338435
462	ncbi_105070084	PIP	XP_010954707.1 PREDICTED: prolactin-inducible protein homolog [Camelus bactrianus]	299.291	248.995	323.263	485.264	499.101	531.217	0.798218	8.44603e-06	4.74713e-05
463	ncbi_105083009	GPCPD1	XP_010971025.1 PREDICTED: glycerophosphocholine phosphodiesterase GPCPD1 isoform X1 [Camelus bactrianus]	98.403	94.8973	91.5267	173.681	163.452	157.576	0.796494	1.98741e-06	1.24493e-05
464	ncbi_105070140	HNRNPUL2	XP_010954748.1 PREDICTED: heterogeneous nuclear ribonucleoprotein U-like protein 2 isoform X1 [Camelus bactrianus]	310.481	283.039	298.534	529.687	498.107	520.652	0.795618	1.28797e-16	3.15438e-15
465	ncbi_105081915	GARS1	XP_003134854.3 glycine--tRNA ligase [Sus scrofa]	1165.57	1075.99	1109.16	1953.04	1912.01	1951.03	0.795574	4.42651e-18	1.206e-16
466	ncbi_105077904	RPL24	XP_016047835.1 PREDICTED: 60S ribosomal protein L24 [Erinaceus europaeus]	1109.87	937.206	791.007	1738.3	1558.2	1628.26	0.795136	0.000128509	0.000555999
467	ncbi_105073823	Ppp1r16a	XP_010959491.1 PREDICTED: protein phosphatase 1 regulatory subunit 16A [Camelus bactrianus]	48.344	47.8925	51.5287	96.6058	81.4803	78.0819	0.793784	0.00013077	0.000564702
468	ncbi_105070218	SMIM11A	XP_006187545.1 small integral membrane protein 11A [Camelus ferus]	10.3599	1.56541	8.44401	8.29303	11.8917	15.1271	0.79375	0.0168124	0.0400333
469	ncbi_105072255	RETSAT	XP_010957426.1 PREDICTED: all-trans-retinol 13,14-reductase [Camelus bactrianus]	357.571	378.074	359.386	636.183	627.132	634.77	0.793575	7.27482e-19	2.12726e-17
470	ncbi_105082080	Prrc1	XP_010969866.1 PREDICTED: protein PRRC1 [Camelus bactrianus]	678.137	615.248	699.372	1158.78	1082.76	1206.07	0.79083	2.64132e-16	6.2653e-15
471	ncbi_105074821	FHOD1	XP_032342408.1 FH1/FH2 domain-containing protein 1 isoform X1 [Camelus ferus]	239.573	211.714	221.014	371.223	401.97	387.741	0.788108	3.53972e-10	4.0291e-09
472	ncbi_105080956	DNAJC25	XP_010968381.1 PREDICTED: dnaJ homolog subfamily C member 25 [Camelus bactrianus]	52.9794	47.2878	38.2142	79.4097	86.8468	72.8402	0.787901	5.53065e-06	3.21783e-05
473	ncbi_105063984	MREG	XP_010947023.1 PREDICTED: melanoregulin [Camelus bactrianus]	NA	18.1077	11.9945	26.4454	27.6311	23.802	0.786392	0.0135366	0.033345
474	ncbi_105073515	RBM39	NP_001162566.1 RNA-binding protein 39 [Papio anubis]	320.625	340.352	326.132	596.293	549.606	556.471	0.786262	5.31013e-09	5.06601e-08
475	ncbi_105075602	ANXA8	XP_010961776.1 PREDICTED: annexin A8 [Camelus bactrianus]	420.269	508.585	467.717	832.421	817.927	758.141	0.786239	5.35213e-07	3.70498e-06
476	ncbi_105071532	RPL23A	NP_001192153.1 60S ribosomal protein L23a [Oryctolagus cuniculus]	3370.42	3008.48	3159.13	5523.15	5571.19	5335.46	0.784552	8.37604e-05	0.000380852
477	ncbi_105074985	RBM47	XP_031291420.1 RNA-binding protein 47 isoform X2 [Camelus dromedarius]	413.941	495.079	452.222	800.727	716.445	826.3	0.783724	2.29859e-12	3.50419e-11
478	ncbi_105064419	SREK1	XP_025304040.1 splicing regulatory glutamine/lysine-rich protein 1 isoform X3 [Canis lupus dingo]	13.1732	14.1907	14.835	27.2171	24.9353	20.4226	0.782266	0.0077349	0.0206589
479	ncbi_105071044	RER1	XP_010955944.1 PREDICTED: protein RER1 [Camelus bactrianus]	1690.71	1501.27	1570.92	2570.53	3069.58	2546.47	0.781419	4.88555e-06	2.85967e-05
480	ncbi_105082017	NUDT12	XP_006186765.1 peroxisomal NADH pyrophosphatase NUDT12 [Camelus ferus]	67.3967	62.483	64.1598	111.572	106.726	114.344	0.777622	1.08897e-06	7.13084e-06
481	ncbi_105076463	ATG13	XP_010962910.1 PREDICTED: autophagy-related protein 13 isoform X5 [Camelus bactrianus]	48.8472	41.0499	30.0624	74.5238	72.4942	58.606	0.777461	0.00218879	0.00692895
482	ncbi_105078551	Tsc22d4	XP_032966221.1 TSC22 domain family protein 4 isoform X1 [Rhinolophus ferrumequinum]	92.6965	112.217	109.379	173.061	161.316	203.569	0.775352	0.00268342	0.00831628
483	ncbi_105062286	CMAS	XP_010944813.1 PREDICTED: N-acylneuraminate cytidylyltransferase [Camelus bactrianus]	2501.49	2126.32	2203.73	3958.74	3722.65	4007.42	0.774846	1.97134e-20	6.49202e-19
484	ncbi_105079649	AP4B1	XP_010966733.1 PREDICTED: AP-4 complex subunit beta-1 [Camelus bactrianus]	39.8296	41.9511	32.6372	59.8699	70.5176	65.3384	0.774522	0.00946426	0.0245528
485	ncbi_105069127	FAH	XP_031296561.1 fumarylacetoacetase isoform X1 [Camelus dromedarius]	3463.26	3310.02	3639.17	5445.35	5982.55	6358.71	0.772482	3.55941e-15	7.49908e-14
486	ncbi_105078822	WWOX	XP_032342707.1 WW domain-containing oxidoreductase isoform X1 [Camelus ferus]	61.1214	78.0163	80.4222	126.333	126.119	122.413	0.771758	4.78436e-07	3.35591e-06
487	ncbi_105074691	Plek2	XP_031309759.1 pleckstrin-2 isoform X2 [Camelus dromedarius]	37.0589	25.5676	23.7664	37.1219	55.2659	55.0341	0.770965	0.00108928	0.00373782
488	ncbi_105075339	RPS24	NP_001135755.1 40S ribosomal protein S24 isoform e [Homo sapiens]	526.496	466.99	456.753	872.861	791.865	808.969	0.770377	1.0542e-07	8.26785e-07
489	ncbi_105069519	DCAF8	XP_010953940.1 PREDICTED: LOW QUALITY PROTEIN: DDB1- and CUL4-associated factor 8 [Camelus bactrianus]	146.69	188.26	148.048	290.847	269.445	263.47	0.770211	0.00025146	0.00101181
490	ncbi_105066343	Lrrc20	XP_006181274.1 leucine-rich repeat-containing protein 20 isoform X1 [Camelus ferus]	31.7789	23.1529	19.5122	38.1362	38.1726	50.625	0.769848	0.00811115	0.021491
491	ncbi_105083343	PDE2A	XP_031316128.1 cGMP-dependent 3',5'-cyclic phosphodiesterase isoform X1 [Camelus dromedarius]	226.033	231.113	229.073	391.462	404.916	373.3	0.76937	4.09125e-05	0.000201415
492	ncbi_105081794	BLNK	XP_010969429.1 PREDICTED: B-cell linker protein [Camelus bactrianus]	141.759	117.138	150.143	232.502	229.635	234.786	0.768757	2.37123e-05	0.000123457
493	ncbi_105078082	MOGS	XP_010964887.1 PREDICTED: mannosyl-oligosaccharide glucosidase [Camelus bactrianus]	1216.44	1073.56	1199.55	1994.87	1912.18	2034.83	0.767881	4.58425e-15	9.48158e-14
494	ncbi_105064509	IRF6	XP_006180802.1 interferon regulatory factor 6 [Camelus ferus]	170.138	144.24	154.926	265.423	254.126	279.3	0.767398	0.00464621	0.0134052
495	ncbi_105071173	NAT1	XP_010956107.1 PREDICTED: LOW QUALITY PROTEIN: arylamine N-acetyltransferase 1-like [Camelus bactrianus]	142.946	132.244	142.228	268.162	226.742	215.308	0.766756	0.00283871	0.00875754
496	ncbi_105070595	AP4M1	XP_006181307.2 AP-4 complex subunit mu-1 isoform X1 [Camelus ferus]	12.6746	5.89511	11.8508	17.5057	14.8977	19.2958	0.765097	0.00222637	0.00703332
497	ncbi_105074290	ITIH5	XP_010960086.1 PREDICTED: inter-alpha-trypsin inhibitor heavy chain H5 [Camelus bactrianus]	489.793	423.618	485.175	799.413	776.88	797.758	0.763381	6.99369e-11	8.72154e-10
498	ncbi_105076944	STARD9	XP_032337288.1 stAR-related lipid transfer protein 9 isoform X6 [Camelus ferus]	1526.84	1343.8	1472.33	2656.04	2182.78	2531.63	0.763067	0.00161126	0.00531394
499	ncbi_105064998	GPATCH1	XP_010948345.1 PREDICTED: G patch domain-containing protein 1 isoform X1 [Camelus bactrianus]	26.2848	22.2864	26.962	48.5436	38.157	41.4506	0.762665	0.0100373	0.0257465
500	ncbi_105064600	RFESD	XP_010947885.1 PREDICTED: Rieske domain-containing protein [Camelus bactrianus]	24.8784	28.4645	32.3314	50.6933	49.077	45.5396	0.762199	0.00603275	0.0167142
501	ncbi_105068211	S100A14	XP_006177241.1 protein S100-A14 [Camelus ferus]	146.267	153.617	151.663	242.426	270.124	252.506	0.760689	3.30601e-05	0.000165887
502	ncbi_105081741	SEC31B	XP_010969343.1 PREDICTED: protein transport protein Sec31B isoform X1 [Camelus bactrianus]	194.833	163.907	152.108	303.86	278.395	283.272	0.760682	5.18645e-05	0.000246912
503	ncbi_105078071	AUP1	XP_010964871.1 PREDICTED: ancient ubiquitous protein 1 isoform X1 [Camelus bactrianus]	153.752	147.051	157.673	246.417	252.618	275.79	0.757028	4.99374e-05	0.000239248
504	ncbi_105078700	TMEM231	XP_006193533.1 transmembrane protein 231 [Camelus ferus]	65.0391	80.9698	48.0831	97.2629	120.095	110.656	0.757019	0.000212981	0.000874239
505	ncbi_105083028	PEX1	XP_010971056.1 PREDICTED: peroxisome biogenesis factor 1, partial [Camelus bactrianus]	61.3617	36.6125	36.5081	83.1952	79.1664	64.7328	0.755877	0.000249456	0.00100493
506	ncbi_105061640	HLA-A	XP_032319373.1 BOLA class I histocompatibility antigen, alpha chain BL3-7-like isoform X2 [Camelus ferus]	20.3311	20.7382	12.618	23.9128	37.1208	29.6225	0.755823	5.9333e-05	0.000276833
507	ncbi_105065408	RAB3IP	XP_031319001.1 rab-3A-interacting protein isoform X1 [Camelus dromedarius]	118.992	112.587	109.253	212.478	170.344	192.372	0.754988	8.30477e-05	0.000378028
508	ncbi_105075375	TGFB3	XP_010961482.1 PREDICTED: LOW QUALITY PROTEIN: transforming growth factor beta-3 [Camelus bactrianus]	160.062	157.011	180.717	248.268	319.225	272.437	0.754732	0.000516243	0.00193598
509	ncbi_105062635	RPL13A	XP_006173859.1 60S ribosomal protein L13a isoform X1 [Camelus ferus]	1388.64	1078.79	1247.58	2188.71	1912.36	2163.05	0.753743	1.16152e-07	9.02604e-07
510	ncbi_105082821	CDIPT	XP_006181584.1 CDP-diacylglycerol--inositol 3-phosphatidyltransferase [Camelus ferus]	733.757	674.248	717.312	1266.89	1106.87	1203.05	0.750994	2.57262e-05	0.000132518
511	ncbi_105064674	PIP4P1	XP_006163135.1 type 1 phosphatidylinositol 4,5-bisphosphate 4-phosphatase isoform X1 [Tupaia chinensis]	47.6372	51.097	34.7273	62.5283	71.4549	90.4049	0.749572	0.0152364	0.0368892
512	ncbi_105067942	CYP2U1	XP_010951941.1 PREDICTED: LOW QUALITY PROTEIN: cytochrome P450 2U1 [Camelus bactrianus]	252.933	316.625	353.813	488.208	498.015	565.808	0.749175	4.2917e-05	0.000209787
513	ncbi_105077318	AIMP2	XP_010964009.1 PREDICTED: aminoacyl tRNA synthase complex-interacting multifunctional protein 2 isoform X1 [Camelus bactrianus]	425.282	528.785	523.515	851.495	833.611	796.444	0.748004	4.23853e-08	3.51518e-07
514	ncbi_105073046	ARFGAP3	XP_010958498.1 PREDICTED: ADP-ribosylation factor GTPase-activating protein 3 [Camelus bactrianus]	1307.78	1308.91	1432.41	2003.07	2430.3	2360.04	0.746534	5.83149e-16	1.33651e-14
515	ncbi_105070523	EIPR1	XP_010955243.1 PREDICTED: protein TSSC1 [Camelus bactrianus]	155.189	175.749	131.822	225.342	266.441	283.446	0.744357	0.000882629	0.00310247
516	ncbi_105073390	Pnpla7	XP_031532955.1 patatin-like phospholipase domain-containing protein 7 isoform X1 [Vicugna pacos]	62.652	46.2785	31.5444	83.3359	78.4959	73.482	0.744275	0.00179449	0.00584998
517	ncbi_105068450	UCKL1	XP_010952620.1 PREDICTED: uridine-cytidine kinase-like 1 isoform X1 [Camelus bactrianus]	168.42	182.501	178.152	294.915	288.179	302.952	0.743916	5.69927e-08	4.62487e-07
518	ncbi_105071343	AGRN	XP_032350709.1 agrin isoform X1 [Camelus ferus]	128.137	112.759	123.102	198.958	218.348	192.224	0.743766	9.25144e-07	6.15311e-06
519	ncbi_105071912	PIGG	XP_010956996.1 PREDICTED: GPI ethanolamine phosphate transferase 2 isoform X1 [Camelus bactrianus]	41.049	57.8613	65.3339	81.0614	97.2719	96.4	0.742191	0.00150842	0.0050064
520	ncbi_105081609	DHRS7B	XP_010969215.1 PREDICTED: dehydrogenase/reductase SDR family member 7B isoform X1 [Camelus bactrianus]	441.17	411.93	399.535	738.3	684.899	670.619	0.741171	8.75782e-10	9.47577e-09
521	ncbi_105074688	ATP6V1D	XP_004739031.1 PREDICTED: V-type proton ATPase subunit D [Mustela putorius furo]	190.889	181.943	181.771	296.449	305.206	324.99	0.740561	6.49839e-11	8.19425e-10
522	ncbi_105073029	NUP50	XP_010958470.1 PREDICTED: nuclear pore complex protein Nup50 [Camelus bactrianus]	144.458	136.629	113.446	216.733	232.01	209.019	0.737417	0.00512648	0.0145759
523	ncbi_105071443	AFG3L2	XP_021538715.1 AFG3-like protein 2 isoform X3 [Neomonachus schauinslandi]	157.026	219.667	148.72	279.208	309.368	287.005	0.736791	0.00132269	0.00445539
524	ncbi_105081454	ADHFE1	XP_010968945.1 PREDICTED: hydroxyacid-oxoacid transhydrogenase, mitochondrial isoform X1 [Camelus bactrianus]	92.8126	101.757	71.3047	175.099	127.114	140.739	0.736404	2.49451e-06	1.53583e-05
525	ncbi_105067679	SLC25A4	XP_010951596.1 PREDICTED: ADP/ATP translocase 1 [Camelus bactrianus]	8967.09	8442.06	7376.21	14491.3	13793.2	12998.9	0.736073	5.53576e-05	0.000261331
526	ncbi_105063777	UFL1	XP_032340316.1 E3 UFM1-protein ligase 1 isoform X1 [Camelus ferus]	1270.52	1186.86	1292.43	2202.87	2074.25	1961.84	0.73449	3.67849e-24	1.74509e-22
527	ncbi_105065064	SDHAF1	XP_010948425.1 PREDICTED: succinate dehydrogenase assembly factor 1, mitochondrial [Camelus bactrianus]	122.669	46.4706	76.0954	157.023	127.883	122.311	0.731636	0.0125362	0.0311637
528	ncbi_105061587	Rab11fip1	XP_010944240.1 PREDICTED: rab11 family-interacting protein 1 [Camelus bactrianus]	47.3726	27.1841	33.6645	67.8684	58.4504	53.3392	0.731271	0.0002253	0.000916877
529	ncbi_105076119	Ddx18	XP_010962441.1 PREDICTED: ATP-dependent RNA helicase DDX18 [Camelus bactrianus]	34.1052	32.6589	28.7052	51.136	53.6618	53.5534	0.730019	0.0117976	0.0295898
530	ncbi_105063866	EPHX2	XP_010946851.1 PREDICTED: bifunctional epoxide hydrolase 2 [Camelus bactrianus]	5328.63	4406.86	4691.02	8039.46	7684.16	8202.93	0.72989	2.26514e-29	1.53667e-27
531	ncbi_105068815	DHRS1	XP_006172892.1 dehydrogenase/reductase SDR family member 1 isoform X1 [Camelus ferus]	178.661	210.948	189.948	304.487	326.041	328.818	0.727101	1.18325e-07	9.18437e-07
532	ncbi_105063460	RPS6KA1	XP_010946312.1 PREDICTED: ribosomal protein S6 kinase alpha-1 isoform X1 [Camelus bactrianus]	223.405	230.115	207.843	357.998	355.712	379.975	0.725682	0.000191646	0.000797135
533	ncbi_105070359	VAMP4	XP_031291623.1 vesicle-associated membrane protein 4 isoform X1 [Camelus dromedarius]	57.1538	64.7714	50.4678	95.9713	88.6306	100.447	0.725508	0.0106654	0.0271293
534	ncbi_105076862	EMC7	XP_010963396.1 PREDICTED: ER membrane protein complex subunit 7 [Camelus bactrianus]	413.207	425.696	466.718	713.795	714.042	726.158	0.722279	2.36684e-06	1.46636e-05
535	ncbi_105064832	SRRM2	XP_032316137.1 serine/arginine repetitive matrix protein 2 isoform X1 [Camelus ferus]	97.7221	111.393	119.195	180.201	184.64	176.033	0.720234	4.28336e-06	2.53563e-05
536	ncbi_105076026	NOL10	XP_006191919.1 nucleolar protein 10 isoform X1 [Camelus ferus]	29.2214	34.5933	44.1554	62.9764	51.0829	63.584	0.718353	0.0135613	0.0333937
537	ncbi_105071736	CERS2	KAB1260566.1 Ceramide synthase 2, partial [Camelus dromedarius]	165.491	233.942	179.78	318.986	326.14	307.558	0.717905	4.81492e-07	3.37094e-06
538	ncbi_105063358	DNAJC1	XP_032329700.1 dnaJ homolog subfamily C member 1 [Camelus ferus]	341.536	349.142	367.192	567.329	564.687	604.355	0.714913	1.38141e-09	1.45295e-08
539	ncbi_105067396	ERP44	XP_010975756.2 endoplasmic reticulum resident protein 44 [Camelus dromedarius]	4721.25	4390.29	4585.24	7486.71	7101.19	7893.69	0.714907	3.35796e-10	3.82864e-09
540	ncbi_105076187	ADCY6	XP_010962526.1 PREDICTED: adenylate cyclase type 6 [Camelus bactrianus]	26.1164	32.485	34.879	49.2772	65.0518	39.0724	0.714576	0.0128119	0.0317558
541	ncbi_105075227	ESYT2	XP_031531678.1 extended synaptotagmin-2 isoform X1 [Vicugna pacos]	671.889	683.191	765.291	1175.2	1177.33	1124.05	0.71335	4.30838e-09	4.18141e-08
542	ncbi_105063043	SLC26A4	XP_032340115.1 pendrin [Camelus ferus]	683.552	656.015	630.383	1110.09	1076.89	1042.06	0.712945	4.27348e-06	2.53199e-05
543	ncbi_105067357	GRHPR	XP_010951185.1 PREDICTED: glyoxylate reductase/hydroxypyruvate reductase [Camelus bactrianus]	4954.05	5867.08	5610.38	8811.23	8991.24	9085.72	0.710508	1.43344e-06	9.21749e-06
544	ncbi_105076779	DEPDC7	XP_032344320.1 DEP domain-containing protein 7 [Camelus ferus]	362.175	338.805	305.507	568.088	525.748	552.587	0.710005	3.3624e-07	2.41278e-06
545	ncbi_105078004	UBE2G2	XP_031316689.1 ubiquitin-conjugating enzyme E2 G2 isoform X3 [Camelus dromedarius]	146.08	229.888	227.265	299.533	359.859	326.808	0.709163	0.00984307	0.025361
546	ncbi_105072902	DNAJC10	XP_006189207.1 dnaJ homolog subfamily C member 10 [Camelus ferus]	248.163	259.776	233.106	438.773	405.232	365.038	0.706231	1.1072e-08	1.0015e-07
547	ncbi_105076261	KRT6A	XP_010962639.1 PREDICTED: keratin, type II cytoskeletal 6A-like [Camelus bactrianus]	1383.38	1620.59	1507.02	2569.12	2314.17	2473.08	0.705548	1.66423e-06	1.05713e-05
548	ncbi_105065595	PGS1	XP_031325069.1 CDP-diacylglycerol--glycerol-3-phosphate 3-phosphatidyltransferase, mitochondrial isoform X1 [Camelus dromedarius]	49.02	49.2998	33.4832	75.4603	80.162	59.3016	0.705444	0.000275695	0.00110083
549	ncbi_105071830	CBLN4	XP_006186209.1 cerebellin-4 [Camelus ferus]	624.64	563.776	654.122	1075.52	988.198	940.23	0.705165	0.0163716	0.039169
550	ncbi_105071254	SNX19	XP_010956183.1 PREDICTED: sorting nexin-19 [Camelus bactrianus]	6.98856	9.95157	7.70736	15.894	9.8076	14.4688	0.704692	0.0124223	0.030903
551	ncbi_105069278	DPP8	XP_010953677.1 PREDICTED: dipeptidyl peptidase 8 isoform X1 [Camelus bactrianus]	112.489	96.3149	98.7197	148.786	162.195	189.901	0.703774	8.66807e-06	4.84384e-05
552	ncbi_105070957	VPS13D	XP_031539543.1 vacuolar protein sorting-associated protein 13D isoform X5 [Vicugna pacos]	114.741	97.3365	86.7173	170.342	157.65	158.505	0.703277	2.4608e-06	1.51764e-05
553	ncbi_105083510	CHORDC1	XP_010971671.1 PREDICTED: cysteine and histidine-rich domain-containing protein 1 [Camelus bactrianus]	68.9546	78.437	82.4339	133.459	128.005	112.564	0.702607	8.02263e-06	4.53924e-05
554	ncbi_105083742	Dnah8	XP_010971982.1 PREDICTED: dynein heavy chain 8, axonemal isoform X1 [Camelus bactrianus]	76.1163	98.5686	95.0826	156.457	147.23	135.051	0.701645	0.0151559	0.0367338
555	ncbi_105073912	LMAN1	XP_006182845.2 protein ERGIC-53 [Camelus ferus]	3841.76	4158.93	4349.45	6260.33	6988.08	6832	0.701261	3.04986e-16	7.18411e-15
556	ncbi_105072047	RAB21	XP_010986521.1 ras-related protein Rab-21 [Camelus dromedarius]	273.956	261.158	254.553	422.262	424.711	436.917	0.701206	1.33978e-09	1.41135e-08
557	ncbi_105070264	Cldn8	XP_006194370.1 claudin-8 [Camelus ferus]	465.489	469.217	410.919	822.395	682.965	678.532	0.698625	0.00916669	0.0238904
558	ncbi_105071574	TMEM199	XP_006184982.1 transmembrane protein 199 isoform X1 [Camelus ferus]	197.561	184.629	169.699	312.547	308.106	274.813	0.69826	0.000162896	0.000687245
559	ncbi_105074192	ST3GAL4	EQB78023.1 CMP-N-acetylneuraminate-beta-galactosamide-alpha-2,3-sialyltransferase 4 [Camelus ferus]	353.193	261.664	287.797	515.574	471.773	476.885	0.697899	1.42226e-05	7.68202e-05
560	ncbi_105082651	ASNS	XP_010970570.1 PREDICTED: asparagine synthetase [glutamine-hydrolyzing] isoform X1 [Camelus bactrianus]	2019.98	2066.31	2051.81	3410.75	3121.67	3419.02	0.697111	6.4063e-23	2.68274e-21
561	ncbi_105081713	NOLC1	XP_006183018.1 nucleolar and coiled-body phosphoprotein 1 isoform X1 [Camelus ferus]	83.9832	73.7438	81.5282	136.043	135.675	116.128	0.696937	1.54089e-05	8.26354e-05
562	ncbi_105083716	AR	XP_010971951.1 PREDICTED: LOW QUALITY PROTEIN: androgen receptor [Camelus bactrianus]	26.5864	34.6886	24.3458	45.9028	39.9109	52.9262	0.696348	0.00475747	0.0136873
563	ncbi_105079875	GOLGA5	XP_010967015.1 PREDICTED: golgin subfamily A member 5 [Camelus bactrianus]	482.445	514.741	516.367	791.04	847.117	811.267	0.694504	2.37734e-18	6.637e-17
564	ncbi_105073105	RPL3	XP_006176017.2 60S ribosomal protein L3 [Camelus ferus]	2100.31	1748.58	1859.52	3195.47	2963.88	3058.97	0.691413	7.37165e-10	8.06601e-09
565	ncbi_105082255	CAMLG	XP_010970093.1 PREDICTED: calcium signal-modulating cyclophilin ligand [Camelus bactrianus]	210.927	213.082	258.903	360.827	369.25	372.274	0.690814	0.000257195	0.00103304
566	ncbi_105067657	MTUS1	XP_010951564.1 PREDICTED: microtubule-associated tumor suppressor 1 isoform X1 [Camelus bactrianus]	79.4736	67.9302	67.4549	110.351	121.886	114.454	0.690264	5.69222e-09	5.4084e-08
567	ncbi_105078405	CAMSAP3	XP_010965255.1 PREDICTED: LOW QUALITY PROTEIN: calmodulin-regulated spectrin-associated protein 3 [Camelus bactrianus]	43.4286	51.1688	46.1428	67.9514	79.0675	79.9771	0.689632	5.6485e-06	3.27237e-05
568	ncbi_105062848	FBL	XP_010945543.1 PREDICTED: rRNA 2'-O-methyltransferase fibrillarin isoform X1 [Camelus bactrianus]	521.623	506.929	454.96	802.542	804.701	785.192	0.689463	3.97108e-12	5.84377e-11
569	ncbi_105076083	BCAP31	XP_006218581.1 B-cell receptor-associated protein 31 [Vicugna pacos]	14244.9	16755.2	16121.3	25204	25006.2	25777.9	0.689391	9.55179e-24	4.31996e-22
570	ncbi_105063307	NAALADL2	XP_032339944.1 inactive N-acetylated-alpha-linked acidic dipeptidase-like protein 2 isoform X1 [Camelus ferus]	316.461	295.601	317.916	500.591	503.203	495.796	0.6893	4.30921e-10	4.84001e-09
571	ncbi_105066003	Endog	XP_010949524.1 PREDICTED: endonuclease G, mitochondrial, partial [Camelus bactrianus]	1091.64	958.113	870.079	1546.88	1693.57	1466.99	0.689057	0.000396511	0.00152924
572	ncbi_105080213	MANF	XP_010967414.1 PREDICTED: mesencephalic astrocyte-derived neurotrophic factor [Camelus bactrianus]	851.66	935.055	831.882	1288.67	1512.82	1420.19	0.68902	0.00769862	0.0205782
573	ncbi_105074366	RPL28	XP_004283339.1 PREDICTED: 60S ribosomal protein L28 isoform X1 [Orcinus orca]	1094.86	889.071	1067.87	1773.73	1481.8	1663.75	0.688788	0.00294904	0.00906904
574	ncbi_105064580	TTC37	XP_010947855.1 PREDICTED: tetratricopeptide repeat protein 37 isoform X1 [Camelus bactrianus]	367.67	375.415	392.78	634.742	617.078	578.869	0.688595	4.0548e-23	1.73005e-21
575	ncbi_105080106	RNASET2	XP_010967288.1 PREDICTED: ribonuclease T2 [Camelus bactrianus]	705.066	639.389	583.335	1013.2	1051.65	1039.7	0.687437	3.71347e-05	0.000184288
576	ncbi_105069726	CAMSAP1	XP_010954221.1 PREDICTED: LOW QUALITY PROTEIN: calmodulin-regulated spectrin-associated protein 1 [Camelus bactrianus]	71.9911	59.9924	49.5921	128.342	84.625	78.9979	0.685223	0.00151556	0.00502767
577	ncbi_105079907	CLMN	XP_032338464.1 calmin isoform X1 [Camelus ferus]	190.481	229.603	212.552	328.495	340.855	346.8	0.683666	3.995e-16	9.31343e-15
578	ncbi_105081643	UMPS	XP_010969226.1 PREDICTED: uridine 5'-monophosphate synthase [Camelus bactrianus]	439.695	451.365	452.897	772.136	665.585	720.121	0.683103	6.69067e-13	1.09372e-11
579	ncbi_105069456	MTMR12	KAB1281406.1 Myotubularin-related protein 12 [Camelus dromedarius]	38.1275	36.8797	31.1576	60.0724	51.1141	59.2107	0.682597	0.00947588	0.0245735
580	ncbi_105063861	RAB10	NP_001003277.2 ras-related protein Rab-10 [Canis lupus familiaris]	23276.2	20814.7	22142.5	36102.5	34626.3	35545.7	0.682165	9.43941e-10	1.01808e-08
581	ncbi_105075145	SELENOS	XP_010961193.1 PREDICTED: selenoprotein S [Camelus bactrianus]	51.1698	49.9274	48.8875	75.5154	84.5844	80.3065	0.68066	1.86869e-06	1.17708e-05
582	ncbi_105081516	VCPIP1	XP_010969028.1 PREDICTED: deubiquitinating protein VCIP135 [Camelus bactrianus]	173.89	171.248	160.765	275.202	258.21	276.994	0.679784	3.83376e-10	4.33471e-09
583	ncbi_105077652	SMOC2	XP_010964376.1 PREDICTED: SPARC-related modular calcium-binding protein 2 [Camelus bactrianus]	73.431	85.0867	83.3241	123.772	143.182	120.44	0.679739	0.0178403	0.0421409
584	ncbi_105064325	RPS23	NP_001016.1 40S ribosomal protein S23 [Homo sapiens]	1836.43	1753.88	1941.63	3254.6	2717.87	2879.03	0.678137	3.24447e-09	3.20385e-08
585	ncbi_105074461	PITRM1	XP_032329747.1 presequence protease, mitochondrial isoform X3 [Camelus ferus]	311.629	356.751	331.757	524.323	557.144	516.186	0.675756	9.43682e-21	3.16928e-19
586	ncbi_105074521	GTPBP4	XP_006176896.1 nucleolar GTP-binding protein 1 isoform X1 [Camelus ferus]	72.2744	69.4114	62.5409	109.985	115.53	100.454	0.67456	4.27945e-05	0.000209465
587	ncbi_105079469	GPR89A	XP_010966521.1 PREDICTED: Golgi pH regulator isoform X1 [Camelus bactrianus]	87.2025	66.3809	72.4379	121.925	116.905	121.285	0.671995	5.38758e-05	0.000255411
588	ncbi_105068269	RPSA	XP_032329394.1 40S ribosomal protein SA-like [Camelus ferus]	133.757	179.862	178.667	203.253	311.828	269.162	0.671803	0.0096433	0.0249084
589	ncbi_105080784	SEC23IP	XP_010968181.1 PREDICTED: SEC23-interacting protein [Camelus bactrianus]	652.964	592.457	638.518	993.555	1038.88	965.726	0.670326	6.07121e-25	3.02846e-23
590	ncbi_105063408	EPB41	XP_014406754.1 protein 4.1 isoform X5 [Camelus ferus]	654.766	730.383	739.605	1071.88	1162.81	1142.17	0.668382	4.16385e-05	0.000204544
591	ncbi_105082182	MZB1	XP_006180402.1 marginal zone B- and B1-cell-specific protein [Camelus ferus]	24.4286	24.7247	19.8464	37.7727	36.736	35.1252	0.668031	0.000660883	0.00239627
592	ncbi_105070981	PEX14	XP_006179970.1 peroxisomal membrane protein PEX14 [Camelus ferus]	249.2	180.775	146.91	298.03	308.405	309.781	0.6674	0.000212203	0.000871946
593	ncbi_105067902	DNAJB14	XP_010951877.1 PREDICTED: dnaJ homolog subfamily B member 14 [Camelus bactrianus]	61.6988	53.9992	53.4967	100.505	72.6095	95.4718	0.666704	0.00158515	0.00523802
594	ncbi_105063827	EIF2B4	XP_010946781.1 PREDICTED: translation initiation factor eIF-2B subunit delta isoform X1 [Camelus bactrianus]	204.354	213.038	197.68	295.059	355.384	325.835	0.666537	2.25997e-07	1.67742e-06
595	ncbi_105065508	MAGT1	XP_006194190.1 magnesium transporter protein 1 isoform X1 [Camelus ferus]	911.707	905.907	878.112	1353.22	1521.59	1400.28	0.665284	1.23872e-09	1.31716e-08
596	ncbi_105072530	NMT1	XP_006173168.1 glycylpeptide N-tetradecanoyltransferase 1 [Camelus ferus]	555.947	505.621	498.942	867.371	775.987	831.084	0.665086	7.63562e-10	8.3414e-09
597	ncbi_105070076	Stx3	XP_031315390.1 syntaxin-3 isoform X3 [Camelus dromedarius]	56.9473	54.3483	36.8017	82.3901	80.5796	71.8283	0.664874	1.62778e-05	8.6883e-05
598	ncbi_105083966	RAB3GAP2	XP_010972302.1 PREDICTED: rab3 GTPase-activating protein non-catalytic subunit isoform X1 [Camelus bactrianus]	1409.76	1274.09	1330.54	2159.88	2062.41	2137.8	0.663865	5.421e-16	1.25516e-14
599	ncbi_105074246	TXNDC11	XP_010960040.1 PREDICTED: thioredoxin domain-containing protein 11 [Camelus bactrianus]	15.9549	35.4762	24.656	33.452	44.7857	42.1534	0.662004	0.00424928	0.0124469
600	ncbi_105073891	SERPINB4	XP_010959569.1 PREDICTED: serpin B4-like [Camelus bactrianus]	273.055	279.311	277.458	411.576	507.651	392.471	0.660559	0.00494837	0.0141498
601	ncbi_105081785	RRP12	XP_010969419.1 PREDICTED: RRP12-like protein [Camelus bactrianus]	63.1322	51.4985	58.6594	86.503	94.7129	92.6857	0.660469	0.00020747	0.000854571
602	ncbi_105071711	CGN	XP_006186724.1 cingulin [Camelus ferus]	259.956	308.285	281.553	445.997	457.254	439.534	0.660043	1.99873e-13	3.47677e-12
603	ncbi_105079195	PIP5K1B	XP_010966211.1 PREDICTED: phosphatidylinositol 4-phosphate 5-kinase type-1 beta [Camelus bactrianus]	141.801	110.332	89.8963	183.044	192.555	164.789	0.659872	0.000505784	0.00190413
604	ncbi_105079977	PLD4	XP_010967145.1 PREDICTED: phospholipase D4 isoform X2 [Camelus bactrianus]	62.7773	60.5555	73.7725	104.989	93.4433	112.832	0.659175	0.00129799	0.00437651
605	ncbi_105072249	SOWAHC	XP_010957423.1 PREDICTED: ankyrin repeat domain-containing protein SOWAHC [Camelus bactrianus]	19.2344	34.4183	49.1283	72.3616	49.2423	40.6544	0.658719	0.0100985	0.0258814
606	ncbi_105071767	ARHGAP12	XP_010956825.1 PREDICTED: rho GTPase-activating protein 12 isoform X1 [Camelus bactrianus]	352.113	302.681	353.234	511.738	552.957	526.228	0.658327	3.06132e-09	3.04516e-08
607	ncbi_105069910	ARPC5L	XP_008004461.1 PREDICTED: actin-related protein 2/3 complex subunit 5-like protein [Chlorocebus sabaeus]	420.277	451.346	445.155	637.789	791.633	647.867	0.65769	1.96886e-09	2.01156e-08
608	ncbi_105064049	GMPPA	XP_010947128.1 PREDICTED: mannose-1-phosphate guanyltransferase alpha isoform X1 [Camelus bactrianus]	798.294	848.59	798.812	1324.9	1284.2	1248.95	0.657629	9.12797e-12	1.2982e-10
609	ncbi_105073496	RPN2	XP_010959060.1 PREDICTED: dolichyl-diphosphooligosaccharide--protein glycosyltransferase subunit 2 isoform X1 [Camelus bactrianus]	2234.21	2290.2	2216.74	3444.34	3445.89	3741.22	0.657272	6.58509e-13	1.08168e-11
610	ncbi_105073849	MROH1	XP_010959525.1 PREDICTED: maestro heat-like repeat-containing protein family member 1 [Camelus bactrianus]	189.36	173.975	149.475	261.007	273.249	273.19	0.654942	1.02407e-05	5.66199e-05
611	ncbi_105071129	EMC1	XP_010956063.1 PREDICTED: ER membrane protein complex subunit 1 [Camelus bactrianus]	536.24	464.466	569.609	794.239	822.448	852.992	0.65327	7.61822e-12	1.09034e-10
612	ncbi_105077508	MPDU1	XP_006175873.1 mannose-P-dolichol utilization defect 1 protein [Camelus ferus]	1179.45	1068.39	1134.51	1848.02	1708.68	1757.96	0.651952	0.00464639	0.0134052
613	ncbi_105074982	ATP8A1	XP_010961011.1 PREDICTED: phospholipid-transporting ATPase IA [Camelus bactrianus]	49.9027	58.2985	54.029	89.0679	72.4474	93.3356	0.651612	0.000551868	0.0020511
614	ncbi_105082034	EPB41L4A	XP_006204025.1 band 4.1-like protein 4A isoform X1 [Vicugna pacos]	36.5892	45.1961	40.2105	60.9959	70.2602	60.2626	0.650654	0.00667974	0.0182576
615	ncbi_105075174	Fam174b	XP_032324736.1 membrane protein FAM174B isoform X1 [Camelus ferus]	13.4842	20.9578	20.9238	20.5504	34.5959	31.7654	0.650558	0.00371123	0.0110717
616	ncbi_105074338	RPS9	TKC35582.1 hypothetical protein EI555_017663 [Monodon monoceros]	12560	11296.2	11653.3	19918	17774.8	17960.5	0.648261	2.48333e-12	3.7521e-11
617	ncbi_105083398	RAB3GAP1	XP_010971525.1 PREDICTED: rab3 GTPase-activating protein catalytic subunit isoform X2 [Camelus bactrianus]	371.32	401.29	403.722	656.356	586.949	600.103	0.64808	2.01919e-21	7.56806e-20
618	ncbi_105063036	FMC1	XP_010945780.1 PREDICTED: UPF0562 protein C7orf55 homolog [Camelus bactrianus]	264.749	298.182	259.368	449.906	425.784	411.111	0.646054	7.83081e-05	0.000358463
619	ncbi_105073842	FAM83H	XP_032323473.1 LOW QUALITY PROTEIN: protein FAM83H [Camelus ferus]	142.27	163.24	145.522	250.701	222.002	232.781	0.64538	0.00277935	0.00859004
620	ncbi_105083037	DDRGK1	XP_010971071.1 PREDICTED: DDRGK domain-containing protein 1 [Camelus bactrianus]	181.053	137.528	152.013	248.853	232.44	254.732	0.645272	0.00222694	0.00703332
621	ncbi_105077151	ATP5MF	XP_006172719.1 ATP synthase subunit f, mitochondrial [Camelus ferus]	1128.66	1030.66	952.64	1644.55	1621.75	1599.26	0.644783	0.000258978	0.00103959
622	ncbi_105066756	KIAA1522	XP_032351719.1 uncharacterized protein KIAA1522 homolog isoform X4 [Camelus ferus]	20.2569	36.2029	32.058	42.3777	49.8176	46.1869	0.64462	0.00065599	0.00237986
623	ncbi_105076641	Tmem41b	XP_006180901.1 transmembrane protein 41B [Camelus ferus]	52.3159	59.8869	45.5406	74.8739	99.8643	71.2959	0.641279	0.00192789	0.00622504
624	ncbi_105082299	CASP8	XP_006190009.1 caspase-8 [Camelus ferus]	329.962	283.717	271.689	451.234	446.437	483.121	0.641149	1.77379e-09	1.82048e-08
625	ncbi_105077369	IGF2R	XP_010964078.1 PREDICTED: cation-independent mannose-6-phosphate receptor [Camelus bactrianus]	366.677	365.075	380.948	593.403	565.512	574.907	0.63989	5.50186e-16	1.26954e-14
626	ncbi_105073129	PICK1	XP_010958621.1 PREDICTED: PRKCA-binding protein [Camelus bactrianus]	157.319	158.963	145.398	250.856	232.573	235.686	0.63933	3.31707e-08	2.81287e-07
627	ncbi_105080222	CYB561D2	EQB77035.1 cytochrome b561 domain-containing protein 2 [Camelus ferus]	30.3522	48.4433	45.8339	62.7009	61.6623	69.7502	0.639255	0.000278687	0.00111213
628	ncbi_105075430	EIF2D	XP_010961560.1 PREDICTED: LOW QUALITY PROTEIN: eukaryotic translation initiation factor 2D [Camelus bactrianus]	78.7186	85.24	84.8179	120.202	136.332	130.854	0.638928	5.00147e-05	0.00023945
629	ncbi_105078910	UPRT	XP_010965863.1 PREDICTED: uracil phosphoribosyltransferase homolog [Camelus bactrianus]	85.8392	102.969	110.9	136.433	172.622	157.45	0.638335	0.000282802	0.00112722
630	ncbi_105073299	SCRN2	XP_006176451.1 secernin-2 [Camelus ferus]	1004.63	1047.08	1093.9	1530.34	1749.78	1614.94	0.637984	4.73959e-09	4.56724e-08
631	ncbi_105081385	TWF1	XP_031318586.1 twinfilin-1 [Camelus dromedarius]	1251.4	1307.74	1440.42	2040.79	1911.95	2270.55	0.637839	2.45926e-12	3.72402e-11
632	ncbi_105082716	Hip1	XP_006181002.2 huntingtin-interacting protein 1 isoform X1 [Camelus ferus]	601.912	642.268	596.44	967.477	966.05	929.673	0.637437	5.81442e-18	1.56528e-16
633	ncbi_105070482	Prpf38b	XP_010955210.1 PREDICTED: LOW QUALITY PROTEIN: pre-mRNA-splicing factor 38B [Camelus bactrianus]	61.9703	72.9218	58.4523	102.479	98.8013	99.1028	0.63563	0.000308747	0.0012206
634	ncbi_105083349	SPCS2	XP_015358510.1 PREDICTED: signal peptidase complex subunit 2 [Marmota marmota marmota]	1395.87	1314.13	1319.66	2129.26	1942.46	2188.51	0.635555	1.74592e-09	1.7946e-08
635	ncbi_105073550	PXMP4	XP_006184174.1 peroxisomal membrane protein 4 isoform X2 [Camelus ferus]	68.0735	30.0854	35.5017	57.57	74.4268	75.4163	0.633932	0.0164447	0.0393098
636	ncbi_105074458	chmp2a	XP_006172664.2 charged multivesicular body protein 2a isoform X1 [Camelus ferus]	387.952	348.656	389.078	596.446	574.436	574.604	0.632824	5.14238e-10	5.719e-09
637	ncbi_105081784	PGAM1	XP_006185167.2 phosphoglycerate mutase 1 [Camelus ferus]	6479.06	7465.22	6890.27	9912.08	11346.6	11045.4	0.632738	9.80569e-08	7.72611e-07
638	ncbi_105071531	Glod4	XP_006185040.1 glyoxalase domain-containing protein 4 isoform X1 [Camelus ferus]	14095.7	11621	12163.5	20643.2	18643.8	19434.9	0.632453	1.42574e-11	1.97366e-10
639	ncbi_105079790	GMDS	XP_032318276.1 GDP-mannose 4,6 dehydratase isoform X2 [Camelus ferus]	1571.27	1771.66	1897.38	2553.49	2714.67	2849.98	0.631499	3.67253e-16	8.59119e-15
640	ncbi_105068212	S100A16	XP_006177240.1 protein S100-A16 [Camelus ferus]	420.548	403.516	408.873	638.923	617.812	651.716	0.630304	2.42215e-16	5.76556e-15
641	ncbi_105068900	RABGAP1L	XP_032319584.1 rab GTPase-activating protein 1-like isoform X1 [Camelus ferus]	85.0411	71.138	79.3943	120.476	125.679	118.462	0.630204	0.00017247	0.000721801
642	ncbi_105064156	TBC1D22B	XP_010947285.1 PREDICTED: TBC1 domain family member 22B [Camelus bactrianus]	24.2193	17.2952	29.3109	37.4582	25.117	47.0252	0.629916	0.0046013	0.0133
643	ncbi_105063991	RPL37A	XP_027729248.1 60S ribosomal protein L37a [Vombatus ursinus]	208.524	190.834	162.512	292.664	299.345	277.302	0.629636	9.13943e-05	0.000409253
644	ncbi_105072637	STT3B	XP_032315254.1 dolichyl-diphosphooligosaccharide--protein glycosyltransferase subunit STT3B [Camelus ferus]	2117.23	2118.35	2205.16	3480.93	3201.95	3278.36	0.629099	8.01409e-10	8.72674e-09
645	ncbi_105071974	STAU1	XP_010957071.1 PREDICTED: double-stranded RNA-binding protein Staufen homolog 1 [Camelus bactrianus]	99.9597	103.343	98.7969	150.718	159.729	156.713	0.628887	2.22947e-07	1.66024e-06
646	ncbi_105071395	USP14	XP_010956366.1 PREDICTED: ubiquitin carboxyl-terminal hydrolase 14 [Camelus bactrianus]	2182.27	2147.48	2221.57	3326.72	3600.25	3197.63	0.628008	2.61721e-15	5.67257e-14
647	ncbi_105080137	GHDC	XP_006183396.3 GH3 domain-containing protein [Camelus ferus]	454.508	466.979	450.047	702.51	793.344	621.965	0.626788	1.34786e-05	7.29758e-05
648	ncbi_105078956	FAM98A	XP_006192455.1 protein FAM98A [Camelus ferus]	55.1453	66.6041	68.8015	82.9529	111.877	99.3889	0.626715	0.00194322	0.00627156
649	ncbi_105068392	Dnm2	XP_014721021.1 PREDICTED: dynamin-2 [Equus asinus]	859.278	655.448	625.095	1109.06	1167.23	1027.38	0.626581	3.35585e-10	3.82864e-09
650	ncbi_105070436	FADD	XP_010955166.1 PREDICTED: FAS-associated death domain protein, partial [Camelus bactrianus]	99.4788	77.7434	68.2391	126.542	129.493	122.896	0.626439	0.00268537	0.00831853
651	ncbi_105069105	C15orf40	XP_006192682.2 UPF0235 protein C15orf40 homolog [Camelus ferus]	62.3526	76.5977	59.9394	115.011	123.079	68.7682	0.625602	0.00541116	0.0152194
652	ncbi_105064883	Ift140	XP_010948223.1 PREDICTED: intraflagellar transport protein 140 homolog isoform X1 [Camelus bactrianus]	86.599	80.9338	68.0265	110.134	134.575	118.577	0.625014	8.13281e-06	4.59392e-05
653	ncbi_105062515	Ppp1r13l	XP_010945109.1 PREDICTED: LOW QUALITY PROTEIN: relA-associated inhibitor [Camelus bactrianus]	136.715	148.279	151.104	216.621	253.562	202.27	0.624782	3.9898e-06	2.37428e-05
654	ncbi_105081128	TOR1A	XP_010968569.1 PREDICTED: LOW QUALITY PROTEIN: torsin-1A [Camelus bactrianus]	102.823	125.521	98.8925	171.337	157.806	175.412	0.624676	0.00176573	0.00577008
655	ncbi_105067950	SEC24B	XP_010951966.1 PREDICTED: protein transport protein Sec24B isoform X7 [Camelus bactrianus]	215.367	239.202	195.416	335.544	326.589	339.988	0.624578	6.28464e-12	9.14915e-11
656	ncbi_105064013	VIL1	XP_006186896.1 villin-1 [Camelus ferus]	87.8385	84.18	81.5877	131.359	127.869	131.673	0.62421	1.0855e-10	1.31735e-09
657	ncbi_105083871	FBXO9	XP_031290389.1 F-box only protein 9 [Camelus dromedarius]	9.63166	10.3572	9.15908	18.3701	13.2793	13.2753	0.62412	0.000527209	0.00197057
658	ncbi_105066004	KYAT1	XP_010949525.1 PREDICTED: kynurenine--oxoglutarate transaminase 1 isoform X1 [Camelus bactrianus]	7665.71	6645.44	6470.44	11086.6	10176.6	10762.2	0.62391	5.90516e-16	1.34884e-14
659	ncbi_105080253	GMPPB	XP_010967477.1 PREDICTED: mannose-1-phosphate guanyltransferase beta [Camelus bactrianus]	1485.91	1284.58	1297.47	2214.59	1957.2	2094.07	0.623209	6.37527e-12	9.2612e-11
660	ncbi_105067971	LARP7	XP_006174728.1 la-related protein 7 isoform X1 [Camelus ferus]	54.7263	58.2696	41.9111	85.8326	86.5527	66.1285	0.622671	0.00125879	0.00426128
661	ncbi_105082084	ISOC1	XP_023473525.1 isochorismatase domain-containing protein 1 isoform X1 [Equus caballus]	16950.1	13800.9	14487.7	24807.9	21644.5	23200.8	0.62263	8.62414e-07	5.76841e-06
662	ncbi_105065954	Lrsam1	XP_010949442.1 PREDICTED: E3 ubiquitin-protein ligase LRSAM1 isoform X1 [Camelus bactrianus]	79.0162	101.389	83.0109	138.522	142.427	124.349	0.621641	6.55828e-06	3.75138e-05
663	ncbi_105075037	ARL1	TEA22619.1 hypothetical protein DBR06_SOUSAS14710003, partial [Sousa chinensis]	1441.28	1869.03	2277.42	2767.07	2837.78	2977.73	0.619151	0.0189097	0.0440684
664	ncbi_105075032	SCYL2	XP_010961079.1 PREDICTED: SCY1-like protein 2 [Camelus bactrianus]	156.877	172.26	174.366	265.301	248.997	258.874	0.618791	5.91748e-09	5.61457e-08
665	ncbi_105067630	SARAF	XP_006180510.3 store-operated calcium entry-associated regulatory factor [Camelus ferus]	96.3161	90.0085	103.679	147.669	162.293	135.132	0.618041	3.22791e-05	0.000162519
666	ncbi_105075774	DYSF	XP_010961994.1 PREDICTED: dysferlin isoform X1 [Camelus bactrianus]	541.372	519.575	471.562	796.45	790.728	764.189	0.617604	1.16393e-14	2.29538e-13
667	ncbi_105064076	RHBDD1	XP_010947185.1 PREDICTED: rhomboid-related protein 4 isoform X1 [Camelus bactrianus]	100.55	81.5151	79.4418	139.487	140.11	121.611	0.617504	0.0102661	0.0262712
668	ncbi_105069115	EFL1	XP_010953447.1 PREDICTED: elongation factor Tu GTP-binding domain-containing protein 1 [Camelus bactrianus]	197.212	224.613	174.594	303.164	307.626	302.919	0.615409	1.66601e-07	1.26282e-06
669	ncbi_105071798	TUBB1	XP_006177373.1 tubulin beta-1 chain [Camelus ferus]	15.5234	31.9082	31.7178	24.0853	49.1381	47.9647	0.614597	0.000316571	0.00124934
670	ncbi_105070430	UNC93B1	XP_032345898.1 protein unc-93 homolog B1 [Camelus ferus]	69.8314	77.0787	70.0605	112.101	107.084	112.903	0.614067	0.0128607	0.0318653
671	ncbi_105065482	YIPF5	KAB1281077.1 Protein YIPF5 [Camelus dromedarius]	611.449	726.483	726.319	1027.83	1029.47	1098.93	0.612586	5.84688e-05	0.000273553
672	ncbi_105070057	GLYAT	XP_010954630.1 PREDICTED: glycine N-acyltransferase-like isoform X4 [Camelus bactrianus]	68456.6	78727.3	76920.6	104651	117638	120200	0.611887	1.33667e-21	5.06591e-20
673	ncbi_105070988	Kif1b	XP_010955870.1 PREDICTED: kinesin-like protein KIF1B isoform X7 [Camelus bactrianus]	308.538	313.603	328.394	511.288	471.755	468.693	0.610969	3.09677e-09	3.07141e-08
674	ncbi_105076992	NMES1	XP_006174801.1 normal mucosa of esophagus-specific gene 1 protein [Camelus ferus]	45.5053	66.8215	55.7109	87.0762	85.6288	83.8487	0.610476	0.000137914	0.000592906
675	ncbi_105069911	RPL35	NP_001029667.1 60S ribosomal protein L35 [Bos taurus]	1635.71	1164.29	1421.18	2399.32	1943.88	2097.1	0.609483	8.63287e-06	4.82814e-05
676	ncbi_105067652	VPS37A	XP_010951558.1 PREDICTED: vacuolar protein sorting-associated protein 37A [Camelus bactrianus]	121.469	110.407	64.7045	142.337	144.934	165.216	0.60945	0.00371927	0.0110908
677	ncbi_105069641	DCAF13	XP_010954100.1 PREDICTED: LOW QUALITY PROTEIN: DDB1- and CUL4-associated factor 13 [Camelus bactrianus]	16.4627	13.3418	10.9074	13.2615	28.9069	19.7432	0.60476	0.00250075	0.0078144
678	ncbi_105064208	DRG1	NP_001029863.1 developmentally-regulated GTP-binding protein 1 [Bos taurus]	380.185	447.28	385.887	644.066	627.006	573.83	0.604547	6.01127e-10	6.6202e-09
679	ncbi_105062055	FAF2	XP_006183962.2 FAS-associated factor 2 [Camelus ferus]	277.287	389.712	318.701	501.652	492.182	504.208	0.603858	0.00591436	0.0164439
680	ncbi_105065193	SHPK	XP_010986239.1 sedoheptulokinase isoform X1 [Camelus dromedarius]	96.2003	97.0435	79.2861	141.353	127.145	145.666	0.603788	0.000718513	0.00257224
681	ncbi_105072849	SZT2	XP_010958238.1 PREDICTED: LOW QUALITY PROTEIN: protein SZT2 [Camelus bactrianus]	43.305	40.592	44.1001	60.1144	63.6223	70.6789	0.603033	0.00858278	0.0224809
682	ncbi_105069742	AGPAT2	XP_010954244.1 PREDICTED: 1-acyl-sn-glycerol-3-phosphate acyltransferase beta [Camelus bactrianus]	268.235	292.359	315.841	386.315	472.444	472.38	0.602942	5.70103e-07	3.92709e-06
683	ncbi_105080793	TACC2	XP_010968198.1 PREDICTED: transforming acidic coiled-coil-containing protein 2 [Camelus bactrianus]	95.0567	116.873	106.17	165.954	183.276	133.684	0.602285	5.55192e-05	0.000261739
684	ncbi_105079030	MCFD2	XP_006185835.1 multiple coagulation factor deficiency protein 2 [Camelus ferus]	2883.45	3070.36	3281.8	4485.33	4638.12	4887.38	0.601264	4.30174e-08	3.55891e-07
685	ncbi_105080883	RPL13	XP_010968289.1 PREDICTED: 60S ribosomal protein L13 [Camelus bactrianus]	2012.37	1774.38	1918.48	2952.66	2818	2884.26	0.601234	0.00758319	0.0203177
686	ncbi_105078020	AGPAT3	XP_010964818.1 PREDICTED: 1-acyl-sn-glycerol-3-phosphate acyltransferase gamma isoform X1 [Camelus bactrianus]	429.148	397.77	453.159	672.963	620.687	647.351	0.60057	8.79465e-09	8.10194e-08
687	ncbi_105075886	STAT2	XP_010962150.1 PREDICTED: signal transducer and activator of transcription 2 [Camelus bactrianus]	138.843	146.397	132.287	213.175	214.61	204.747	0.59927	6.74562e-07	4.59922e-06
688	ncbi_105062517	CD3EAP	XP_006176126.1 DNA-directed RNA polymerase I subunit RPA34 [Camelus ferus]	57.1936	43.3433	59.5668	88.6326	60.7365	93.1458	0.599067	0.00735916	0.0198428
689	ncbi_105067130	PDE5A	XP_010950901.1 PREDICTED: cGMP-specific 3',5'-cyclic phosphodiesterase isoform X1 [Camelus bactrianus]	101.233	97.3815	89.3771	146.112	153.507	136.531	0.598795	2.46933e-07	1.81298e-06
690	ncbi_105075920	Ormdl2	XP_006179873.1 ORM1-like protein 2 [Camelus ferus]	351.201	253.313	353.078	456.483	479.154	514.337	0.598544	0.00318744	0.00970538
691	ncbi_105069612	VPS13B	XP_010954071.1 PREDICTED: vacuolar protein sorting-associated protein 13B [Camelus bactrianus]	71.3066	69.2619	51.4687	96.7647	96.1074	97.538	0.596706	0.00176432	0.00577008
692	ncbi_105078964	HEATR5B	XP_006192822.1 HEAT repeat-containing protein 5B [Camelus ferus]	102.641	103.976	108.23	157.515	166.961	151.195	0.59531	1.48002e-08	1.32111e-07
693	ncbi_105075304	PCDH7	XP_032351341.1 protocadherin-7 isoform X5 [Camelus ferus]	44.2887	58.4082	54.3874	62.8977	90.8059	83.3221	0.593504	0.0156715	0.0377139
694	ncbi_105067446	JAGN1	XP_006173399.2 protein jagunal homolog 1 [Camelus ferus]	924.001	1035.76	1020.28	1604.12	1419	1473.4	0.593479	9.3158e-08	7.35721e-07
695	ncbi_105065792	ST6GALNAC1	XP_010949270.1 PREDICTED: alpha-N-acetylgalactosaminide alpha-2,6-sialyltransferase 1 [Camelus bactrianus]	1866.43	1591.18	1684.13	2751.42	2490.96	2515.17	0.593344	1.67832e-11	2.28629e-10
696	ncbi_105077622	ANKRD28	XP_006190849.1 serine/threonine-protein phosphatase 6 regulatory ankyrin repeat subunit A isoform X2 [Camelus ferus]	38.85	37.7871	24.4738	48.7394	52.4723	51.1586	0.591643	0.00382658	0.0113708
697	ncbi_105078778	IDNK	XP_010965717.1 PREDICTED: probable gluconokinase [Camelus bactrianus]	18.7591	6.65289	7.87614	20.6196	8.90678	20.6141	0.590968	0.00187512	0.00608068
698	ncbi_105068916	FAM20B	XP_006183081.1 glycosaminoglycan xylosylkinase [Camelus ferus]	131.295	150.482	122.44	200.919	193.51	214.399	0.590903	1.4627e-05	7.87537e-05
699	ncbi_105071449	SEH1L	XP_010956430.1 PREDICTED: nucleoporin SEH1 isoform X1 [Camelus bactrianus]	74.6178	55.5415	40.747	88.9793	82.9039	85.4286	0.590311	0.0166933	0.0397777
700	ncbi_105064789	HMOX2	XP_010948097.1 PREDICTED: heme oxygenase 2 [Camelus bactrianus]	1510.85	1312.67	1473.39	2166.53	2104.61	2197.89	0.590247	6.69447e-07	4.56894e-06
701	ncbi_105078734	ACO1	XP_010965658.1 PREDICTED: cytoplasmic aconitate hydratase isoform X1 [Camelus bactrianus]	3271.16	3199.96	3233.53	4860.86	4892.51	4853.28	0.589877	7.68224e-22	2.96115e-20
702	ncbi_105077588	BORCS6	XP_010964311.1 PREDICTED: uncharacterized protein C17orf59 homolog [Camelus bactrianus]	47.3514	35.0505	34.0163	59.4072	51.5403	64.2707	0.589837	0.00243115	0.00762853
703	ncbi_105062636	RPS11	NP_001006.1 40S ribosomal protein S11 [Homo sapiens]	5849.8	5170.25	5758.46	8681.74	8034.62	8529.69	0.589443	0.00110744	0.00379247
704	ncbi_105070760	ATP6V1G1	XP_010955552.1 PREDICTED: V-type proton ATPase subunit G 1 [Camelus bactrianus]	198.839	209.298	213.834	291.685	327.307	316.579	0.588999	0.000681977	0.00246299
705	ncbi_105078313	CNN1	XP_006206373.1 calponin-1 [Vicugna pacos]	18950.1	17484.7	19150.8	27613.2	27722	28262	0.588743	3.16871e-05	0.000160064
706	ncbi_105061883	FOCAD	XP_010944320.1 PREDICTED: focadhesin [Camelus bactrianus]	268.765	258.631	273.43	419.782	392.473	391.06	0.587453	4.52299e-08	3.71028e-07
707	ncbi_105072162	PROM2	XP_010957315.1 PREDICTED: prominin-2, partial [Camelus bactrianus]	38.8297	41.2351	38.4958	60.6514	59.4539	58.005	0.587145	0.00336823	0.0101782
708	ncbi_105070630	FKBP2	XP_031304403.1 peptidyl-prolyl cis-trans isomerase FKBP2 isoform X4 [Camelus dromedarius]	3088.65	3394.94	3343.07	5035.42	4851.07	4860.28	0.585626	2.9848e-08	2.53746e-07
709	ncbi_105071941	TOP1	XP_010957043.1 PREDICTED: DNA topoisomerase 1 [Camelus bactrianus]	269.319	268.824	314.872	397.033	460.825	422.088	0.585439	2.98302e-12	4.44765e-11
710	ncbi_105064388	PHB	XP_003931298.1 PREDICTED: prohibitin isoform X1 [Saimiri boliviensis boliviensis]	15486.1	12756.7	13046.9	9479.42	8917.43	9080.6	-0.587532	5.0871e-06	2.9674e-05
711	ncbi_105062691	ETFB	XP_010945355.1 PREDICTED: electron transfer flavoprotein subunit beta [Camelus bactrianus]	6664.17	6024.87	6223.97	4347.79	4113.21	4119.85	-0.58815	1.82692e-11	2.47381e-10
712	ncbi_105079389	RBM3	XP_006190470.1 RNA-binding protein 3 isoform X1 [Camelus ferus]	1601.43	1493.59	1479.67	940.351	1060.81	1041.83	-0.588185	1.53231e-07	1.16931e-06
713	ncbi_105063988	XRCC5	XP_010947027.1 PREDICTED: X-ray repair cross-complementing protein 5 [Camelus bactrianus]	198.444	162.358	172.87	109.966	108.363	136.6	-0.588421	0.00120939	0.00410636
714	ncbi_105066871	CHAMP1	XP_010950617.1 PREDICTED: chromosome alignment-maintaining phosphoprotein 1 [Camelus bactrianus]	93.9541	78.5277	75.9312	61.1489	50.7475	52.9958	-0.591217	0.00381305	0.0113356
715	ncbi_105070712	FRMD8	XP_010955477.1 PREDICTED: FERM domain-containing protein 8 [Camelus bactrianus]	96.6037	113.852	110.105	53.4799	75.0801	84.1278	-0.591864	0.000244196	0.000986087
716	ncbi_105068954	NCF2	XP_010953257.1 PREDICTED: neutrophil cytosol factor 2 [Camelus bactrianus]	36.1413	52.1856	38.9243	24.1613	30.7691	29.4491	-0.592714	0.00576641	0.0161051
717	ncbi_105080646	RSRC2	XP_032165722.1 arginine/serine-rich coiled-coil protein 2 isoform X3 [Mustela erminea]	427.337	397.191	345.057	305.71	263.301	206.246	-0.593248	0.00595996	0.0165503
718	ncbi_105070881	USP48	XP_010955712.1 PREDICTED: ubiquitin carboxyl-terminal hydrolase 48 [Camelus bactrianus]	157.657	163.668	160.146	108.384	105.098	105.569	-0.593657	0.00250831	0.00782722
719	ncbi_105079560	PDHB	XP_006184877.1 pyruvate dehydrogenase E1 component subunit beta, mitochondrial [Camelus ferus]	5310.58	5128.15	4944.99	3362.78	3347.8	3468.96	-0.595732	5.89206e-05	0.000275477
720	ncbi_105075282	SMIM20	XP_006188288.1 small integral membrane protein 20 [Camelus ferus]	1465.82	1004.58	1139.99	867.799	744.956	770.726	-0.599081	0.020493	0.047175
721	ncbi_105063425	Dnajc8	DAA32220.1 TPA: DnaJ (Hsp40) homolog, subfamily C, member 8-like [Bos taurus]	1676.1	1572.87	1735.23	1114.57	1069.29	1106.57	-0.599088	2.50497e-05	0.000129426
722	ncbi_105067581	Fbln2	XP_010951474.1 PREDICTED: LOW QUALITY PROTEIN: fibulin-2 [Camelus bactrianus]	403.539	406.33	372.047	254.86	249.748	274.899	-0.600493	0.000163308	0.000688173
723	ncbi_105068632	SH3KBP1	XP_010952821.1 PREDICTED: SH3 domain-containing kinase-binding protein 1 isoform X3 [Camelus bactrianus]	262.377	263.625	290.676	194.478	174.938	169.014	-0.601006	0.00011356	0.000496067
724	ncbi_105071835	BCAS1	XP_010956900.1 PREDICTED: breast carcinoma-amplified sequence 1 [Camelus bactrianus]	518.148	494.107	468.088	325.632	337.358	312.6	-0.601586	0.000363066	0.00141067
725	ncbi_105076014	CASK	XP_010962308.1 PREDICTED: peripheral plasma membrane protein CASK [Camelus bactrianus]	615.118	549.698	595.867	423.645	374.85	361.248	-0.60233	1.48276e-11	2.04037e-10
726	ncbi_105083620	ADSS2	XP_010971824.1 PREDICTED: adenylosuccinate synthetase isozyme 2 [Camelus bactrianus]	1004.88	929.682	881.32	621.783	606.143	624.538	-0.604139	8.15204e-06	4.60095e-05
727	ncbi_105070824	ARSA	XP_010955629.1 PREDICTED: arylsulfatase A [Camelus bactrianus]	426.837	454.712	439.58	294.414	298.363	275.835	-0.604988	0.0206229	0.0474258
728	ncbi_105067723	RBPMS	XP_010951649.1 PREDICTED: RNA-binding protein with multiple splicing [Camelus bactrianus]	194.559	200.963	238.893	126.444	140.384	149.818	-0.606606	0.0105596	0.0269512
729	ncbi_105069542	NIT1	XP_006174021.1 deaminated glutathione amidase isoform X3 [Camelus ferus]	256.592	235.326	245.923	151.36	161.071	172.074	-0.606799	3.24851e-05	0.000163365
730	ncbi_105073934	RAB27B	XP_006182816.1 ras-related protein Rab-27B [Camelus ferus]	3572.58	3442.25	3613.4	2312.98	2271.36	2394.14	-0.606919	0.000703402	0.00252882
731	ncbi_105081863	ATAD1	XP_007125600.1 ATPase family AAA domain-containing protein 1 isoform X2 [Physeter catodon]	753.366	725.409	747.194	472.514	474.628	512.365	-0.608954	0.00184435	0.00599526
732	ncbi_105078942	PLCG2	XP_010965912.1 PREDICTED: 1-phosphatidylinositol 4,5-bisphosphate phosphodiesterase gamma-2 isoform X1 [Camelus bactrianus]	50.0336	57.4463	51.4281	37.4172	34.9953	31.6896	-0.610194	0.00417994	0.0122756
733	ncbi_105074957	FAM114A1	XP_010960973.1 PREDICTED: protein NOXP20 isoform X1 [Camelus bactrianus]	584.846	605.348	574.368	359.894	408.011	387.627	-0.610753	0.000798201	0.00283656
734	ncbi_123619373	PPP3R1	KAF1626833.1 Calcineurin subunit B type 1, partial [Eudyptes pachyrhynchus]	404.481	512.384	388.365	280.552	299.082	274.39	-0.611957	0.00352405	0.0105878
735	ncbi_105076054	FAM3A	XP_010962361.1 PREDICTED: protein FAM3A [Camelus bactrianus]	120.314	100.515	105.821	57.2818	71.808	84.5941	-0.612269	0.00791074	0.0210374
736	ncbi_105079126	MTMR9	XP_010966134.1 PREDICTED: myotubularin-related protein 9 [Camelus bactrianus]	60.1511	57.2537	63.0637	39.1476	36.904	41.9844	-0.612521	0.013622	0.0335067
737	ncbi_105081182	SMS	XP_010968622.1 PREDICTED: spermine synthase [Camelus bactrianus]	1210.69	1052.28	1164.46	668.987	686.57	886.146	-0.612531	0.00603347	0.0167142
738	ncbi_105080256	DAG1	XP_010967480.1 PREDICTED: dystroglycan [Camelus bactrianus]	636.684	571.382	621.97	376.875	388.431	431.438	-0.612757	1.32527e-09	1.40041e-08
739	ncbi_105073512	EPB41L1	XP_032318113.1 band 4.1-like protein 1 isoform X1 [Camelus ferus]	254.524	255.402	259.754	150.411	176.823	175.165	-0.615427	0.000100458	0.00044543
740	ncbi_105079145	PRORP	XP_006186440.1 mitochondrial ribonuclease P catalytic subunit [Camelus ferus]	86.2922	60.7309	51.2789	45.2434	37.9232	46.1761	-0.6165	0.00242963	0.00762731
741	ncbi_105073148	CDC42EP1	XP_010958643.1 PREDICTED: cdc42 effector protein 1 [Camelus bactrianus]	124.575	134.018	135.644	76.2956	84.6075	95.8622	-0.618612	0.000328803	0.0012946
742	ncbi_105070948	EFHD2	XP_004850385.1 EF-hand domain-containing protein D2 [Heterocephalus glaber]	776.386	705.722	774.93	450.126	438.061	581.242	-0.619176	1.32886e-05	7.20621e-05
743	ncbi_105078953	LTBP1	XP_010965927.1 PREDICTED: latent-transforming growth factor beta-binding protein 1 isoform X1 [Camelus bactrianus]	17.2845	22.6475	20.7578	13.7199	14.077	11.7048	-0.619538	0.00549407	0.0154334
744	ncbi_105073500	SAMHD1	XP_010959062.1 PREDICTED: deoxynucleoside triphosphate triphosphohydrolase SAMHD1 [Camelus bactrianus]	259.489	268.983	272.552	176.067	166.303	178.565	-0.620741	1.06087e-06	6.98051e-06
745	ncbi_105072510	FZD1	XP_010976329.2 LOW QUALITY PROTEIN: frizzled-1 [Camelus dromedarius]	23.2615	22.8801	22.0215	15.7678	17.2751	11.2708	-0.621238	0.00744931	0.0200381
746	ncbi_105070479	STXBP3	XP_010955206.1 PREDICTED: syntaxin-binding protein 3 [Camelus bactrianus]	488.166	451.169	493.248	325.307	289.883	315.855	-0.621695	0.000195834	0.000810579
747	ncbi_105082840	CORO1A	XP_006184383.1 coronin-1A [Camelus ferus]	815.632	689.825	738.521	511.622	474.873	471.726	-0.621849	3.54788e-05	0.000176587
748	ncbi_105066694	NTPCR	XP_010950406.1 PREDICTED: cancer-related nucleoside-triphosphatase [Camelus bactrianus]	578.363	485.117	518.498	384.536	298.124	345.301	-0.621944	0.0136609	0.033566
749	ncbi_105081732	SEMA4G	XP_010969333.1 PREDICTED: semaphorin-4G [Camelus bactrianus]	34.666	42.7341	38.0886	28.6742	25.119	21.1849	-0.623211	0.00309673	0.0094589
750	ncbi_105062596	DSG2	XP_010945216.1 PREDICTED: desmoglein-2 [Camelus bactrianus]	1281.96	1193.83	1208.93	753.746	797.347	839.283	-0.62432	2.04764e-11	2.75619e-10
751	ncbi_105082330	PARD3B	XP_010970220.1 PREDICTED: partitioning defective 3 homolog B-like, partial [Camelus bactrianus]	15.4317	11.2811	14.9149	10.7136	7.19775	9.0665	-0.625768	0.00409011	0.0120588
752	ncbi_105083851	PYCR2	XP_006188185.1 pyrroline-5-carboxylate reductase 2 isoform X1 [Camelus ferus]	68.3375	71.0788	115.179	49.3676	60.9008	54.7086	-0.625943	0.0075231	0.0201966
753	ncbi_123611765	GNG7	XP_019512972.1 PREDICTED: guanine nucleotide-binding protein G(I)/G(S)/G(O) subunit gamma-7 [Hipposideros armiger]	152.952	197.41	251.852	145.104	123.191	121.899	-0.626085	0.00297758	0.00913584
754	ncbi_105070639	EGFLAM	XP_031300049.1 pikachurin isoform X3 [Camelus dromedarius]	141.006	136.002	132.389	98.4494	75.6846	91.0741	-0.626373	2.5595e-05	0.000131942
755	ncbi_105069069	IDH2	XP_010953379.1 PREDICTED: isocitrate dehydrogenase [NADP], mitochondrial [Camelus bactrianus]	13235.9	11835.4	11987.5	8439.95	7656.86	7896.94	-0.627158	4.47026e-21	1.57949e-19
756	ncbi_105063844	EMILIN1	XP_010946812.1 PREDICTED: EMILIN-1 [Camelus bactrianus]	1238.82	1158.45	1370.15	840.64	829.747	766.126	-0.62876	1.15184e-07	8.96107e-07
757	ncbi_105074219	ECHDC3	XP_010960017.1 PREDICTED: enoyl-CoA hydratase domain-containing protein 3, mitochondrial [Camelus bactrianus]	1962.22	1887	1905.32	1227.67	1184.97	1308.57	-0.628929	2.18647e-06	1.36208e-05
758	ncbi_105066757	RBBP4	XP_008271973.1 PREDICTED: histone-binding protein RBBP4 [Oryctolagus cuniculus]	3438.17	2853.36	2960.39	2053.18	1929.14	2000.21	-0.628999	0.000194851	0.000809474
759	ncbi_105079388	EBP	XP_010966424.1 PREDICTED: 3-beta-hydroxysteroid-Delta(8),Delta(7)-isomerase [Camelus bactrianus]	258.489	226.294	242.593	123.963	180.294	165.917	-0.629505	0.00448301	0.0130136
760	ncbi_105068949	Lamc1	XP_010953249.1 PREDICTED: laminin subunit gamma-1 [Camelus bactrianus]	1273.28	1292.32	1168.86	800.444	818.569	794.768	-0.629602	1.36805e-10	1.63973e-09
761	ncbi_105081644	ITGB5	XP_010969227.1 PREDICTED: integrin beta-5 [Camelus bactrianus]	582.407	546.799	576.689	327.751	380.202	394.386	-0.62996	0.00010328	0.00045645
762	ncbi_105067366	CPXM2	XP_010951205.1 PREDICTED: inactive carboxypeptidase-like protein X2 [Camelus bactrianus]	126.972	77.2799	81.3783	61.393	50.6004	72.4388	-0.631059	0.0214772	0.0490577
763	ncbi_105074906	Ociad1	XP_006186010.2 OCIA domain-containing protein 1 isoform X1 [Camelus ferus]	1507.43	1549.09	1460.02	944.752	1053.78	915.925	-0.631991	2.77273e-05	0.000142178
764	ncbi_105074976	FRYL	XP_006186013.2 protein furry homolog-like isoform X1 [Camelus ferus]	30.2124	24.0893	27.0603	17.9097	18.0328	16.4963	-0.633721	0.003167	0.0096605
765	ncbi_105066570	THOC7	XP_033066233.1 THO complex subunit 7 homolog isoform X2 [Trachypithecus francoisi]	118.019	133.509	156.417	102.583	79.0758	81.1871	-0.634159	0.0189867	0.0442177
766	ncbi_105065864	SEPTIN4	XP_032354292.1 septin-4 isoform X1 [Camelus ferus]	856.319	744.74	684.358	545.416	433.023	493.864	-0.634383	0.00160063	0.0052866
767	ncbi_105083612	PAK1	XP_023611670.1 serine/threonine-protein kinase PAK 1 isoform X3 [Myotis lucifugus]	168.315	162.947	174.994	112.936	105.309	107.681	-0.635324	0.00295728	0.00908201
768	ncbi_105078583	ANKMY2	XP_010965454.1 PREDICTED: ankyrin repeat and MYND domain-containing protein 2 isoform X1 [Camelus bactrianus]	41.2687	32.2105	46.6761	27.3542	24.5377	25.4573	-0.635443	0.00252064	0.00786207
769	ncbi_105075965	ARHGEF10	XP_010962263.1 PREDICTED: rho guanine nucleotide exchange factor 10 [Camelus bactrianus]	92.9421	71.2858	66.2086	50.2886	56.3109	41.5753	-0.637069	0.0025498	0.00793843
770	ncbi_105083874	GCLC	XP_010972196.1 PREDICTED: glutamate--cysteine ligase catalytic subunit [Camelus bactrianus]	429.076	341.023	326.808	252.713	219.344	233.152	-0.63732	5.92507e-05	0.000276639
771	ncbi_105083539	TMEM126A	XP_010971723.1 PREDICTED: transmembrane protein 126A [Camelus bactrianus]	413.519	368.914	323.085	212.598	240.29	257.029	-0.638999	0.00139612	0.00468179
772	ncbi_105075683	GIT2	XP_010961890.1 PREDICTED: ARF GTPase-activating protein GIT2 [Camelus bactrianus]	163.895	172.101	195.734	107.194	119.777	114.424	-0.639248	0.000563406	0.00208519
773	ncbi_105063752	NOC4L	XP_010946682.1 PREDICTED: nucleolar complex protein 4 homolog, partial [Camelus bactrianus]	21.0216	14.0088	30.273	12.5322	10.2406	19.1546	-0.639271	0.0193016	0.0448738
774	ncbi_105074141	VWA5A	XP_010959915.1 PREDICTED: von Willebrand factor A domain-containing protein 5A isoform X1 [Camelus bactrianus]	503.698	474.067	459.51	308.38	282.496	331.546	-0.639837	2.41257e-08	2.08761e-07
775	ncbi_105077090	RTN4IP1	XP_010963671.1 PREDICTED: reticulon-4-interacting protein 1, mitochondrial [Camelus bactrianus]	288.248	297.872	275.559	173.494	192.181	187.17	-0.640277	0.000151373	0.00064182
776	ncbi_105076584	SAAL1	XP_006195190.1 protein SAAL1 isoform X1 [Camelus ferus]	149.808	122.473	122.415	81.8301	93.9152	77.4715	-0.640367	0.0011548	0.00393676
777	ncbi_105077351	SNX9	XP_032341142.1 sorting nexin-9 isoform X1 [Camelus ferus]	888.884	894.195	810.024	570.095	545.948	546.39	-0.641384	7.98769e-07	5.37584e-06
778	ncbi_105080059	IL18	XP_010967224.1 PREDICTED: interleukin-18 isoform X1 [Camelus bactrianus]	147.52	166.576	165.232	84.0668	115.775	107.29	-0.642156	0.00779752	0.0207836
779	ncbi_105072396	TFRC	XP_006185645.1 transferrin receptor protein 1 [Camelus ferus]	390.698	351.538	343.011	240.813	230.098	223.96	-0.643207	3.38186e-14	6.40853e-13
780	ncbi_105067658	FGL1	XP_010951567.1 PREDICTED: fibrinogen-like protein 1 isoform X1 [Camelus bactrianus]	45.669	51.701	46.2027	28.5893	36.211	27.1106	-0.643473	0.00367178	0.0109766
781	ncbi_105075708	PEBP1	XP_010961919.1 PREDICTED: phosphatidylethanolamine-binding protein 1 [Camelus bactrianus]	40246.8	39189.6	40378	24393.8	27014	25228.1	-0.64471	1.60226e-11	2.1959e-10
782	ncbi_105064894	MTO1	XP_032316210.1 protein MTO1 homolog, mitochondrial [Camelus ferus]	50.1994	57.6506	50.5183	33.5524	33.8467	33.8796	-0.644953	0.0185807	0.0435111
783	ncbi_105065073	CAPNS1	XP_010948437.1 PREDICTED: calpain small subunit 1 [Camelus bactrianus]	948.586	1116.23	963.025	643.263	659.358	629.515	-0.648095	1.90147e-05	0.000100542
784	ncbi_105062342	DERA	XP_032329188.1 deoxyribose-phosphate aldolase isoform X1 [Camelus ferus]	153.793	146.425	153.141	100.636	99.4795	89.1512	-0.648257	6.91592e-09	6.50729e-08
785	ncbi_105068007	MMRN2	XP_010952028.1 PREDICTED: multimerin-2 [Camelus bactrianus]	137.39	159.955	133.215	92.1549	93.7282	88.7569	-0.648672	4.57254e-06	2.69975e-05
786	ncbi_105074998	Aldh6a1	XP_010961031.1 PREDICTED: methylmalonate-semialdehyde dehydrogenase [acylating], mitochondrial [Camelus bactrianus]	5759.88	5753.19	6048.02	3832.66	3610.6	3749.2	-0.649856	1.06637e-05	5.87674e-05
787	ncbi_105065350	AGL	XP_010948739.1 PREDICTED: glycogen debranching enzyme [Camelus bactrianus]	682.721	689.657	686.824	456.434	427.567	428.042	-0.650271	2.90012e-21	1.05777e-19
788	ncbi_105071800	NELFCD	XP_032317346.1 negative elongation factor C/D isoform X1 [Camelus ferus]	363.253	249.663	255.518	203.536	163.463	186.266	-0.650448	6.43323e-05	0.000297499
789	ncbi_105066917	CARS2	XP_010950662.1 PREDICTED: probable cysteine--tRNA ligase, mitochondrial [Camelus bactrianus]	323.401	276.451	318.6	209.321	192.175	183.42	-0.650975	0.000148058	0.000630524
790	ncbi_105064751	SH3BGRL	XP_010948053.1 PREDICTED: SH3 domain-binding glutamic acid-rich-like protein [Camelus bactrianus]	946.726	964.89	1047.04	618.156	634.864	630.738	-0.651328	5.6321e-07	3.88689e-06
791	ncbi_105080889	TUBB3	XP_010968295.1 PREDICTED: tubulin beta-3 chain-like [Camelus bactrianus]	1035.83	1178.14	1047.61	699.456	727.199	649.511	-0.651649	3.86216e-05	0.000191247
792	ncbi_105071214	VDAC3	XP_010956152.1 PREDICTED: voltage-dependent anion-selective channel protein 3 [Camelus bactrianus]	10895.8	7718.72	8440.5	6142.58	5451.06	5616.53	-0.652634	0.0192848	0.0448502
793	ncbi_105081557	CD200	XP_031311706.1 OX-2 membrane glycoprotein isoform X1 [Camelus dromedarius]	211.432	191.153	252.768	151.114	111.608	153.26	-0.655749	0.000555498	0.00206221
794	ncbi_105066064	UQCR10	XP_006178787.1 cytochrome b-c1 complex subunit 9 [Camelus ferus]	3034.27	2426.97	2403.8	1723.4	1607.13	1654.6	-0.657823	1.20037e-06	7.80758e-06
795	ncbi_105078000	ITGB2	XP_010964798.1 PREDICTED: integrin beta-2 [Camelus bactrianus]	335.819	277.535	277.028	191.761	190.35	182.229	-0.657861	0.0112323	0.0283569
796	ncbi_105064506	HSD11B1	XP_010947759.1 PREDICTED: LOW QUALITY PROTEIN: corticosteroid 11-beta-dehydrogenase isozyme 1 [Camelus bactrianus]	117.15	108.7	119.285	73.2995	62.7864	82.6319	-0.658088	0.00826798	0.0218334
797	ncbi_105074161	ESAM	XP_010959937.1 PREDICTED: endothelial cell-selective adhesion molecule isoform X1 [Camelus bactrianus]	61.4847	67.0505	76.047	37.088	53.1428	39.3377	-0.658966	0.000924761	0.00323714
798	ncbi_105070092	TMEM109	XP_006193699.1 transmembrane protein 109 [Camelus ferus]	1526.68	1337.18	1352.36	1029.37	833.214	804.72	-0.660568	2.47606e-05	0.000128128
799	ncbi_105079908	SYNE3	XP_010967053.1 PREDICTED: nesprin-3 isoform X1 [Camelus bactrianus]	201.181	202.402	192.305	117.134	129.32	130.433	-0.660908	1.65453e-09	1.71102e-08
800	ncbi_105076552	LIN7C	NP_001068899.1 protein lin-7 homolog C [Bos taurus]	938.473	891.606	944.683	603.171	573.159	575.729	-0.663312	0.00794655	0.0210996
801	ncbi_105081132	FNBP1	XP_032334525.1 formin-binding protein 1 isoform X1 [Camelus ferus]	137.494	142.552	159.533	98.0533	86.5803	92.4896	-0.665594	1.71922e-06	1.08799e-05
802	ncbi_105075899	Myl6	NP_001102954.1 myosin light polypeptide 6 [Rattus norvegicus]	31848.9	27713.3	29907.6	19431	17638.9	19323	-0.665886	0.00414314	0.012194
803	ncbi_105065883	AKAP1	XP_010949385.1 PREDICTED: A-kinase anchor protein 1, mitochondrial [Camelus bactrianus]	119.779	97.144	98.3796	68.9928	72.0471	57.6524	-0.666203	0.0211577	0.0484046
804	ncbi_105082900	MRPL13	XP_031295420.1 39S ribosomal protein L13, mitochondrial isoform X1 [Camelus dromedarius]	283.361	251.182	253.244	156.722	180.867	158.749	-0.666479	0.000693694	0.00250054
805	ncbi_105063641	SORT1	XP_032343141.1 sortilin isoform X1 [Camelus ferus]	187.904	199.246	212.288	104.326	130.883	141.388	-0.670588	5.4013e-05	0.000255883
806	ncbi_105074829	RIPOR1	XP_032342443.1 rho family-interacting cell polarization regulator 1 isoform X1 [Camelus ferus]	90.6484	78.6658	74.0327	50.2489	59.279	43.354	-0.670595	0.00130871	0.00441046
807	ncbi_105071786	MRPL9	XP_010956844.1 PREDICTED: 39S ribosomal protein L9, mitochondrial [Camelus bactrianus]	396.926	410.769	352.968	248.698	239.993	240.48	-0.670619	0.0194379	0.045129
808	ncbi_105065263	HNRNPDL	XP_020957533.1 heterogeneous nuclear ribonucleoprotein D-like isoform X1 [Sus scrofa]	3500.78	2829.7	3050.65	1921.01	1891.8	2079.48	-0.670933	6.84721e-05	0.000315353
809	ncbi_105067417	NIPSNAP3A	XP_010951269.1 PREDICTED: protein NipSnap homolog 3A [Camelus bactrianus]	849.062	867.634	1044.39	572.528	572.751	586.427	-0.67304	0.00052664	0.00196953
810	ncbi_105064543	PLA2G4A	XP_010947817.1 PREDICTED: cytosolic phospholipase A2 [Camelus bactrianus]	175.891	244.935	221.226	138.542	137.587	126.073	-0.674768	1.01556e-07	7.99255e-07
811	ncbi_105072491	MRFAP1	XP_006174555.2 MORF4 family-associated protein 1 [Camelus ferus]	38.617	31.0063	50.0149	26.5517	19.9647	28.4146	-0.675043	0.0144794	0.0353466
812	ncbi_105063530	SEPTIN2	XP_010946404.1 PREDICTED: septin-2 [Camelus bactrianus]	2877.89	2795.85	2993.75	1825.23	1741.32	1861.3	-0.675236	1.70424e-10	2.03191e-09
813	ncbi_105083174	Cd93	XP_010971235.1 PREDICTED: complement component C1q receptor [Camelus bactrianus]	141.065	139.55	139.781	87.7336	83.4319	92.0403	-0.675559	0.00273704	0.00846696
814	ncbi_105081579	ZBTB20	XP_010969131.1 PREDICTED: zinc finger and BTB domain-containing protein 20 isoform X1 [Camelus bactrianus]	60.3779	55.9902	57.7538	46.6118	29.6964	32.6	-0.676986	0.0014515	0.00484834
815	ncbi_105077997	POFUT2	XP_010964794.1 PREDICTED: GDP-fucose protein O-fucosyltransferase 2 [Camelus bactrianus]	362.099	377.836	356.907	243.467	214.559	227.626	-0.677808	3.78787e-06	2.26325e-05
816	ncbi_105075349	VDAC2	KAB1271130.1 Voltage-dependent anion-selective channel protein 2 [Camelus dromedarius]	26297	20103.8	23498	14238.3	14970.5	14478.4	-0.678056	0.00177535	0.00579595
817	ncbi_105066583	SUCLG2	XP_031326561.1 succinate--CoA ligase [GDP-forming] subunit beta, mitochondrial isoform X1 [Camelus dromedarius]	1375.35	1257.52	1349.78	849.011	776.266	863.614	-0.678227	1.67476e-08	1.47937e-07
818	ncbi_105068147	MSTO1	XP_010952231.1 PREDICTED: protein misato homolog 1 isoform X1 [Camelus bactrianus]	71.8574	77.3599	96.9478	42.862	53.4164	57.3437	-0.68024	0.0112993	0.0284961
819	ncbi_105073041	TSPO	XP_010958485.1 PREDICTED: translocator protein [Camelus bactrianus]	6640.13	5134.57	5649.89	3838.51	3293.52	3738.53	-0.680699	0.00752183	0.0201966
820	ncbi_105061999	GFPT2	XP_006198970.1 glutamine--fructose-6-phosphate aminotransferase [isomerizing] 2 isoform X1 [Vicugna pacos]	2428.64	2697.19	2587.68	1559.78	1431.36	1818.24	-0.681535	0.00613614	0.0169562
821	ncbi_105079644	UTP14A	XP_006192268.1 U3 small nucleolar RNA-associated protein 14 homolog A [Camelus ferus]	35.0409	30.796	25.2394	13.2222	21.8642	21.6783	-0.682081	0.00921712	0.0239666
822	ncbi_105083894	RAB23	XP_010972225.1 PREDICTED: ras-related protein Rab-23 [Camelus bactrianus]	213.265	175.45	216.982	123.108	125.528	128.804	-0.682351	0.0137329	0.0337062
823	ncbi_105062279	RECQL	XP_010944806.1 PREDICTED: ATP-dependent DNA helicase Q1 [Camelus bactrianus]	250.185	267.047	274.316	152.647	181.354	159.182	-0.682553	0.000106339	0.000467534
824	ncbi_105073572	POFUT1	XP_010959179.1 PREDICTED: GDP-fucose protein O-fucosyltransferase 1 [Camelus bactrianus]	590.385	540.292	513.162	310.992	357.059	356.011	-0.682766	5.99787e-09	5.6829e-08
825	ncbi_105082555	COLGALT1	XP_031545302.1 procollagen galactosyltransferase 1 isoform X1 [Vicugna pacos]	530.469	426.121	518.931	304.64	296.2	316.999	-0.684912	0.00010394	0.00045847
826	ncbi_105083741	Glo1	XP_010971981.1 PREDICTED: lactoylglutathione lyase [Camelus bactrianus]	3694.32	3233.27	3330.53	2175.05	2100.5	2104.25	-0.685183	2.56224e-11	3.38835e-10
827	ncbi_105066086	TCN2	XP_006184824.1 transcobalamin-2 [Camelus ferus]	119.99	71.2958	94.3781	52.0376	60.9142	64.4696	-0.687138	0.00398696	0.0117752
828	ncbi_105075551	ACTN4	XP_017917840.1 PREDICTED: alpha-actinin-4 isoform X1 [Capra hircus]	16449.4	16951.3	16626.5	10272.2	10402.7	10385.8	-0.687625	8.55314e-22	3.27822e-20
829	ncbi_105067783	MCAM	XP_010951710.1 PREDICTED: cell surface glycoprotein MUC18 [Camelus bactrianus]	1483.39	1253.38	1317.16	884.127	819.166	812.851	-0.68811	6.62026e-05	0.000305315
830	ncbi_105065072	TBCB	XP_010948435.1 PREDICTED: tubulin-folding cofactor B isoform X1 [Camelus bactrianus]	381.766	372.851	385.667	268.429	212.307	226.951	-0.688211	2.43353e-09	2.44579e-08
831	ncbi_105062970	SEPTIN6	XP_031301435.1 septin-6 isoform X1 [Camelus dromedarius]	135.837	123.128	131.947	76.938	81.5575	84.0522	-0.688576	0.0089476	0.0233553
832	ncbi_105065578	RNF213	XP_010948982.1 PREDICTED: E3 ubiquitin-protein ligase RNF213 [Camelus bactrianus]	26.208	35.9042	33.5391	23.46	25.7267	10.1517	-0.688817	0.0185546	0.04348
833	ncbi_105080748	AFAP1L2	XP_031317661.1 actin filament-associated protein 1-like 2 isoform X2 [Camelus dromedarius]	56.0418	58.5416	55.2492	32.6915	40.8509	31.7478	-0.689743	0.000239823	0.000970739
834	ncbi_105076230	METTL7A	XP_010962585.1 PREDICTED: methyltransferase-like protein 7A [Camelus bactrianus]	198.461	224.429	152.895	107.888	130.722	118.281	-0.690047	0.000887641	0.00311685
835	ncbi_105070143	POLR2G	XP_010954756.1 PREDICTED: DNA-directed RNA polymerase II subunit RPB7 [Camelus bactrianus]	120.677	81.0851	78.388	57.7186	52.2282	63.6152	-0.690747	0.00592187	0.0164513
836	ncbi_105073140	TRIOBP	XP_032348096.1 TRIO and F-actin-binding protein isoform X5 [Camelus ferus]	267.385	229.833	258.917	155.288	146.434	166.625	-0.691066	0.00137828	0.00462884
837	ncbi_105081249	LPCAT1	XP_032325421.1 lysophosphatidylcholine acyltransferase 1 isoform X3 [Camelus ferus]	18.7473	21.1818	12.3835	11.2439	12.2289	8.91273	-0.69181	0.0209006	0.0479343
838	ncbi_105079334	Jup	KAB1265626.1 Junction plakoglobin [Camelus dromedarius]	2066.42	1707.53	1884.76	1186.91	1131.6	1184.46	-0.691892	0.000404262	0.00155736
839	ncbi_105065801	TRIM47	KAB1266529.1 E3 ubiquitin-protein ligase TRIM47 [Camelus dromedarius]	55.0133	54.446	60.8851	36.5624	34.7136	34.1473	-0.692262	1.93436e-06	1.21619e-05
840	ncbi_105079711	SH3D19	XP_032320675.1 LOW QUALITY PROTEIN: SH3 domain-containing protein 19 [Camelus ferus]	80.639	70.61	70.5872	47.5704	45.6638	44.0483	-0.692347	0.00485814	0.0139356
841	ncbi_105063843	CGREF1	XP_010946811.1 PREDICTED: cell growth regulator with EF hand domain protein 1 [Camelus bactrianus]	37.0702	37.9491	38.7485	24.363	23.0072	23.0036	-0.692983	0.0125168	0.0311268
842	ncbi_105075550	GNG12	XP_031321214.1 guanine nucleotide-binding protein G(I)/G(S)/G(O) subunit gamma-12 [Camelus dromedarius]	1830.03	1654.52	1770.78	1076.73	1095.22	1078.75	-0.693036	2.20113e-09	2.22541e-08
843	ncbi_105072951	MAP2	XP_032335859.1 LOW QUALITY PROTEIN: microtubule-associated protein 2 [Camelus ferus]	170.123	149.427	123.68	86.6864	100.198	86.6368	-0.696402	0.0032027	0.00973436
844	ncbi_105083875	LRRC1	XP_010972197.1 PREDICTED: leucine-rich repeat-containing protein 1 [Camelus bactrianus]	57.2769	66.8307	63.1612	40.265	41.6203	33.2828	-0.701369	0.00197628	0.00636009
845	ncbi_105074716	COX16	XP_006186478.1 cytochrome c oxidase assembly protein COX16 homolog, mitochondrial isoform X1 [Camelus ferus]	151.798	125.513	147.973	89.3323	74.5575	97.4907	-0.702276	4.6694e-05	0.000225782
846	ncbi_105076637	SBF2	XP_032344926.1 myotubularin-related protein 13 isoform X1 [Camelus ferus]	111.249	68.761	82.9917	57.7688	61.0323	42.7836	-0.702783	0.00225427	0.0071097
847	ncbi_105077000	Myef2	KAB0341868.1 hypothetical protein FD754_018794 [Muntiacus muntjak]	157.857	126.592	122.138	77.6499	98.3486	73.6298	-0.70378	0.000300603	0.00119187
848	ncbi_105065964	ENG	XP_031306383.1 endoglin isoform X1 [Camelus dromedarius]	234.396	211.221	220.111	153.789	146.526	108.158	-0.704694	0.00010025	0.000444796
849	ncbi_105068461	GMEB2	XP_031289277.1 glucocorticoid modulatory element-binding protein 2 isoform X1 [Camelus dromedarius]	112.635	69.8998	47.0323	47.645	52.3067	40.7094	-0.706694	0.01075	0.0272933
850	ncbi_105069794	TANC2	XP_010954303.1 PREDICTED: protein TANC2 isoform X1 [Camelus bactrianus]	58.4355	65.3571	66.4128	41.4025	33.3383	41.7878	-0.706874	0.0179568	0.0423481
851	ncbi_105070223	ITSN1	XP_010954844.1 PREDICTED: intersectin-1 isoform X2 [Camelus bactrianus]	243.289	222.939	237.021	151.498	145.247	133.808	-0.707844	1.27903e-07	9.89388e-07
852	ncbi_105079306	MATN2	XP_032324206.1 matrilin-2 isoform X1 [Camelus ferus]	74.4139	73.9834	79.7804	39.8627	50.6883	49.1185	-0.708141	0.000373147	0.00144571
853	ncbi_105077827	ITGA1	XP_031300725.1 integrin alpha-1 isoform X1 [Camelus dromedarius]	785.222	696.381	703.441	446.437	445.913	443.77	-0.709613	9.59073e-12	1.35832e-10
854	ncbi_105082208	CD14	XP_010970054.1 PREDICTED: monocyte differentiation antigen CD14 [Camelus bactrianus]	796.302	807.016	796.547	494.319	495.896	477.156	-0.70972	0.00160928	0.00531
855	ncbi_105065589	LGALS3BP	XP_010948995.1 PREDICTED: galectin-3-binding protein [Camelus bactrianus]	160.993	176.782	144.848	86.0113	93.3045	115.448	-0.711337	1.80821e-05	9.61357e-05
856	ncbi_105070770	CMBL	XP_006195320.1 carboxymethylenebutenolidase homolog [Camelus ferus]	2630.41	2329.62	2431.69	1550.19	1492.2	1470.91	-0.711726	8.89837e-05	0.000400718
857	ncbi_105073391	Mrpl41	XP_010958917.1 PREDICTED: 39S ribosomal protein L41, mitochondrial [Camelus bactrianus]	210.093	178.027	166.353	110.998	118.022	109.419	-0.71222	8.6141e-07	5.76841e-06
858	ncbi_105080234	GNAI2	XP_006174160.1 guanine nucleotide-binding protein G(i) subunit alpha-2 [Camelus ferus]	10071.3	9009.9	9626.34	5887.51	5432.14	6195.6	-0.712818	4.29702e-05	0.00020987
859	ncbi_105074632	RTN1	XP_032338026.1 LOW QUALITY PROTEIN: reticulon-1 [Camelus ferus]	200.949	204.423	215.45	118.313	136.783	123.321	-0.714199	9.37108e-07	6.22049e-06
860	ncbi_105065973	PTGES2	XP_031306431.1 prostaglandin E synthase 2 isoform X2 [Camelus dromedarius]	262.627	259.566	273.481	163.628	165.86	155.331	-0.714732	0.000519432	0.00194686
861	ncbi_105080824	SUMO2	XP_014420961.1 small ubiquitin-related modifier 2 [Camelus ferus]	2632.18	2245.52	2491.61	1538.02	1354.8	1594.24	-0.715756	5.6088e-06	3.25772e-05
862	ncbi_105081451	SGK3	XP_006193804.1 serine/threonine-protein kinase Sgk3 isoform X1 [Camelus ferus]	55.677	14.5912	22.9511	18.9806	18.85	NA	-0.716115	0.00827725	0.0218494
863	ncbi_105068271	YARS2	XP_010952405.1 PREDICTED: LOW QUALITY PROTEIN: tyrosine--tRNA ligase, mitochondrial [Camelus bactrianus]	52.0468	59.0891	60.4748	33.0432	39.8935	31.4159	-0.717674	0.00828677	0.021866
864	ncbi_105065143	LONP2	XP_010948498.1 PREDICTED: lon protease homolog 2, peroxisomal [Camelus bactrianus]	590.34	499.761	542.586	329.143	351.703	311.517	-0.718309	9.27014e-09	8.47556e-08
865	ncbi_105075271	NEK9	XP_010961329.1 PREDICTED: serine/threonine-protein kinase Nek9 [Camelus bactrianus]	194.371	180.672	195.792	122.352	111.613	112.432	-0.720649	3.01563e-07	2.19272e-06
866	ncbi_105070128	B3GAT3	XP_010954729.1 PREDICTED: galactosylgalactosylxylosylprotein 3-beta-glucuronosyltransferase 3 [Camelus bactrianus]	78.4572	65.2704	74.5049	43.2677	42.2497	46.7643	-0.722253	0.0177331	0.0419315
867	ncbi_105065262	GSN	XP_010948632.1 PREDICTED: gelsolin [Camelus bactrianus]	17964.8	23244.3	24863.8	12699.8	13979.3	13355.8	-0.722801	2.57235e-08	2.21738e-07
868	ncbi_105076686	MRPL17	XP_006185718.1 39S ribosomal protein L17, mitochondrial [Camelus ferus]	309.713	278.864	329.765	183.886	187.954	184.386	-0.723361	8.65477e-05	0.000391418
869	ncbi_105073749	PARN	XP_006179128.1 poly(A)-specific ribonuclease PARN isoform X1 [Camelus ferus]	95.4122	104.363	96.6897	55.6092	58.9932	64.961	-0.723367	0.00563467	0.0157762
870	ncbi_105066883	LAMP1	XP_010950631.1 PREDICTED: lysosome-associated membrane glycoprotein 1 [Camelus bactrianus]	898.512	726.008	783.168	488.448	529.91	436.514	-0.726756	0.0154109	0.0372188
871	ncbi_105073277	LASP1	XP_010958796.1 PREDICTED: LIM and SH3 domain protein 1 [Camelus bactrianus]	3944.53	4018.77	3774.02	2377.25	2354.24	2360.87	-0.726765	3.39256e-11	4.42599e-10
872	ncbi_105084023	PARP1	XP_010972367.1 PREDICTED: poly [ADP-ribose] polymerase 1 [Camelus bactrianus]	895.852	798.495	808.911	499.595	509.627	503.109	-0.727034	2.82905e-17	7.26979e-16
873	ncbi_105061904	TTC39B	XP_032333570.1 tetratricopeptide repeat protein 39B isoform X1 [Camelus ferus]	259.354	210.129	139.439	109.645	147.784	109.906	-0.729162	0.000597503	0.00218817
874	ncbi_105065956	STXBP1	EDL08581.1 syntaxin binding protein 1, isoform CRA_b, partial [Mus musculus]	542.172	530.58	547.255	325.628	328.935	321.018	-0.731666	2.08307e-08	1.83051e-07
875	ncbi_105063553	LRRFIP1	XP_010946428.1 PREDICTED: leucine-rich repeat flightless-interacting protein 1 isoform X1 [Camelus bactrianus]	175.463	195.927	174.056	123.526	110.032	94.7513	-0.73238	5.58101e-06	3.24435e-05
876	ncbi_105069370	GUCY1B1	XP_010953784.1 PREDICTED: guanylate cyclase soluble subunit beta-1 [Camelus bactrianus]	71.8392	112.128	85.5943	72.6292	49.1315	40.3999	-0.733189	0.0182171	0.0427778
877	ncbi_105081733	MRPL43	XP_010969334.1 PREDICTED: 39S ribosomal protein L43, mitochondrial [Camelus bactrianus]	593.895	551.89	489.918	310.795	321.41	350.2	-0.735521	3.53472e-08	2.98997e-07
878	ncbi_105067383	CORO2A	XP_010951225.1 PREDICTED: coronin-2A [Camelus bactrianus]	328.848	272.389	288.198	186.628	177.308	169.982	-0.736272	1.28302e-05	6.98558e-05
879	ncbi_105075281	Rbpj	XP_031292225.1 recombining binding protein suppressor of hairless isoform X1 [Camelus dromedarius]	35.3197	37.9648	31.6301	19.9358	22.7745	20.2521	-0.736654	0.0173851	0.0412234
880	ncbi_105074792	CDH5	XP_010960727.1 PREDICTED: LOW QUALITY PROTEIN: cadherin-5 [Camelus bactrianus]	672.674	622.454	641.895	395.307	358.887	408.123	-0.736837	6.17944e-05	0.000286936
881	ncbi_105064594	CETN3	XP_006188032.1 centrin-3 isoform X1 [Camelus ferus]	50.2868	55.7448	45.057	28.2249	32.376	30.0368	-0.73721	0.00475958	0.0136876
882	ncbi_105076225	COX14	XP_006177768.2 cytochrome c oxidase assembly protein COX14 isoform X1 [Camelus ferus]	298.683	198.875	246.08	148.912	168.598	128.242	-0.738359	0.0114573	0.0288195
883	ncbi_105063981	GLS	XP_010947014.1 PREDICTED: glutaminase kidney isoform, mitochondrial isoform X1 [Camelus bactrianus]	597.294	588.688	581.181	395.728	345.325	316.273	-0.741015	1.06855e-06	7.01745e-06
884	ncbi_105067627	DCTN6	XP_006180505.1 dynactin subunit 6 [Camelus ferus]	330.201	241.475	292.075	187.737	143.191	185.463	-0.74215	1.11153e-05	6.1107e-05
885	ncbi_105075674	MMAB	XP_010961880.1 PREDICTED: cob(I)yrinic acid a,c-diamide adenosyltransferase, mitochondrial isoform X1 [Camelus bactrianus]	852.466	736.136	720.432	454.28	466.6	458.913	-0.742839	0.00148028	0.00492508
886	ncbi_105070384	CD81	XP_010955118.1 PREDICTED: CD81 antigen [Camelus bactrianus]	235.363	400.987	274.677	175.621	183.024	185.118	-0.744515	0.00158364	0.00523559
887	ncbi_105081730	SFXN3	XP_010969326.1 PREDICTED: sideroflexin-3 isoform X1 [Camelus bactrianus]	321.862	314.148	285.846	196.75	181.511	171.839	-0.744848	2.11875e-08	1.85946e-07
888	ncbi_105062950	SDC1	XP_010945674.1 PREDICTED: syndecan-1 [Camelus bactrianus]	133.993	123.366	139.914	76.1862	72.3072	88.4956	-0.745312	0.000158034	0.000667975
889	ncbi_105073706	ACSM3	XP_006177354.1 acyl-coenzyme A synthetase ACSM3, mitochondrial [Camelus ferus]	3293.91	2636.11	2025.86	1775.78	1590.28	1378.71	-0.745683	0.00353396	0.0106128
890	ncbi_105079727	TLR2	XP_032321054.1 toll-like receptor 2 isoform X1 [Camelus ferus]	44.0416	39.0214	41.4597	20.905	26.2837	27.0546	-0.746075	0.0106915	0.0271753
891	ncbi_105076272	KRT18	XP_010962654.1 PREDICTED: LOW QUALITY PROTEIN: keratin, type I cytoskeletal 18 [Camelus bactrianus]	47636	47887.1	48184.3	28012.8	27111.6	30527.9	-0.746571	1.53844e-07	1.17157e-06
892	ncbi_105062357	SRI	XP_010944902.1 PREDICTED: sorcin [Camelus bactrianus]	1112.98	1048.63	1053.02	644.196	617.482	653.814	-0.746935	4.13986e-25	2.08036e-23
893	ncbi_105065394	Vps26b	XP_031299211.1 LOW QUALITY PROTEIN: vacuolar protein sorting-associated protein 26B [Camelus dromedarius]	208.033	271.602	236.319	142.771	145.133	138.696	-0.746984	0.0018666	0.00605886
894	ncbi_105074193	Carhsp1	XP_010960016.1 PREDICTED: calcium-regulated heat stable protein 1 [Camelus bactrianus]	1316.79	1525.31	1468.63	850.754	825.025	889.15	-0.749015	0.000275059	0.00109955
895	ncbi_105072098	CAPG	KAB1256711.1 Macrophage-capping protein [Camelus dromedarius]	1124.73	1091.08	1084.61	634.463	673.394	655.29	-0.749482	5.60717e-18	1.5155e-16
896	ncbi_105080082	VAT1	XP_010967246.1 PREDICTED: synaptic vesicle membrane protein VAT-1 homolog [Camelus bactrianus]	10142.5	9228.98	10137.6	6023.41	5743.92	5770.51	-0.75069	3.15418e-21	1.14428e-19
897	ncbi_105074762	SUMF1	XP_010960693.1 PREDICTED: sulfatase-modifying factor 1 [Camelus bactrianus]	127.425	92.4286	88.9874	54.7196	77.166	51.603	-0.751174	0.00787515	0.0209592
898	ncbi_105068391	QTRT1	EQB78358.1 queuine tRNA-ribosyltransferase isoform 1 [Camelus ferus]	224.727	236.813	174.177	131.341	153.843	92.4991	-0.751209	0.00168586	0.00554651
899	ncbi_105064008	TMBIM1	XP_006186892.1 protein lifeguard 3 [Camelus ferus]	36.7555	42.3486	37.1712	16.5882	34.2258	18.2135	-0.7523	0.00309472	0.00945703
900	ncbi_105077470	BAP18	TKC42463.1 hypothetical protein EI555_006259, partial [Monodon monoceros]	426.856	477.58	475.543	311.013	257.238	250.783	-0.752651	3.43285e-06	2.06458e-05
901	ncbi_105066979	BOLA3	XP_010950741.1 PREDICTED: bolA-like protein 3 [Camelus bactrianus]	894.385	855.815	793.181	556.674	483.513	467.488	-0.754421	4.44034e-10	4.97083e-09
902	ncbi_105065535	FASN	XP_010948933.1 PREDICTED: LOW QUALITY PROTEIN: fatty acid synthase [Camelus bactrianus]	17538.6	16169.2	16896.2	10152.2	9809.75	9994.65	-0.756376	9.87489e-37	9.43538e-35
903	ncbi_105073585	BCL2L1	XP_031289871.1 bcl-2-like protein 1 isoform X1 [Camelus dromedarius]	202.022	182.363	176.132	123.499	98.4306	109.451	-0.758268	0.000169305	0.000709869
904	ncbi_105073431	HAT1	XP_031534207.1 histone acetyltransferase type B catalytic subunit isoform X1 [Vicugna pacos]	60.6925	60.0253	63.1404	37.5939	33.8696	37.2148	-0.75853	0.000110007	0.000481787
905	ncbi_105078425	FRMD6	XP_010965272.1 PREDICTED: FERM domain-containing protein 6 isoform X1 [Camelus bactrianus]	36.5006	44.6722	38.0791	25.387	21.3516	23.7068	-0.759435	0.000941098	0.00328585
906	ncbi_105068570	BIN1	XP_031307075.1 myc box-dependent-interacting protein 1 isoform X6 [Camelus dromedarius]	369.406	318.882	314.671	201.406	198.989	191.656	-0.760467	4.42709e-11	5.70977e-10
907	ncbi_105074510	IDI1	XP_010960388.1 PREDICTED: isopentenyl-diphosphate Delta-isomerase 1 [Camelus bactrianus]	101.349	110.674	89.7947	52.9676	60.6434	64.4394	-0.761387	0.00800593	0.0212489
908	ncbi_105079860	DGLUCY	XP_010966994.1 PREDICTED: UPF0317 protein C14orf159 homolog, mitochondrial isoform X1 [Camelus bactrianus]	365.562	272.218	316.845	189.716	190.074	181.105	-0.767206	0.000195548	0.000810486
909	ncbi_105079874	LGMN	XP_006184248.2 LOW QUALITY PROTEIN: legumain [Camelus ferus]	802.46	585.359	506.409	324.483	378.98	409.119	-0.767699	0.00334813	0.0101265
910	ncbi_105082754	ASL	XP_010970689.1 PREDICTED: argininosuccinate lyase [Camelus bactrianus]	145.503	123.379	138.778	81.352	69.4774	88.2683	-0.769763	1.424e-08	1.27278e-07
911	ncbi_105068060	MPZL1	KAB1260663.1 Myelin protein zero-like protein 1 [Camelus dromedarius]	137.745	133.096	143.558	67.044	93.5326	82.3155	-0.770705	0.000195721	0.000810579
912	ncbi_105069508	TAGLN2	XP_010953926.1 PREDICTED: transgelin-2 [Camelus bactrianus]	10375.5	9780.85	9212.41	5731.84	5959.62	5518.35	-0.771052	6.17167e-15	1.25732e-13
913	ncbi_105067762	TRIP6	XP_010951686.1 PREDICTED: thyroid receptor-interacting protein 6 [Camelus bactrianus]	100.137	102.937	92.4336	55.537	56.7895	60.6787	-0.772375	0.00230407	0.00724655
914	ncbi_105068796	PCK2	XP_010953044.1 PREDICTED: phosphoenolpyruvate carboxykinase [GTP], mitochondrial [Camelus bactrianus]	2381.11	2033.41	2141.69	1288.38	1245.4	1301.15	-0.773661	3.03919e-28	1.89155e-26
915	ncbi_105072334	ADIPOQ	XP_006188907.1 adiponectin [Camelus ferus]	1365.24	1438.74	1428.35	721.618	863.288	887.916	-0.775295	1.40197e-11	1.94499e-10
916	ncbi_105083114	NT5E	XP_032340448.1 5'-nucleotidase [Camelus ferus]	722.774	626.8	626.59	385.027	375.803	393.663	-0.775444	1.40583e-16	3.41834e-15
917	ncbi_105070626	FERMT3	XP_010955356.1 PREDICTED: fermitin family homolog 3 [Camelus bactrianus]	131.186	128.69	118.355	64.7927	75.6167	80.3098	-0.777056	5.23121e-06	3.04884e-05
918	ncbi_105062453	DSC2	XP_010945036.1 PREDICTED: desmocollin-2 [Camelus bactrianus]	359.636	345.618	376.219	202.645	220.597	207.564	-0.777729	1.56068e-08	1.38764e-07
919	ncbi_105072462	SEPHS1	XP_004278627.1 PREDICTED: selenide, water dikinase 1 isoform X1 [Orcinus orca]	336.27	330.47	341.565	185.536	184.17	218.009	-0.778741	0.000150272	0.000638065
920	ncbi_123619773	SYNJ2	KAB1275802.1 Synaptojanin-2 [Camelus dromedarius]	198.632	136.65	136.379	91.9859	101.24	81.5294	-0.779599	0.011726	0.02943
921	ncbi_105066474	MRPL37	XP_010950134.1 PREDICTED: 39S ribosomal protein L37, mitochondrial [Camelus bactrianus]	361.192	334.319	338.51	183.926	211.523	206.715	-0.780036	7.63893e-13	1.23681e-11
922	ncbi_105068138	ARHGEF2	XP_010952216.1 PREDICTED: rho guanine nucleotide exchange factor 2 isoform X3 [Camelus bactrianus]	170.691	179.387	180.873	108.928	95.0631	104.766	-0.782105	3.73509e-08	3.1244e-07
923	ncbi_105074190	DCPS	XP_010959984.1 PREDICTED: m7GpppX diphosphatase [Camelus bactrianus]	497.828	460.108	475.325	258.954	288.167	285.487	-0.783593	2.82795e-06	1.7237e-05
924	ncbi_105084013	CEP170	XP_014415476.1 centrosomal protein of 170 kDa isoform X1 [Camelus ferus]	87.2409	93.5825	70.837	47.9817	50.4303	47.7501	-0.783909	9.55726e-05	0.000426275
925	ncbi_105072470	NRP1	XP_010957726.1 PREDICTED: neuropilin-1, partial [Camelus bactrianus]	333.207	327.487	293.7	181.518	189.224	183.477	-0.784129	4.01893e-09	3.93426e-08
926	ncbi_105075327	PRXL2A	EPY84597.1 redox-regulatory protein [Camelus ferus]	1237.76	825.525	891.985	531.081	556.659	627.147	-0.785177	0.000968012	0.00336653
927	ncbi_105066268	MIPEP	XP_032352334.1 mitochondrial intermediate peptidase isoform X2 [Camelus ferus]	123.023	99.1963	109.972	58.2733	70.9973	63.4747	-0.785319	0.000782886	0.00278798
928	ncbi_105071442	TUBB6	XP_010956422.1 PREDICTED: tubulin beta-6 chain [Camelus bactrianus]	738.828	604.452	681.985	428.779	365.396	380.775	-0.785512	0.00520866	0.0147724
929	ncbi_105073956	SEC61A1	XP_008696180.1 PREDICTED: protein transport protein Sec61 subunit alpha isoform 1 [Ursus maritimus]	3722.33	3330.57	3550.9	2089.8	1970.12	2084.18	-0.787306	2.24642e-07	1.66919e-06
930	ncbi_105062992	DOCK11	XP_032331736.1 dedicator of cytokinesis protein 11 isoform X2 [Camelus ferus]	665.612	591.65	603.96	373.65	354.559	349.43	-0.788377	9.30743e-09	8.49819e-08
931	ncbi_105062835	GMFG	XP_006178009.2 glia maturation factor gamma isoform X1 [Camelus ferus]	1592.51	1554.26	1923.47	911.06	937.02	1087.45	-0.788429	0.0105684	0.0269635
932	ncbi_105075089	GALNT2	XP_031316713.1 polypeptide N-acetylgalactosaminyltransferase 2 isoform X2 [Camelus dromedarius]	33.9787	46.7914	27.5319	17.9486	27.9929	16.7446	-0.788843	0.00057902	0.00213049
933	ncbi_105079118	EXTL3	XP_010966118.1 PREDICTED: exostosin-like 3 [Camelus bactrianus]	216.904	254.326	201.731	134.207	156.048	99.0317	-0.789692	0.00218616	0.00692387
934	ncbi_105064421	NLN	XP_032329025.1 neurolysin, mitochondrial isoform X1 [Camelus ferus]	36.2018	30.435	30.6435	17.9395	19.5939	18.7026	-0.790655	0.005303	0.0149774
935	ncbi_105062442	SYPL1	XP_031535454.1 synaptophysin-like protein 1, partial [Vicugna pacos]	1659.59	2136.68	1980.86	992.397	1217.16	1127.25	-0.791885	0.000195573	0.000810486
936	ncbi_105076633	LYVE1	XP_006192969.2 lymphatic vessel endothelial hyaluronic acid receptor 1 [Camelus ferus]	113.856	150.966	145.399	68.5872	91.6002	75.9748	-0.796623	0.000656005	0.00237986
937	ncbi_105075923	RDH5	XP_010962206.1 PREDICTED: 11-cis retinol dehydrogenase isoform X1 [Camelus bactrianus]	32.6501	33.6627	34.6003	19.2958	21.5856	17.121	-0.798929	0.000213018	0.000874239
938	ncbi_105083015	RASSF2	XP_010971034.1 PREDICTED: ras association domain-containing protein 2 [Camelus bactrianus]	27.878	33.6651	29.4105	17.3402	14.379	20.4936	-0.800728	0.0210498	0.0482438
939	ncbi_105079347	MAOA	XP_010966353.1 PREDICTED: amine oxidase [flavin-containing] A [Camelus bactrianus]	259.426	264.392	232.5	141.785	147.917	144.296	-0.801301	1.6779e-06	1.06482e-05
940	ncbi_105078469	Sec23a	XP_010965336.1 PREDICTED: LOW QUALITY PROTEIN: protein transport protein Sec23A [Camelus bactrianus]	2083.57	1898.19	1912.55	1169.99	1082.21	1128.63	-0.801945	3.30295e-07	2.37364e-06
941	ncbi_105070117	FTH1	EPY89630.1 ferritin heavy chain [Camelus ferus]	6061.63	6474.7	6220.61	3660.14	3443.81	3640.37	-0.803851	6.75837e-11	8.47482e-10
942	ncbi_105080898	ANXA6	XP_010968308.1 PREDICTED: annexin A6 isoform X1 [Camelus bactrianus]	3981.63	3595.12	3857.96	2210.46	2203.13	2130.85	-0.805078	1.78595e-25	9.04169e-24
943	ncbi_105078073	HTRA2	XP_006172546.2 serine protease HTRA2, mitochondrial isoform X2 [Camelus ferus]	525.059	488.69	554.471	264.902	365.178	266.97	-0.805867	0.000509192	0.00191271
944	ncbi_105081552	TAGLN3	XP_006217381.1 transgelin-3 [Vicugna pacos]	1634.14	1462.92	1438.55	908.442	820.171	865.645	-0.805975	0.00718568	0.0194601
945	ncbi_105069312	SH3BP1	XP_032348087.1 SH3 domain-binding protein 1 isoform X6 [Camelus ferus]	281.306	279.228	272.572	189.552	187.05	99.8059	-0.806303	0.00114501	0.00390733
946	ncbi_105064228	COL1A1	XP_006218715.1 LOW QUALITY PROTEIN: collagen alpha-1(I) chain [Vicugna pacos]	1749.05	1348.05	1295.46	784.696	865.338	860.064	-0.80732	8.9963e-08	7.11316e-07
947	ncbi_105078585	FA2H	XP_032342634.1 fatty acid 2-hydroxylase [Camelus ferus]	154.804	178.65	210.546	100.75	103.11	106.682	-0.80882	1.3681e-06	8.84764e-06
948	ncbi_105063320	MRPL47	XP_010946116.1 PREDICTED: 39S ribosomal protein L47, mitochondrial [Camelus bactrianus]	190.716	192.281	188.634	116.456	99.8813	108.97	-0.813282	6.77083e-05	0.000312047
949	ncbi_105078736	DDX58	XP_006192559.1 probable ATP-dependent RNA helicase DDX58 isoform X1 [Camelus ferus]	114.035	104.049	100.54	63.788	55.012	62.4271	-0.814059	1.16931e-06	7.62018e-06
950	ncbi_105073325	ABI3	XP_010958856.1 PREDICTED: ABI gene family member 3 [Camelus bactrianus]	59.2997	72.4056	63.1105	32.3291	38.1015	40.2159	-0.816152	0.0150406	0.0365196
951	ncbi_105082839	Mapk3	XP_010970822.1 PREDICTED: mitogen-activated protein kinase 3 [Camelus bactrianus]	584.146	584.747	531.594	338.577	306.855	320.065	-0.816603	2.96896e-08	2.52715e-07
952	ncbi_105083859	PGK2	XP_006190798.1 phosphoglycerate kinase 2 [Camelus ferus]	78.6229	107.572	104.527	67.9576	42.4172	54.6577	-0.816893	0.0144118	0.0352196
953	ncbi_105077327	RMND1	XP_006185518.1 required for meiotic nuclear division protein 1 homolog [Camelus ferus]	326.486	320.17	295.461	195.174	173.764	165.792	-0.817097	0.0041296	0.0121618
954	ncbi_105081173	ACOT9	XP_010968607.1 PREDICTED: acyl-coenzyme A thioesterase 9, mitochondrial isoform X1 [Camelus bactrianus]	262.49	330.695	298.633	155.796	182.4	167.422	-0.8187	0.0173748	0.0412135
955	ncbi_105074698	RDH11	XP_010960600.1 PREDICTED: retinol dehydrogenase 11 [Camelus bactrianus]	120.381	148.75	120.589	65.0552	80.3076	75.4629	-0.819528	9.85924e-05	0.000438498
956	ncbi_105064242	PSMB8	XP_010947419.1 PREDICTED: proteasome subunit beta type-8 [Camelus bactrianus]	72.4459	55.3244	73.6591	35.5532	34.4969	43.9418	-0.821344	0.000826962	0.00292346
957	ncbi_105074679	FUT8	XP_010960573.1 PREDICTED: alpha-(1,6)-fucosyltransferase isoform X1 [Camelus bactrianus]	74.3674	67.1938	72.574	39.3693	40.7665	41.0437	-0.821377	0.00291748	0.00898013
958	ncbi_105083012	PCNA	XP_010971028.1 PREDICTED: proliferating cell nuclear antigen [Camelus bactrianus]	1182.91	1036.26	1051.01	616.612	604.526	628.438	-0.822177	1.14845e-09	1.22695e-08
959	ncbi_105071438	IMPA2	XP_010956420.1 PREDICTED: inositol monophosphatase 2 [Camelus bactrianus]	1031.93	943.603	1186.84	681.113	515.04	590.872	-0.823447	3.60908e-05	0.000179393
960	ncbi_105083150	SNX5	XP_010971205.1 PREDICTED: LOW QUALITY PROTEIN: sorting nexin-5 [Camelus bactrianus]	591.28	540.965	601.987	333.846	319.859	325.717	-0.824293	1.33392e-13	2.34439e-12
961	ncbi_105073533	ACSS2	XP_010959129.1 PREDICTED: acetyl-coenzyme A synthetase, cytoplasmic isoform X1 [Camelus bactrianus]	708.36	610.642	624.072	367.195	350.087	378.789	-0.826	3.4846e-09	3.43099e-08
962	ncbi_105066427	FABP4	XP_006193992.1 fatty acid-binding protein, adipocyte [Camelus ferus]	12386.6	12979.5	12621.4	7418.23	6246.11	7753.57	-0.826708	9.30587e-05	0.000415609
963	ncbi_105081611	HCLS1	XP_006189935.1 hematopoietic lineage cell-specific protein [Camelus ferus]	202.206	205.779	198.361	113.274	125.845	102.558	-0.827513	6.38019e-14	1.18156e-12
964	ncbi_105065582	GAA	XP_010948988.1 PREDICTED: lysosomal alpha-glucosidase isoform X2 [Camelus bactrianus]	914.511	934.218	1000.64	520.363	532.896	550.254	-0.829405	5.68272e-05	0.000267163
965	ncbi_105066012	CRAT	XP_010949542.1 PREDICTED: carnitine O-acetyltransferase [Camelus bactrianus]	548.393	520.047	446.478	286.498	278.045	287.89	-0.829581	1.31046e-05	7.11781e-05
966	ncbi_105072713	HYI	XP_031320846.1 putative hydroxypyruvate isomerase [Camelus dromedarius]	557.539	461.991	546.46	269.626	312.347	299.148	-0.829662	0.000288729	0.00114882
967	ncbi_105071321	SFRP1	XP_010956281.1 PREDICTED: secreted frizzled-related protein 1 [Camelus bactrianus]	545.238	432.489	496.821	285.438	241.584	302.622	-0.829707	0.00576896	0.0161056
968	ncbi_105082590	RPA3	XP_006182635.1 replication protein A 14 kDa subunit [Camelus ferus]	303.174	325.4	265.439	179.379	164.906	158.287	-0.830966	2.80062e-05	0.0001435
969	ncbi_105064618	JAK1	XP_010947907.1 PREDICTED: tyrosine-protein kinase JAK1 isoform X1 [Camelus bactrianus]	134.052	129.258	134.791	74.3478	80.9653	68.0032	-0.834045	2.75916e-07	2.02084e-06
970	ncbi_105068749	Rabep1	XP_032354377.1 rab GTPase-binding effector protein 1 isoform X3 [Camelus ferus]	116.277	123.438	118.956	65.0513	69.6341	66.2372	-0.836018	4.97551e-07	3.46905e-06
971	ncbi_105081770	SFRP5	XP_010969394.1 PREDICTED: secreted frizzled-related protein 5 [Camelus bactrianus]	119.848	240.266	221.42	101.369	110.322	113.813	-0.837193	2.16851e-06	1.35213e-05
972	ncbi_105067142	Camk2d	XP_032318185.1 calcium/calmodulin-dependent protein kinase type II subunit delta isoform X11 [Camelus ferus]	518.758	479.208	472.193	301.904	257.191	262.322	-0.839786	1.12011e-09	1.19855e-08
973	ncbi_105065557	MRPL12	XP_010948960.1 PREDICTED: 39S ribosomal protein L12, mitochondrial [Camelus bactrianus]	1725.93	1567.74	1439.21	909.532	921.935	812.806	-0.839848	2.9462e-08	2.51409e-07
974	ncbi_105082553	PGLS	XP_010970427.1 PREDICTED: 6-phosphogluconolactonase [Camelus bactrianus]	4083.86	3052.09	3145.98	1820.74	2019.01	1896.68	-0.841888	0.00208156	0.00662661
975	ncbi_105070486	TRPV6	XP_006185432.1 transient receptor potential cation channel subfamily V member 6 [Camelus ferus]	748.913	750.13	752.416	449.234	390.179	414.449	-0.844482	7.67411e-17	1.92819e-15
976	ncbi_105069981	CYB5R1	XP_032322617.1 NADH-cytochrome b5 reductase 1 isoform X1 [Camelus ferus]	1474.52	1513.88	1408.12	815.301	795.795	833.636	-0.846685	0.000451896	0.00172325
977	ncbi_105063347	PARL	XP_010946158.1 PREDICTED: presenilins-associated rhomboid-like protein, mitochondrial [Camelus bactrianus]	364.603	267.119	324.59	189.034	170.36	172.016	-0.847656	0.001925	0.00621866
978	ncbi_105080500	TMOD3	XP_010967810.1 PREDICTED: tropomodulin-3 [Camelus bactrianus]	1422.72	1442.48	1397.59	825.093	804.013	739.161	-0.847967	8.29476e-07	5.56473e-06
979	ncbi_105066155	SPRYD7	XP_003809860.1 SPRY domain-containing protein 7 isoform X1 [Pan paniscus]	91.6696	104.704	108.7	46.0146	59.6329	63.5565	-0.850393	0.0069758	0.0189523
980	ncbi_105078486	NID2	XP_010965353.1 PREDICTED: nidogen-2 [Camelus bactrianus]	985.493	965.739	947.856	534.488	537.712	535.637	-0.850478	1.22781e-15	2.75811e-14
981	ncbi_105071311	TFAM	XP_006191056.1 transcription factor A, mitochondrial [Camelus ferus]	3277.88	2867.86	2959.9	1785.91	1542.81	1721.12	-0.850521	1.03357e-10	1.2611e-09
982	ncbi_105083032	SIGLEC1	EPY79182.1 sialoadhesin [Camelus ferus]	72.5174	58.711	65.0022	29.2439	41.4028	38.1776	-0.85055	0.00740855	0.0199443
983	ncbi_105068865	RARRES2	XP_010953136.1 PREDICTED: retinoic acid receptor responder protein 2 isoform X1 [Camelus bactrianus]	123.693	175.893	160.832	85.8482	97.1773	71.9794	-0.85242	0.00176551	0.00577008
984	ncbi_105067807	PHLDB1	XP_010951752.1 PREDICTED: pleckstrin homology-like domain family B member 1 isoform X2 [Camelus bactrianus]	86.3206	111.549	111.414	57.5918	62.1338	51.4966	-0.85306	0.00022159	0.000903404
985	ncbi_105073170	MYH9	XP_032348037.1 LOW QUALITY PROTEIN: myosin-9 [Camelus ferus]	12287.9	13190	13194.4	6960.49	7233.53	7176.34	-0.85569	3.60218e-49	6.1093e-47
986	ncbi_105072753	NFYC	XP_006174572.1 nuclear transcription factor Y subunit gamma isoform X2 [Camelus ferus]	264.409	206.416	259.979	137.498	131.896	134.353	-0.856035	0.000560794	0.00207892
987	ncbi_105082675	Bst2	XP_032321208.1 bone marrow stromal antigen 2 [Camelus ferus]	140.001	149.013	109.183	91.4486	59.9974	68.4659	-0.856556	0.00437287	0.0127649
988	ncbi_105080147	TAF4B	XP_006187231.2 transcription initiation factor TFIID subunit 4B [Camelus ferus]	87.5854	142.555	156.487	69.5001	90.1186	53.7507	-0.857592	0.015024	0.0365053
989	ncbi_105063265	ACAD11	XP_010946036.1 PREDICTED: acyl-CoA dehydrogenase family member 11 isoform X1 [Camelus bactrianus]	53.2367	92.205	59.3543	42.402	34.5234	36.0638	-0.858003	0.00444579	0.0129232
990	ncbi_105075182	MRPL46	XP_006178607.1 39S ribosomal protein L46, mitochondrial isoform X1 [Camelus ferus]	283.959	290.057	239.521	158.172	141.618	148.815	-0.858763	0.00588046	0.016363
991	ncbi_105079486	TXNIP	XP_006172802.1 thioredoxin-interacting protein [Camelus ferus]	52.7329	68.7187	76.2583	43.6947	31.5794	33.7048	-0.859337	0.00176344	0.00577008
992	ncbi_105062641	Rras	XP_019834365.1 PREDICTED: ras-related protein R-Ras [Bos indicus]	1364.71	1390.28	1407.9	749.8	730.696	809.395	-0.862305	4.10818e-07	2.91221e-06
993	ncbi_105083162	Dtd1	XP_031530283.1 D-aminoacyl-tRNA deacylase 1 [Vicugna pacos]	324.318	269.623	349.704	171.29	200.568	147.204	-0.862334	0.00128787	0.00435104
994	ncbi_105083562	AAMDC	XP_006191710.1 mth938 domain-containing protein [Camelus ferus]	430.157	351.52	307.768	202.891	202.769	193.516	-0.86254	0.00444618	0.0129232
995	ncbi_105070544	MRPL40	XP_010955263.1 PREDICTED: 39S ribosomal protein L40, mitochondrial [Camelus bactrianus]	234.129	240.497	184.462	104.592	140.721	116.528	-0.865117	1.89011e-05	0.00010002
996	ncbi_105067670	Sorbs2	XP_022426706.1 sorbin and SH3 domain-containing protein 2 isoform X14 [Delphinapterus leucas]	1371.96	1428.89	1390.81	750.504	779.203	771.306	-0.865256	1.11777e-08	1.00972e-07
997	ncbi_105081998	CPVL	XP_010969749.1 PREDICTED: probable serine carboxypeptidase CPVL [Camelus bactrianus]	154.138	152.813	179.342	86.554	83.4973	96.7093	-0.866277	0.001163	0.00395874
998	ncbi_105067422	LMCD1	XP_006195416.1 LIM and cysteine-rich domains protein 1 isoform X1 [Camelus ferus]	307.72	307.252	298.509	160.105	172.088	168.457	-0.867574	3.08729e-10	3.54986e-09
999	ncbi_105072763	PPT1	XP_006188101.1 palmitoyl-protein thioesterase 1 [Camelus ferus]	333.238	321.479	369.948	197.152	186.582	177.628	-0.868151	9.84758e-05	0.000438359
1000	ncbi_105074331	TMC4	XP_014408054.1 transmembrane channel-like protein 4 isoform X1 [Camelus ferus]	122.722	82.1938	85.1745	57.823	50.2379	50.732	-0.869354	0.00995302	0.0255666
1001	ncbi_105073086	XPNPEP3	XP_010958552.1 PREDICTED: probable Xaa-Pro aminopeptidase 3 isoform X1 [Camelus bactrianus]	141.286	144.114	155.131	88.1434	73.6889	79.0872	-0.870694	5.33276e-05	0.000253166
1002	ncbi_105063402	Pip4k2a	XP_006208930.1 phosphatidylinositol 5-phosphate 4-kinase type-2 alpha isoform X1 [Vicugna pacos]	197.207	205.282	181.518	102.334	100.162	116.687	-0.871602	2.78043e-08	2.38162e-07
1003	ncbi_105083024	MAVS	XP_006187193.2 mitochondrial antiviral-signaling protein isoform X1 [Camelus ferus]	366.501	331.745	361.855	198.064	204.112	176.373	-0.873691	0.0211476	0.0484027
1004	ncbi_105082939	GNG11	NP_001132917.1 guanine nucleotide-binding protein G(I)/G(S)/G(O) subunit gamma-11 [Ovis aries]	200.196	221.26	187.9	112.179	120.092	99.9328	-0.87522	0.000968174	0.00336653
1005	ncbi_105076153	ANO6	XP_031318577.1 anoctamin-6 isoform X1 [Camelus dromedarius]	144.842	131.834	125.891	84.2661	62.2609	72.5714	-0.877648	3.10563e-05	0.000157346
1006	ncbi_105066183	TMEM70	XP_031297306.1 transmembrane protein 70, mitochondrial [Camelus dromedarius]	235.276	222.904	255.022	120.988	134.865	132.299	-0.877685	0.000590256	0.002168
1007	ncbi_105070346	GSTP1	EPY87515.1 Glutathione S-transferase-like protein [Camelus ferus]	13738.1	11326.8	11600.3	6790.14	6427.24	6726.31	-0.878477	5.95053e-08	4.81149e-07
1008	ncbi_105080095	COA3	XP_006175233.1 cytochrome c oxidase assembly factor 3 homolog, mitochondrial [Camelus ferus]	568.686	479.114	445.823	275.265	275.677	258.949	-0.883018	1.86764e-05	9.89848e-05
1009	ncbi_105075355	ADK	XP_006173482.1 adenosine kinase isoform X1 [Camelus ferus]	1313.51	1167.05	1256.84	624.956	669.998	731.111	-0.883352	2.45147e-12	3.72054e-11
1010	ncbi_105080273	Impdh2	XP_010967502.1 PREDICTED: inosine-5'-monophosphate dehydrogenase 2 isoform X1 [Camelus bactrianus]	221.162	208.274	203.319	120.031	110.727	111.912	-0.88483	1.04044e-11	1.4705e-10
1011	ncbi_105074351	RDH13	XP_010960191.1 PREDICTED: retinol dehydrogenase 13 [Camelus bactrianus]	363.654	318.338	295.129	186.326	164.288	178.481	-0.885009	1.2974e-05	7.05253e-05
1012	ncbi_105080103	TUBG1	XP_001363035.1 PREDICTED: tubulin gamma-1 chain [Monodelphis domestica]	168.902	172.972	158.976	90.7022	86.1759	94.1671	-0.885846	5.77817e-06	3.33894e-05
1013	ncbi_105080104	TUBG2	NP_001032704.1 tubulin gamma-2 chain [Bos taurus]	168.902	172.972	158.976	90.7022	86.1759	94.1671	-0.885846	5.77817e-06	3.33894e-05
1014	ncbi_105071585	LGALS9	XP_006184974.1 galectin-9 isoform X1 [Camelus ferus]	29.4831	43.8191	34.3887	11.6724	21.723	24.8733	-0.8861	0.00937338	0.0243356
1015	ncbi_105080794	ARMCX1	XP_010974052.2 armadillo repeat-containing X-linked protein 1 [Camelus dromedarius]	97.8717	73.7273	95.7397	47.351	48.7917	48.2556	-0.888614	0.0113854	0.028692
1016	ncbi_105063405	MECR	XP_010946232.1 PREDICTED: trans-2-enoyl-CoA reductase, mitochondrial isoform X1 [Camelus bactrianus]	799.135	853.107	902.219	490.883	445.193	440.258	-0.892189	6.55883e-11	8.25512e-10
1017	ncbi_105067740	ACSL1	XP_006178405.1 long-chain-fatty-acid--CoA ligase 1 isoform X1 [Camelus ferus]	1849.18	1583.32	1690.06	962.701	877.799	919.12	-0.892394	1.7091e-19	5.19934e-18
1018	ncbi_105065392	ACAD8	XP_010948785.1 PREDICTED: LOW QUALITY PROTEIN: isobutyryl-CoA dehydrogenase, mitochondrial [Camelus bactrianus]	1746.71	1721.18	1597.36	911.026	889.938	924.131	-0.894328	1.10516e-10	1.33882e-09
1019	ncbi_105080048	CRYAB	EPY76930.1 hypothetical protein CB1_001341009 [Camelus ferus]	3364.94	3155.24	3382.05	1777.09	1730.69	1819.3	-0.894409	9.72651e-14	1.75026e-12
1020	ncbi_105071576	SARM1	XP_010956586.1 PREDICTED: sterile alpha and TIR motif-containing protein 1 [Camelus bactrianus]	219.913	185.804	160.854	107.663	75.82	121.187	-0.895012	0.00082246	0.00290905
1021	ncbi_105074713	Smoc1	XP_032338166.1 SPARC-related modular calcium-binding protein 1 isoform X1 [Camelus ferus]	134.482	209.015	104.503	83.3494	81.9049	75.5408	-0.895696	0.00306225	0.00937469
1022	ncbi_105081433	VCAN	XP_010968905.1 PREDICTED: versican core protein isoform X1 [Camelus bactrianus]	13947.4	12649.4	12555.5	7104.33	6836.33	7096.72	-0.89614	1.47265e-17	3.84249e-16
1023	ncbi_105063281	NKIRAS1	XP_006195287.1 NF-kappa-B inhibitor-interacting Ras-like protein 1 [Camelus ferus]	39.7513	27.0177	28.7297	23.4336	12.2458	15.6333	-0.896165	0.0143294	0.035094
1024	ncbi_105066265	MTMR6	XP_010949870.1 PREDICTED: myotubularin-related protein 6 [Camelus bactrianus]	132.056	152.574	141.855	74.791	72.0603	82.116	-0.897351	0.000474486	0.00179928
1025	ncbi_105070592	CNPY4	XP_006181305.1 protein canopy homolog 4 isoform X1 [Camelus ferus]	288.474	224.893	246.933	130.009	142.563	135.485	-0.897798	5.26964e-05	0.000250696
1026	ncbi_105072927	HIBCH	XP_010958344.1 PREDICTED: 3-hydroxyisobutyryl-CoA hydrolase, mitochondrial [Camelus bactrianus]	856.672	763.237	826.407	499.25	424.051	389.11	-0.89839	6.75429e-11	8.47482e-10
1027	ncbi_105077929	CPOX	XP_010976794.2 LOW QUALITY PROTEIN: oxygen-dependent coproporphyrinogen-III oxidase, mitochondrial [Camelus dromedarius]	409.732	316.926	398.498	196.23	216.231	190.55	-0.899867	9.64743e-14	1.74064e-12
1028	ncbi_105083957	AIDA	NP_001125646.1 axin interactor, dorsalization-associated protein [Pongo abelii]	78.9537	83.7189	75.6775	41.4885	49.5782	36.6661	-0.899954	0.000411261	0.00158073
1029	ncbi_105074444	Crip1	XP_006191464.1 cysteine-rich protein 1 [Camelus ferus]	11699.1	11174.3	11210.5	6243.11	5932.52	6089.61	-0.899988	0.000123652	0.000537727
1030	ncbi_105078711	AMFR	XP_032342235.1 E3 ubiquitin-protein ligase AMFR isoform X1 [Camelus ferus]	425.933	476.388	583.799	232.454	280.609	283.173	-0.900282	0.00821551	0.0217371
1031	ncbi_105076638	Swap70	XP_032344930.1 switch-associated protein 70 isoform X1 [Camelus ferus]	489.368	484.346	511.449	269.296	260.063	264.906	-0.902929	5.84438e-14	1.08924e-12
1032	ncbi_105071724	SVIL	XP_032329490.1 supervillin isoform X6 [Camelus ferus]	148.4	148.495	152.791	79.9478	83.022	77.4171	-0.903559	5.54056e-12	8.08325e-11
1033	ncbi_105063065	AKR1B1	NP_001306804.1 aldo-keto reductase family 1 member B1 [Camelus dromedarius]	124272	110742	115093	64180	58771	64125.9	-0.904161	6.86977e-21	2.36571e-19
1034	ncbi_105083794	CUL7	XP_010972072.1 PREDICTED: cullin-7 [Camelus bactrianus]	26.6472	40.1549	30.4542	21.3061	15.038	15.6078	-0.904617	0.0014423	0.00482
1035	ncbi_105068638	CTPS2	XP_010952837.1 PREDICTED: CTP synthase 2 [Camelus bactrianus]	417.906	313.774	290.852	191.659	182.451	170.732	-0.908237	1.41631e-06	9.12732e-06
1036	ncbi_105078960	Fez2	XP_031322698.1 fasciculation and elongation protein zeta-2 isoform X1 [Camelus dromedarius]	46.6109	46.195	39.2821	19.8571	31.5132	19.0089	-0.908276	0.0150944	0.0366343
1037	ncbi_105071746	ADAMTSL4	XP_031292352.1 ADAMTS-like protein 4 isoform X1 [Camelus dromedarius]	293.577	331.391	280.797	154.501	166.36	161.328	-0.90954	0.0039353	0.0116327
1038	ncbi_105067405	Acnat2	XP_032333978.1 bile acid-CoA:amino acid N-acyltransferase isoform X1 [Camelus ferus]	151.869	123.401	183.632	80.4313	84.9098	78.8367	-0.910251	0.00453025	0.0131339
1039	ncbi_105076696	Trim3	XP_010963263.1 PREDICTED: tripartite motif-containing protein 3 [Camelus bactrianus]	143.88	91.6164	102.697	51.8234	63.3916	64.7318	-0.91028	0.00109142	0.00374327
1040	ncbi_105065481	NR3C1	XP_010948866.1 PREDICTED: glucocorticoid receptor isoform X1 [Camelus bactrianus]	126.165	143.461	131.816	60.9751	89.4009	63.192	-0.910497	0.00672886	0.0183549
1041	ncbi_105067347	GLIPR2	XP_006187884.1 Golgi-associated plant pathogenesis-related protein 1 isoform X1 [Camelus ferus]	841.861	924.283	858.663	423.318	459.238	513.131	-0.911237	0.00334688	0.0101265
1042	ncbi_105081764	PYROXD2	XP_010969382.1 PREDICTED: pyridine nucleotide-disulfide oxidoreductase domain-containing protein 2 [Camelus bactrianus]	689.367	683.11	688.781	376.586	364.6	353.916	-0.91246	3.87172e-23	1.66239e-21
1043	ncbi_105065278	GGTA1	XP_010948656.1 PREDICTED: N-acetyllactosaminide alpha-1,3-galactosyltransferase-like [Camelus bactrianus]	33.6073	28.6499	33.3648	21.0611	11.3272	18.3938	-0.913022	0.0156573	0.037693
1044	ncbi_105063649	MCM4	KAB1256655.1 DNA replication licensing factor MCM4 [Camelus dromedarius]	212.512	133.671	177.256	98.626	90.5714	88.0105	-0.917053	0.001741	0.005703
1045	ncbi_105069186	PLEKHO2	XP_010953550.1 PREDICTED: pleckstrin homology domain-containing family O member 2 [Camelus bactrianus]	186.917	333.367	277.109	153.527	129.182	139.255	-0.918171	0.000206584	0.000851439
1046	ncbi_105077865	Snx18	XP_010964639.1 PREDICTED: sorting nexin-18, partial [Camelus bactrianus]	591.821	531.964	609.116	320.621	289.714	306.594	-0.918308	1.42846e-11	1.97366e-10
1047	ncbi_105077547	MYH10	XP_031531880.1 myosin-10 isoform X5 [Vicugna pacos]	12997.2	13490.2	14118.1	6992.63	7051.52	7399.62	-0.921115	1.60607e-38	1.67624e-36
1048	ncbi_105081754	COX15	XP_010969364.1 PREDICTED: cytochrome c oxidase assembly protein COX15 homolog [Camelus bactrianus]	131.475	192.969	180.735	82.5106	107.025	76.6289	-0.924477	2.15697e-10	2.54485e-09
1049	ncbi_105069050	HAPLN3	XP_010953359.1 PREDICTED: hyaluronan and proteoglycan link protein 3 [Camelus bactrianus]	141.582	143.03	132.8	77.5166	67.7877	74.3222	-0.926419	2.00749e-05	0.000105901
1050	ncbi_105075526	ACADM	XP_006193536.2 medium-chain specific acyl-CoA dehydrogenase, mitochondrial [Camelus ferus]	895.533	744.118	790.761	460.909	412.658	403.397	-0.928483	4.08793e-12	6.00271e-11
1051	ncbi_105078646	SORL1	XP_032328417.1 LOW QUALITY PROTEIN: sortilin-related receptor [Camelus ferus]	315.431	273.865	320.931	154.946	163.659	159.335	-0.929399	3.87579e-19	1.16342e-17
1052	ncbi_105077944	LDHB	XP_032333574.1 LOW QUALITY PROTEIN: L-lactate dehydrogenase B chain-like [Camelus ferus]	14421.5	10995	15838.1	10704.4	5047.94	5904.17	-0.929754	0.0185797	0.0435111
1053	ncbi_105070029	PKP1	XP_010954599.1 PREDICTED: plakophilin-1 [Camelus bactrianus]	237.147	256.004	224.974	123.703	123.654	129.516	-0.930157	3.60384e-09	3.53813e-08
1054	ncbi_105073799	Mapk15	XP_010959461.1 PREDICTED: mitogen-activated protein kinase 15 isoform X2 [Camelus bactrianus]	508.271	391.279	427.036	228.7	201.332	265.835	-0.930833	0.0206176	0.0474258
1055	ncbi_105076700	SMPD1	XP_010963266.1 PREDICTED: sphingomyelin phosphodiesterase [Camelus bactrianus]	192.722	149.887	171.384	107.6	82.7642	78.7766	-0.93339	3.64961e-07	2.60895e-06
1056	ncbi_105072200	MRPL30	XP_006191760.1 39S ribosomal protein L30, mitochondrial [Camelus ferus]	396.207	439.153	459.646	228.974	265.691	183.421	-0.933418	0.000142222	0.000609114
1057	ncbi_105072411	SNX4	XP_010957659.1 PREDICTED: sorting nexin-4 [Camelus bactrianus]	574.289	500.792	544.275	273.428	291.827	282.209	-0.934196	8.98088e-09	8.23598e-08
1058	ncbi_105074623	Timm9	XP_003408725.1 mitochondrial import inner membrane translocase subunit Tim9 [Loxodonta africana]	662.138	593.168	600.029	309.437	292.937	367.878	-0.935248	8.09553e-05	0.000370081
1059	ncbi_105081534	CCDC54	XP_006189011.2 coiled-coil domain-containing protein 54 [Camelus ferus]	2433.99	2256.46	2363.77	1293.58	1293.91	1098.35	-0.93649	0.00878874	0.0229849
1060	ncbi_105064841	Tbc1d24	XP_010948166.1 PREDICTED: TBC1 domain family member 24 [Camelus bactrianus]	182.708	158.612	182.01	90.8868	84.1783	98.1852	-0.937499	2.13637e-05	0.000112089
1061	ncbi_105077301	RAB32	XP_010963988.1 PREDICTED: LOW QUALITY PROTEIN: ras-related protein Rab-32 [Camelus bactrianus]	84.634	88.2937	89.8261	37.9987	47.5324	51.5473	-0.93871	0.00540639	0.0152123
1062	ncbi_105075908	SUOX	XP_010962185.1 PREDICTED: sulfite oxidase, mitochondrial [Camelus bactrianus]	1801.37	1826.24	1735.2	885.45	946.888	960.793	-0.941106	1.26526e-18	3.60453e-17
1063	ncbi_105069218	PKM	XP_006213809.1 pyruvate kinase PKM isoform X1 [Vicugna pacos]	10483.8	9843.28	10117.8	5444.82	4981.29	5371.04	-0.946533	3.4929e-15	7.40495e-14
1064	ncbi_105073508	MYL9	XP_008696358.1 PREDICTED: myosin regulatory light polypeptide 9 [Ursus maritimus]	2137.57	1987.2	2132.16	1093.1	1118.51	1034.14	-0.946905	7.19611e-15	1.45727e-13
1065	ncbi_105070301	MRPL11	XP_032345799.1 39S ribosomal protein L11, mitochondrial [Camelus ferus]	184.157	175.143	175.722	93.2524	92.8296	90.7091	-0.950798	0.000208383	0.000857289
1066	ncbi_105068700	MGARP	XP_010952983.1 PREDICTED: protein MGARP [Camelus bactrianus]	3340.74	4042.15	3744.44	2079.33	1770.08	1906.4	-0.951016	3.81838e-09	3.74333e-08
1067	ncbi_105069144	TBC1D2B	XP_010953484.1 PREDICTED: TBC1 domain family member 2B [Camelus bactrianus]	262.842	271.375	254.902	135.545	142.116	130.496	-0.951119	0.00031148	0.00123068
1068	ncbi_105073539	MAP1LC3A	TEA32781.1 hypothetical protein DBR06_SOUSAS4210099, partial [Sousa chinensis]	100.884	119.925	127.974	61.721	59.377	59.2474	-0.951568	1.73812e-07	1.31307e-06
1069	ncbi_105077427	MAP1LC3A	XP_032341312.1 microtubule-associated proteins 1A/1B light chain 3A-like [Camelus ferus]	100.884	119.925	127.974	61.721	59.377	59.2474	-0.951568	1.73812e-07	1.31307e-06
1070	ncbi_105070965	MTHFR	XP_010955829.1 PREDICTED: methylenetetrahydrofolate reductase isoform X1 [Camelus bactrianus]	93.4675	99.2281	96.7852	50.5663	47.8193	51.1993	-0.952503	3.07224e-09	3.05155e-08
1071	ncbi_105078218	SH3GL1	XP_032321779.1 endophilin-A2 isoform X1 [Camelus ferus]	765.042	803.165	769.843	435.82	394.292	377.443	-0.953216	3.03756e-05	0.000154243
1072	ncbi_105071697	S100A11	XP_010956699.1 PREDICTED: protein S100-A11 [Camelus bactrianus]	9828.1	9252.99	10828.6	5211.37	4957.47	5263.39	-0.954664	9.153e-06	5.10221e-05
1073	ncbi_105068564	SURF1	XP_031305402.1 surfeit locus protein 1 [Camelus dromedarius]	3082.88	2794.31	2911.73	1441.24	1481.05	1585.12	-0.963387	5.80383e-08	4.70409e-07
1074	ncbi_105061719	EPM2AIP1	XP_006195909.2 EPM2A-interacting protein 1 [Camelus ferus]	52.1866	96.4314	64.8124	38.5174	26.4663	44.3644	-0.964837	0.00625128	0.0172441
1075	ncbi_105082331	RAPH1	XP_010970221.1 PREDICTED: ras-associated and pleckstrin homology domains-containing protein 1 [Camelus bactrianus]	16.8106	14.4353	21.7214	11.0268	9.34874	6.75284	-0.965299	0.0129994	0.0321736
1076	ncbi_105083937	ENAH	XP_010972266.1 PREDICTED: LOW QUALITY PROTEIN: protein enabled homolog [Camelus bactrianus]	246.652	262.174	254.575	127.345	128.065	135.345	-0.966175	5.12695e-16	1.19114e-14
1077	ncbi_105072233	FHL2	XP_010957402.1 PREDICTED: four and a half LIM domains protein 2 [Camelus bactrianus]	175.535	114.197	169.95	95.0772	71.7569	67.9681	-0.969188	0.00455848	0.0131931
1078	ncbi_105083544	CCDC90B	XP_006186746.1 coiled-coil domain-containing protein 90B, mitochondrial isoform X1 [Camelus ferus]	228.359	179.299	192.476	102.215	101.944	102.137	-0.970352	7.06486e-06	4.03095e-05
1079	ncbi_105078062	PDXK	XP_032352227.1 pyridoxal kinase isoform X1 [Camelus ferus]	679.979	618.259	606.243	306.394	326.778	337.219	-0.972759	3.56275e-08	3.00993e-07
1080	ncbi_105062137	Arhgef25	XP_010944626.1 PREDICTED: rho guanine nucleotide exchange factor 25 isoform X1 [Camelus bactrianus]	81.6931	63.3929	74.6771	29.8969	46.4902	35.5333	-0.973477	0.000745347	0.00265708
1081	ncbi_105069664	SYBU	XP_031295363.1 syntabulin isoform X4 [Camelus dromedarius]	99.4966	85.9484	77.3219	47.9102	53.7972	32.0462	-0.974205	0.00262042	0.00813216
1082	ncbi_105063151	CAV2	XP_006177541.1 caveolin-2 isoform X1 [Camelus ferus]	313.53	435.227	391.94	173.269	185.752	221.581	-0.974296	0.00921331	0.0239659
1083	ncbi_105071732	ANXA9	XP_010956762.1 PREDICTED: annexin A9 isoform X2 [Camelus bactrianus]	179.296	204.103	197.832	110.171	91.4711	93.279	-0.978782	1.23531e-08	1.10851e-07
1084	ncbi_105070815	SCO2	XP_006173102.2 protein SCO2 homolog, mitochondrial [Camelus ferus]	338.078	349.856	400.421	193.417	173.001	185.725	-0.979034	0.000104718	0.000461002
1085	ncbi_105065636	MRPL38	XP_010949049.1 PREDICTED: 39S ribosomal protein L38, mitochondrial [Camelus bactrianus]	756.142	589.471	591.251	325.214	324.896	331.15	-0.981015	1.00051e-10	1.22296e-09
1086	ncbi_105082761	NIPSNAP2	XP_010970697.1 PREDICTED: protein NipSnap homolog 2 [Camelus bactrianus]	4653.54	4573.22	4592.87	2250.06	2378.29	2367.92	-0.98206	2.29291e-07	1.70001e-06
1087	ncbi_105079973	ADSS1	XP_032338705.1 adenylosuccinate synthetase isozyme 1 isoform X1 [Camelus ferus]	116.343	157.016	134.478	77.2635	60.8253	68.3261	-0.982441	1.41339e-06	9.12315e-06
1088	ncbi_105069601	MATN2	XP_030880580.1 matrilin-2 [Leptonychotes weddellii]	462.583	445.663	450.077	234.793	225.492	224.758	-0.987558	1.43843e-06	9.2408e-06
1089	ncbi_105069802	ITGB3	XP_031324682.1 integrin beta-3 isoform X1 [Camelus dromedarius]	331.923	230.996	277.7	142.165	133.691	146.743	-0.992161	0.000627947	0.00228786
1090	ncbi_105069208	CD276	XP_032325172.1 LOW QUALITY PROTEIN: CD276 antigen [Camelus ferus]	214.086	225.66	223.591	127.129	93.5984	112.489	-0.993283	0.00049122	0.00185444
1091	ncbi_105079043	HSDL1	XP_010966057.1 PREDICTED: inactive hydroxysteroid dehydrogenase-like protein 1 [Camelus bactrianus]	966.192	856.419	1037.37	523.88	448.811	462.816	-0.994445	2.6806e-06	1.63978e-05
1092	ncbi_105079377	CFP	XP_032331499.1 properdin [Camelus ferus]	172.481	215.81	167.432	72.8052	105.49	100.362	-0.995873	0.020646	0.0474627
1093	ncbi_105069337	GSTT1	XP_010953749.1 PREDICTED: glutathione S-transferase theta-1 isoform X1 [Camelus bactrianus]	310.5	362.569	370.994	159.283	178.995	183.141	-1.00169	9.61597e-08	7.58544e-07
1094	ncbi_105081471	SDCBP	XP_010968976.1 PREDICTED: syntenin-1 isoform X2 [Camelus bactrianus]	194.468	188.778	153.088	88.1567	97.8713	81.263	-1.00472	0.0151778	0.0367737
1095	ncbi_105082122	AQP1	XP_010969922.1 PREDICTED: aquaporin-1 [Camelus bactrianus]	2033.51	2597.4	2586.67	1189.05	1218.17	1189.27	-1.00493	0.00237638	0.00747051
1096	ncbi_105076045	CMPK2	XP_010996241.2 UMP-CMP kinase 2, mitochondrial [Camelus dromedarius]	97.4783	96.2488	58.9749	32.9822	38.0887	54.671	-1.00697	0.00478061	0.0137306
1097	ncbi_105075659	CORO1C	XP_010961853.1 PREDICTED: coronin-1C [Camelus bactrianus]	1741.26	1191.9	1295.04	648.591	776.505	678.035	-1.00751	1.95679e-07	1.46522e-06
1098	ncbi_105063525	THAP4	XP_032336676.1 THAP domain-containing protein 4 isoform X2 [Camelus ferus]	76.2172	64.9289	104.986	37.8538	46.3019	38.0458	-1.01017	0.000396304	0.00152924
1099	ncbi_123611632	Pnkd	XP_010947066.1 PREDICTED: probable hydrolase PNKD isoform X2 [Camelus bactrianus]	164.671	287.169	265.197	120.912	115.715	118.966	-1.01182	4.29223e-05	0.000209787
1100	ncbi_105063242	PCCB	XP_010946005.1 PREDICTED: propionyl-CoA carboxylase beta chain, mitochondrial [Camelus bactrianus]	61.6685	42.5307	47.9664	25.3553	27.2186	22.7442	-1.01458	7.55022e-06	4.27909e-05
1101	ncbi_105071763	OTUD7B	XP_010956811.1 PREDICTED: OTU domain-containing protein 7B isoform X1 [Camelus bactrianus]	205.414	111.076	155.813	76.8177	77.2195	79.6836	-1.01493	0.00760361	0.020355
1102	ncbi_105068005	LDB3	XP_032347520.1 LIM domain-binding protein 3 isoform X6 [Camelus ferus]	78.021	47.5974	31.4947	40.1626	17.6463	19.9381	-1.01494	0.0156002	0.037609
1103	ncbi_105065773	Dcxr	XP_010949247.1 PREDICTED: L-xylulose reductase-like [Camelus bactrianus]	2477.03	2026.23	2266.07	1103.73	1206.27	1035.44	-1.01682	3.70132e-08	3.1038e-07
1104	ncbi_105075395	PSAP	XP_010961514.1 PREDICTED: prosaposin isoform X1 [Camelus bactrianus]	42.1691	41.7427	43.237	21.0047	18.9346	22.8683	-1.01751	4.02818e-05	0.000198599
1105	ncbi_105062610	DHDH	XP_006173883.1 trans-1,2-dihydrobenzene-1,2-diol dehydrogenase [Camelus ferus]	226.823	181.741	187.202	106.498	92.7378	95.0409	-1.01757	1.40941e-09	1.47553e-08
1106	ncbi_105064793	CORO7	XP_032316967.1 coronin-7 isoform X1 [Camelus ferus]	163.9	164.895	166.541	92.0608	72.6698	79.5028	-1.02015	0.00228708	0.00719646
1107	ncbi_105078266	PTER	XP_010965089.1 PREDICTED: phosphotriesterase-related protein isoform X1 [Camelus bactrianus]	797.68	661.239	719.077	340.154	359.242	373.659	-1.02128	3.46504e-18	9.55564e-17
1108	ncbi_105083185	ACSS1	XP_010971247.1 PREDICTED: acetyl-coenzyme A synthetase 2-like, mitochondrial [Camelus bactrianus]	1386.84	1333.36	1446.3	731.217	651.725	666.605	-1.02353	1.3282e-10	1.59478e-09
1109	ncbi_105065937	DIAPH2	XP_010949433.1 PREDICTED: protein diaphanous homolog 2 [Camelus bactrianus]	233.448	179.946	206.387	109.382	98.3728	97.1103	-1.02359	1.79725e-10	2.1353e-09
1110	ncbi_105065992	SPTAN1	XP_015095769.1 spectrin alpha chain, non-erythrocytic 1 isoform X1 [Vicugna pacos]	7151.4	7199.92	7392.21	3512.3	3635.66	3540.46	-1.02454	8.73259e-105	1.18484e-101
1111	ncbi_105078112	MISP	XP_032322083.1 mitotic interactor and substrate of PLK1 isoform X1 [Camelus ferus]	509.984	529.243	495.667	247.971	252.925	251.926	-1.02776	5.20067e-07	3.61119e-06
1112	ncbi_105068375	ICAM1	XP_006179435.1 intercellular adhesion molecule 1 isoform X1 [Camelus ferus]	379.765	321.189	342.996	167.698	167.858	176.408	-1.02794	4.22433e-09	4.12343e-08
1113	ncbi_105063272	OXSM	XP_010946046.1 PREDICTED: LOW QUALITY PROTEIN: 3-oxoacyl-[acyl-carrier-protein] synthase, mitochondrial [Camelus bactrianus]	349.302	296.906	399.862	153.893	174.811	184.161	-1.02833	0.00597019	0.0165651
1114	ncbi_105082774	PYCARD	XP_006181542.1 apoptosis-associated speck-like protein containing a CARD isoform X1 [Camelus ferus]	469.329	424.218	494.041	225.369	244.887	208.845	-1.03088	0.00453541	0.0131432
1115	ncbi_105083820	MRPL14	XP_031290478.1 39S ribosomal protein L14, mitochondrial isoform X1 [Camelus dromedarius]	204.355	129.296	180.014	88.8401	71.581	90.8438	-1.03162	0.00912057	0.0237885
1116	ncbi_105065180	TAX1BP3	NP_001244463.1 tax1-binding protein 3 [Macaca mulatta]	118.776	170.416	158.164	78.4491	66.8227	73.4507	-1.03232	7.799e-07	5.25928e-06
1117	ncbi_105064839	AMDHD2	XP_010948164.1 PREDICTED: putative N-acetylglucosamine-6-phosphate deacetylase [Camelus bactrianus]	855.938	625.845	833.184	246.27	404.536	479.659	-1.03408	0.000217911	0.000891084
1118	ncbi_105068213	S100A2	XP_032320114.1 protein S100-A2 isoform X1 [Camelus ferus]	645.989	580.968	430.604	272.698	278.914	257.8	-1.03412	0.000384744	0.00148894
1119	ncbi_105067054	ARHGEF6	XP_010950822.1 PREDICTED: rho guanine nucleotide exchange factor 6 isoform X1 [Camelus bactrianus]	148.328	91.8448	116.296	57.618	62.5158	53.8064	-1.03519	2.69703e-05	0.000138611
1120	ncbi_123612601	BMP2K	XP_010967703.1 PREDICTED: BMP-2-inducible protein kinase [Camelus bactrianus]	10.2594	17.8573	5.03929	5.64241	8.47047	2.04237	-1.03727	0.0135675	0.0333969
1121	ncbi_105064371	CERT1	XP_010947583.1 PREDICTED: collagen type IV alpha-3-binding protein [Camelus bactrianus]	785.252	774.108	745.304	366.119	380.979	375.114	-1.03821	6.25768e-24	2.86839e-22
1122	ncbi_105076384	ITGA5	XP_010962787.1 PREDICTED: integrin alpha-5, partial [Camelus bactrianus]	189.443	164.637	160.889	83.6467	81.1909	85.6982	-1.03947	2.16302e-06	1.34995e-05
1123	ncbi_105067849	Cadm1	XP_031299494.1 cell adhesion molecule 1 isoform X1 [Camelus dromedarius]	241.881	251.862	204.061	119.283	112.828	106.909	-1.04145	4.55755e-05	0.000220833
1124	ncbi_105081847	IFIT1	XP_010969539.1 PREDICTED: interferon-induced protein with tetratricopeptide repeats 1-like [Camelus bactrianus]	38.4877	28.5521	40.3231	21.3944	17.4965	13.0895	-1.04646	0.00202747	0.00648485
1125	ncbi_105062659	MYH14	KAB1274913.1 Myosin-14 [Camelus dromedarius]	1096.04	1154.93	1109.85	518.501	569.513	537.631	-1.0478	2.38502e-43	3.05282e-41
1126	ncbi_105076701	CAVIN3	XP_006185734.2 caveolae-associated protein 3 [Camelus ferus]	1602.31	1532.69	1221.59	635.577	780.675	689.088	-1.04915	0.0160997	0.0386346
1127	ncbi_105074122	TNXB	XP_031290848.1 tenascin-X isoform X2 [Camelus dromedarius]	1110.56	1116.25	1061.77	537.748	530.989	519.013	-1.05048	7.03164e-51	1.40302e-48
1128	ncbi_105078354	ARHGAP45	XP_010965206.1 PREDICTED: LOW QUALITY PROTEIN: minor histocompatibility protein HA-1 [Camelus bactrianus]	22.2485	41.3947	43.4116	18.8734	15.3216	17.47	-1.05109	0.00802149	0.0212819
1129	ncbi_105068781	EFS	XP_010953029.1 PREDICTED: embryonal Fyn-associated substrate [Camelus bactrianus]	86.0632	50.2403	40.0874	35.1133	25.7242	24.2131	-1.05238	0.010074	0.0258284
1130	ncbi_105072088	SUCLG1	XP_010957210.1 PREDICTED: succinyl-CoA ligase [ADP/GDP-forming] subunit alpha, mitochondrial isoform X1 [Camelus bactrianus]	3135.07	2687	2844.78	1566.19	1265.81	1341.42	-1.05427	4.40741e-15	9.17174e-14
1131	ncbi_105068925	TOR1AIP2	XP_010953223.1 PREDICTED: torsin-1A-interacting protein 2 [Camelus bactrianus]	236.783	223.417	235.78	104.459	123.912	105.963	-1.05776	1.13622e-08	1.02365e-07
1132	ncbi_105072932	ATIC	XP_010958351.1 PREDICTED: bifunctional purine biosynthesis protein PURH [Camelus bactrianus]	97.1936	84.3425	79.4355	30.5076	45.2387	49.5326	-1.05875	6.44655e-08	5.20016e-07
1133	ncbi_105064613	ACSF2	XP_010947895.1 PREDICTED: acyl-CoA synthetase family member 2, mitochondrial [Camelus bactrianus]	187.593	212.036	201.934	84.8258	103.908	99.6917	-1.06052	2.50917e-05	0.000129545
1134	ncbi_105064629	CACHD1	XP_032350369.1 VWFA and cache domain-containing protein 1 isoform X1 [Camelus ferus]	197.692	212.354	178.191	96.2559	90.1704	95.3767	-1.06171	7.25565e-14	1.32675e-12
1135	ncbi_105075675	MVK	XP_010961882.1 PREDICTED: mevalonate kinase [Camelus bactrianus]	78.2952	65.8815	68.9615	34.8801	29.8489	37.3011	-1.06279	9.86362e-05	0.000438498
1136	ncbi_105062934	CYRIA	XP_031322464.1 protein FAM49A isoform X1 [Camelus dromedarius]	25.6912	38.3477	32.6084	11.9842	21.6608	12.5967	-1.06354	0.00587674	0.0163594
1137	ncbi_105077074	FBN1	XP_010963648.1 PREDICTED: fibrillin-1 [Camelus bactrianus]	1901.06	1751.89	1868.77	823.518	897.192	920.125	-1.06412	4.06841e-07	2.88704e-06
1138	ncbi_105069552	Fcer1g	XP_006174032.1 high affinity immunoglobulin epsilon receptor subunit gamma [Camelus ferus]	193.583	193.161	209.994	104.898	94.1833	86.0404	-1.06552	0.000611233	0.00223416
1139	ncbi_105074370	ISOC2	XP_010960218.1 PREDICTED: LOW QUALITY PROTEIN: isochorismatase domain-containing protein 2, mitochondrial [Camelus bactrianus]	83.1231	87.8927	94.6441	58.464	28.8972	39.5555	-1.0657	0.0146498	0.035737
1140	ncbi_105082755	GUSB	XP_032316250.1 beta-glucuronidase isoform X1 [Camelus ferus]	177.001	167.543	182.918	93.676	74.9928	83.0088	-1.06749	7.25865e-08	5.82753e-07
1141	ncbi_105063274	PLXDC2	XP_010946055.1 PREDICTED: plexin domain-containing protein 2 [Camelus bactrianus]	233.675	219.153	304.556	118.099	107.985	134.952	-1.06888	8.12537e-08	6.485e-07
1142	ncbi_105067244	PLOD3	XP_010951021.1 PREDICTED: procollagen-lysine,2-oxoglutarate 5-dioxygenase 3 [Camelus bactrianus]	388.014	466.796	452.161	214.841	202.202	205.42	-1.07017	3.27028e-07	2.35516e-06
1143	ncbi_105062858	PLD3	XP_006177985.1 phospholipase D3 [Camelus ferus]	435.643	449.033	452.935	237.087	191.64	206.675	-1.07392	0.00530276	0.0149774
1144	ncbi_105064335	DHFR	XP_006186802.1 dihydrofolate reductase isoform X2 [Camelus ferus]	562.046	578.221	673.545	299.681	287.851	273.546	-1.07481	1.26012e-09	1.33782e-08
1145	ncbi_105070672	MRPL49	XP_006179606.1 39S ribosomal protein L49, mitochondrial [Camelus ferus]	146.06	140.045	144.854	76.1159	58.2548	69.9844	-1.07647	9.71877e-06	5.39543e-05
1146	ncbi_105066132	LCP1	XP_006187408.1 plastin-2 [Camelus ferus]	3934.91	3514.51	3748.66	1734.79	1678.81	1892.14	-1.07763	6.7791e-13	1.10551e-11
1147	ncbi_105083161	MAP4	XP_010971230.1 PREDICTED: microtubule-associated protein 4 isoform X2 [Camelus bactrianus]	1917.02	1720.71	1728.71	862.037	784.76	892.507	-1.07953	4.6546e-24	2.19284e-22
1148	ncbi_105077713	SPARCL1	XP_031289485.1 SPARC-like protein 1 isoform X1 [Camelus dromedarius]	13.7718	16.1907	19.6564	10.2329	5.72714	7.51189	-1.07995	0.0014528	0.00484843
1149	ncbi_105080837	GIMAP4	XP_010968239.1 PREDICTED: GTPase IMAP family member 4 [Camelus bactrianus]	39.0371	48.0995	44.0966	21.8452	27.5564	12.6749	-1.08001	0.0106763	0.027147
1150	ncbi_105071569	ALDOC	EQB78391.1 sperm-associated antigen 5 [Camelus ferus]	205.825	164.777	171.523	85.5126	103.091	67.7269	-1.08062	0.00358494	0.0107516
1151	ncbi_105062383	CD36	XP_010944937.1 PREDICTED: platelet glycoprotein 4 [Camelus bactrianus]	3182.22	3153.79	3502.36	1649.9	1438.01	1563.42	-1.08078	0.000191545	0.000797135
1152	ncbi_105077802	IL6ST	XP_010964581.1 PREDICTED: interleukin-6 receptor subunit beta [Camelus bactrianus]	28.1033	29.4043	31.5756	16.2317	13.406	12.4707	-1.08104	0.000848417	0.00299314
1153	ncbi_105079460	Kiaa0513	XP_010966507.1 PREDICTED: uncharacterized protein KIAA0513 homolog isoform X2 [Camelus bactrianus]	52.4489	74.7492	107.371	46.6424	33.2407	30.9789	-1.08125	0.020537	0.0472601
1154	ncbi_105074321	MYADM	XP_010960135.1 PREDICTED: myeloid-associated differentiation marker [Camelus bactrianus]	365.165	431.39	389.732	258.738	176.284	124.335	-1.08461	0.0147601	0.0359541
1155	ncbi_105071412	MYL9	XP_004275975.1 PREDICTED: myosin regulatory light polypeptide 9 isoform X1 [Orcinus orca]	17698.2	16204	16408	7910.98	7616.7	8077.46	-1.09175	1.14477e-19	3.51408e-18
1156	ncbi_105071413	MYL12B	XP_004606052.1 PREDICTED: myosin regulatory light chain 12B isoform X1 [Sorex araneus]	17698.2	16204	16408	7910.98	7616.7	8077.46	-1.09175	1.14477e-19	3.51408e-18
1157	ncbi_105064131	ORC3	XP_006178644.1 origin recognition complex subunit 3 isoform X1 [Camelus ferus]	36.6567	27.8245	17.3566	16.3606	10.9518	10.9507	-1.09681	8.84677e-05	0.000398781
1158	ncbi_105081972	FKBP14	XP_010969719.1 PREDICTED: peptidyl-prolyl cis-trans isomerase FKBP14 [Camelus bactrianus]	48.5465	50.4043	30.7387	13.3394	22.8216	24.4646	-1.09706	0.0032826	0.00995049
1159	ncbi_105080351	SEPTIN11	KAB1282736.1 Septin-11 [Camelus dromedarius]	1236.06	1280.21	1218.43	582.436	575.937	587.239	-1.09726	7.23488e-13	1.1742e-11
1160	ncbi_105083422	LRP1B	XP_010971561.1 PREDICTED: low-density lipoprotein receptor-related protein 1B [Camelus bactrianus]	216.895	242.009	205.721	94.645	103.606	112.266	-1.09787	0.000333691	0.00131005
1161	ncbi_105071358	POGLUT2	XP_010956319.1 PREDICTED: KDEL motif-containing protein 1 isoform X1 [Camelus bactrianus]	368.532	345.65	334.395	158.464	187.969	142.603	-1.10042	0.00530304	0.0149774
1162	ncbi_105073802	PARP10	XP_010959465.1 PREDICTED: poly [ADP-ribose] polymerase 10 [Camelus bactrianus]	23.6992	13.3478	13.2569	6.32543	9.48301	7.65131	-1.10048	0.0163263	0.0390955
1163	ncbi_105080247	UBA7	XP_010967471.1 PREDICTED: LOW QUALITY PROTEIN: ubiquitin-like modifier-activating enzyme 7 [Camelus bactrianus]	23.7634	14.9311	18.8809	11.6145	8.34243	6.88358	-1.10104	0.00546295	0.0153587
1164	ncbi_105064783	Anks3	XP_032316976.1 ankyrin repeat and SAM domain-containing protein 3 isoform X1 [Camelus ferus]	92.3119	105.807	72.8928	44.1458	43.8621	38.0067	-1.10476	3.7861e-06	2.26325e-05
1165	ncbi_105069427	RAI14	XP_014423317.2 ankycorbin isoform X1 [Camelus ferus]	479.334	454.755	488.859	227.141	234.409	199.05	-1.10703	4.85461e-34	3.87455e-32
1166	ncbi_105080391	COX18	XP_006188751.1 cytochrome c oxidase assembly protein COX18, mitochondrial isoform X2 [Camelus ferus]	230.611	233.335	239.264	100.335	114.065	111.656	-1.10883	3.20519e-07	2.31565e-06
1167	ncbi_105070726	TNC	XP_010955496.1 PREDICTED: LOW QUALITY PROTEIN: tenascin [Camelus bactrianus]	516.067	580.977	562.038	236.193	256.357	276.144	-1.1099	7.66786e-20	2.39718e-18
1168	ncbi_105062912	NUMBL	XP_010945632.1 PREDICTED: numb-like protein [Camelus bactrianus]	52.7938	71.6769	39.4998	32.5285	26.6664	16.7544	-1.11033	0.00443129	0.0128966
1169	ncbi_105062385	GNAI1	XP_030883623.1 guanine nucleotide-binding protein G(i) subunit alpha-1 isoform X2 [Leptonychotes weddellii]	227.22	225.533	232.453	108.379	102.346	106.296	-1.11196	5.53943e-05	0.000261331
1170	ncbi_105071701	THEM4	XP_032320149.1 acyl-coenzyme A thioesterase THEM4 isoform X2 [Camelus ferus]	383.437	345.181	341.124	167.85	169.322	156.663	-1.11516	2.19365e-09	2.22115e-08
1171	ncbi_105077138	LAMA4	XP_010963746.1 PREDICTED: laminin subunit alpha-4 [Camelus bactrianus]	806.61	809.674	832.532	381.113	388.005	360.918	-1.11572	1.0604e-30	7.49347e-29
1172	ncbi_105080798	HTRA1	XP_010968206.1 PREDICTED: serine protease HTRA1 [Camelus bactrianus]	21.34	15.7357	16.1531	8.41231	10.3993	5.69354	-1.11912	0.00108069	0.00371063
1173	ncbi_105066355	HKDC1	XP_010949969.1 PREDICTED: LOW QUALITY PROTEIN: putative hexokinase HKDC1 [Camelus bactrianus]	3271.27	2266.61	2262.54	1488.27	1079.62	1018.53	-1.12101	8.73213e-05	0.000394137
1174	ncbi_105073958	ACAA2	XP_010959686.1 PREDICTED: 3-ketoacyl-CoA thiolase, mitochondrial [Camelus bactrianus]	802.189	721.327	779.633	370.971	340.611	346.185	-1.12258	1.9623e-12	3.01865e-11
1175	ncbi_105080269	LAMB2	XP_032314413.1 laminin subunit beta-2 isoform X1 [Camelus ferus]	428.798	508.389	531.213	209.94	233.959	230.067	-1.1235	7.44544e-14	1.35779e-12
1176	ncbi_105073058	SMDT1	XP_010958519.1 PREDICTED: essential MCU regulator, mitochondrial [Camelus bactrianus]	126.695	88.7862	59.0203	65.4067	31.3577	28.7427	-1.12905	0.0207185	0.0475811
1177	ncbi_105064304	ACACA	XP_010947490.1 PREDICTED: acetyl-CoA carboxylase 1 isoform X3 [Camelus bactrianus]	297.478	295.378	307.779	130.514	145.275	135.296	-1.13151	2.08136e-15	4.56956e-14
1178	ncbi_105077307	SASH1	XP_031312369.1 SAM and SH3 domain-containing protein 1 isoform X1 [Camelus dromedarius]	19.8926	28.4884	22.4006	9.3737	13.1946	9.63033	-1.13638	0.0088807	0.0231986
1179	ncbi_105074727	Rgs6	XP_010960652.1 PREDICTED: regulator of G-protein signaling 6 isoform X1 [Camelus bactrianus]	37.5681	35.9727	23.3891	12.9816	14.7417	16.36	-1.13671	0.00190913	0.00617327
1180	ncbi_105072712	PTPRF	XP_031320829.1 receptor-type tyrosine-protein phosphatase F isoform X2 [Camelus dromedarius]	327.765	289.308	237.763	106.302	133.956	148.007	-1.13861	9.72266e-07	6.42871e-06
1181	ncbi_105079310	CPQ	XP_010966318.1 PREDICTED: carboxypeptidase Q [Camelus bactrianus]	156.529	154.853	197.646	93.0688	76.1361	61.8333	-1.13962	0.000698875	0.00251654
1182	ncbi_105083854	MMUT	XP_010972165.1 PREDICTED: methylmalonyl-CoA mutase, mitochondrial [Camelus bactrianus]	2370.85	2226.24	2257.29	1040.44	1016	1050.91	-1.14134	7.49911e-29	4.79943e-27
1183	ncbi_105074934	LIMCH1	XP_032352503.1 LIM and calponin homology domains-containing protein 1 isoform X7 [Camelus ferus]	17.8293	21.4304	20.364	14.1548	4.90971	7.92651	-1.14341	0.0075536	0.0202704
1184	ncbi_105072928	INPP1	XP_006184380.1 inositol polyphosphate 1-phosphatase isoform X1 [Camelus ferus]	171.512	124.508	89.2759	53.5858	59.2411	61.3714	-1.14524	0.0123376	0.0307149
1185	ncbi_105072505	CYP51A1	XP_006177844.1 lanosterol 14-alpha demethylase isoform X1 [Camelus ferus]	249.361	257.653	230.433	106.235	117.303	109.33	-1.14759	2.93051e-09	2.92361e-08
1186	ncbi_105082147	TGFBI	XP_010969953.1 PREDICTED: transforming growth factor-beta-induced protein ig-h3 [Camelus bactrianus]	14372.5	13259.2	13042.7	6686.56	5854.78	5797.95	-1.14919	2.68221e-49	4.78845e-47
1187	ncbi_105070308	CTSF	XP_014410395.2 LOW QUALITY PROTEIN: cathepsin F [Camelus ferus]	275.919	206.531	222.707	104.241	114.311	99.1892	-1.15009	1.66741e-05	8.89284e-05
1188	ncbi_105070613	PLAAT3	XP_010955343.1 PREDICTED: HRAS-like suppressor 3 [Camelus bactrianus]	146.46	150.137	132.795	63.7454	69.703	59.7024	-1.15257	3.00413e-05	0.000152774
1189	ncbi_105063800	DPYSL2	XP_005210342.1 dihydropyrimidinase-related protein 2 isoform X1 [Bos taurus]	5098.67	4969.17	5189.77	2353	2227.04	2264.49	-1.15651	6.91635e-25	3.42485e-23
1190	ncbi_105062295	ETFRF1	XP_010944829.1 PREDICTED: LYR motif-containing protein 5 [Camelus bactrianus]	64.1462	58.5401	67.6248	25.4731	27.8698	31.9753	-1.15743	0.00500731	0.014279
1191	ncbi_105065874	EPX	XP_010949372.1 PREDICTED: eosinophil peroxidase [Camelus bactrianus]	392.423	400.269	346.049	160.047	NA	180.195	-1.15784	0.000348306	0.00136269
1192	ncbi_105062146	AVIL	XP_006182593.2 advillin isoform X4 [Camelus ferus]	163.519	140.264	151.718	65.1759	66.6478	72.2632	-1.15827	1.2988e-07	1.00353e-06
1193	ncbi_105073844	Isy1	XP_010959523.1 PREDICTED: pre-mRNA-splicing factor ISY1 homolog isoform X1 [Camelus bactrianus]	60.0074	73.5833	74.8702	29.3651	31.246	32.7599	-1.15873	0.0124015	0.0308626
1194	ncbi_105074097	PPP1R18	XP_010959871.1 PREDICTED: LOW QUALITY PROTEIN: phostensin [Camelus bactrianus]	383.902	401.505	290.204	165.132	154.901	161.6	-1.15915	0.0056752	0.01587
1195	ncbi_105063579	NGEF	XP_010946476.1 PREDICTED: ephexin-1 [Camelus bactrianus]	100.84	126.82	99.6203	48.3517	47.4683	50.6997	-1.15943	0.00145296	0.00484843
1196	ncbi_105064137	SMIM8	XP_010947263.1 PREDICTED: small integral membrane protein 8 [Camelus bactrianus]	209.2	267.981	282.907	110.688	126.607	102.901	-1.1598	9.78896e-05	0.000436323
1197	ncbi_105067780	C1QTNF5	EPY88025.1 complement C1q tumor necrosis factor-related protein 5 precursor [Camelus ferus]	39.6492	54.8403	40.2695	19.3454	25.1918	15.7293	-1.16095	0.00662734	0.018129
1198	ncbi_105069336	DDT	XP_010953748.1 PREDICTED: D-dopachrome decarboxylase [Camelus bactrianus]	15618.7	14065	13808.7	7049.99	6066.59	6324.65	-1.16164	9.46272e-11	1.16085e-09
1199	ncbi_105077195	NCOA7	XP_010963816.1 PREDICTED: nuclear receptor coactivator 7 isoform X1 [Camelus bactrianus]	5.55777	7.78202	11.2136	2.77583	4.58015	3.5898	-1.16555	0.000821703	0.0029079
1200	ncbi_123613388	ATP2B4	XP_031294724.1 LOW QUALITY PROTEIN: plasma membrane calcium-transporting ATPase 4 [Camelus dromedarius]	12.7521	17.1982	14.3541	7.11801	7.18589	5.43347	-1.16652	0.00240058	0.00754309
1201	ncbi_105067049	FHL1	XP_006212205.1 four and a half LIM domains protein 1 isoform X1 [Vicugna pacos]	3119.35	2415.96	2773.3	1469.56	1087.62	1142.69	-1.16713	9.81156e-09	8.92247e-08
1202	ncbi_105064338	FAM151B	XP_010947546.1 PREDICTED: protein FAM151B [Camelus bactrianus]	5683.83	4206.3	4616.15	2212.72	1953.94	2286.44	-1.16861	0.000144333	0.000617373
1203	ncbi_105082694	LCP2	XP_010970613.1 PREDICTED: lymphocyte cytosolic protein 2 [Camelus bactrianus]	82.4223	97.2354	77.3754	29.6714	45.7767	38.8214	-1.16951	0.00206802	0.0065866
1204	ncbi_105071699	S100A10	XP_010956700.1 PREDICTED: protein S100-A10 [Camelus bactrianus]	23582.8	36027.3	42747.9	15598.1	13503	16375.7	-1.17042	1.2473e-11	1.7519e-10
1205	ncbi_105064891	TPSAB1	XP_010948234.1 PREDICTED: tryptase-2-like [Camelus bactrianus]	221.04	202.402	198.952	81.0629	101.896	92.6459	-1.17523	0.00879424	0.0229904
1206	ncbi_105076106	SHROOM4	XP_010962427.1 PREDICTED: protein Shroom4 [Camelus bactrianus]	59.8093	32.8573	31.9763	23.992	19.4941	11.7037	-1.17533	0.0035645	0.0106951
1207	ncbi_105069569	CILP	XP_010954019.1 PREDICTED: cartilage intermediate layer protein 1 [Camelus bactrianus]	241.179	216.134	239.164	100.802	109.733	97.4575	-1.17718	3.85133e-10	4.34732e-09
1208	ncbi_105068022	FCGR3	XP_006173210.2 low affinity immunoglobulin gamma Fc region receptor III isoform X1 [Camelus ferus]	193.113	230.859	181.469	93.8413	86.1623	87.5296	-1.17827	2.26358e-05	0.000118124
1209	ncbi_105065304	TGFBR3	XP_010948688.1 PREDICTED: transforming growth factor beta receptor type 3 isoform X1 [Camelus bactrianus]	137.228	127.537	134.936	63.0609	59.6554	53.6929	-1.18	2.27697e-10	2.67248e-09
1210	ncbi_105072376	BDH1	XP_006179026.2 D-beta-hydroxybutyrate dehydrogenase, mitochondrial [Camelus ferus]	148463	127398	130570	60888	58002.2	60420.6	-1.18055	2.03584e-15	4.48413e-14
1211	ncbi_105082311	AOX1	XP_010970191.1 PREDICTED: aldehyde oxidase 1 [Camelus bactrianus]	228.683	166.693	161.055	84.1317	79.1209	81.5787	-1.18441	3.94723e-07	2.80398e-06
1212	ncbi_105077364	ACAT2	XP_010964072.1 PREDICTED: acetyl-CoA acetyltransferase, cytosolic [Camelus bactrianus]	289.473	341.595	354.51	139.436	165.206	128.812	-1.18509	2.24765e-06	1.39634e-05
1213	ncbi_105065442	AUH	XP_010948824.1 PREDICTED: methylglutaconyl-CoA hydratase, mitochondrial [Camelus bactrianus]	912.736	844.241	784.741	388.873	359.253	366.474	-1.18928	1.55032e-20	5.15559e-19
1214	ncbi_105075681	GLTP	NP_998987.2 glycolipid transfer protein [Sus scrofa]	754.518	613.067	709.834	288.387	296.205	326.273	-1.18948	6.57106e-09	6.20001e-08
1215	ncbi_105066490	NLE1	XP_032313643.1 notchless protein homolog 1 isoform X1 [Camelus ferus]	70.9696	72.6928	57.58	25.9879	35.6671	26.2691	-1.1946	3.14847e-06	1.90537e-05
1216	ncbi_123616117	Atp11a	XP_032352500.1 probable phospholipid-transporting ATPase IH isoform X3 [Camelus ferus]	27.7402	13.6589	8.58924	8.00783	7.53189	6.28854	-1.19539	0.0151043	0.0366343
1217	ncbi_105082901	COL1A2	XP_006207690.1 collagen alpha-2(I) chain [Vicugna pacos]	436.938	409.754	409.634	166.458	193.244	188.697	-1.19591	4.76329e-11	6.10853e-10
1218	ncbi_105071464	EMILIN2	XP_010956449.1 PREDICTED: EMILIN-2 [Camelus bactrianus]	131.089	120.613	132.926	58.6656	57.5979	51.5537	-1.19657	0.000577618	0.00212849
1219	ncbi_105078436	DMAC2L	XP_010965290.1 PREDICTED: ATP synthase subunit s, mitochondrial [Camelus bactrianus]	2274.91	2335.35	2263.64	1024.02	1013.23	959.647	-1.19766	4.97718e-13	8.31655e-12
1220	ncbi_105077992	Col6a2	XP_031316927.1 LOW QUALITY PROTEIN: collagen alpha-2(VI) chain [Camelus dromedarius]	17420	15865.9	16247.7	7160.25	7173.26	7253.49	-1.19824	2.06358e-12	3.153e-11
1221	ncbi_105073486	TGM2	XP_006188686.1 LOW QUALITY PROTEIN: protein-glutamine gamma-glutamyltransferase 2 [Camelus ferus]	148.674	140.658	107.301	54.3422	55.4545	63.0474	-1.19833	9.05031e-07	6.03117e-06
1222	ncbi_105062298	LMNTD1	XP_010944833.1 PREDICTED: lamin tail domain-containing protein 1 [Camelus bactrianus]	398.441	388.177	362.059	173.888	167.529	158.789	-1.19938	3.27339e-05	0.000164372
1223	ncbi_105079449	MAP1LC3B	KAB1260847.1 Microtubule-associated proteins 1A/1B light chain 3B [Camelus dromedarius]	599.334	631.206	536.536	229.866	272.55	266.658	-1.20017	6.71546e-06	3.83482e-05
1224	ncbi_105061609	SIRT5	XP_006182614.1 NAD-dependent protein deacylase sirtuin-5, mitochondrial [Camelus ferus]	103.688	94.9336	100.802	35.4078	53.9063	40.8125	-1.20227	3.07557e-10	3.54239e-09
1225	ncbi_105073795	PYCR3	XP_032323583.1 pyrroline-5-carboxylate reductase 3 isoform X1 [Camelus ferus]	386.737	352.687	279.114	112.84	179.837	149.641	-1.20334	0.00201041	0.00644547
1226	ncbi_105068308	PALM3	XP_010952455.1 PREDICTED: LOW QUALITY PROTEIN: paralemmin-3 [Camelus bactrianus]	66.7005	78.3259	89.8132	30.9994	44.9014	26.0296	-1.20409	0.00146978	0.00490217
1227	ncbi_105062381	SEMA3C	XP_006188431.1 semaphorin-3C [Camelus ferus]	91.387	96.7016	99.5293	42.3724	38.3366	43.7806	-1.20813	7.19892e-07	4.88864e-06
1228	ncbi_105074106	VARS2	XP_010959881.1 PREDICTED: valine--tRNA ligase, mitochondrial isoform X1 [Camelus bactrianus]	480.575	511.791	499.358	208.452	211.323	224.921	-1.21029	5.98504e-27	3.4703e-25
1229	ncbi_105073153	RAC2	NP_786986.1 ras-related C3 botulinum toxin substrate 2 precursor [Bos taurus]	757.996	377.915	403.075	273.672	187.252	203.999	-1.21072	0.0181037	0.0425705
1230	ncbi_105068691	CLGN	XP_010952914.1 PREDICTED: calmegin [Camelus bactrianus]	166.421	132.93	142.557	66.6432	61.5159	62.1675	-1.21527	2.45226e-06	1.51513e-05
1231	ncbi_105063543	HDAC4	XP_031308408.1 histone deacetylase 4 isoform X4 [Camelus dromedarius]	71.8406	68.4243	67.7905	25.5353	31.0811	32.9834	-1.2154	3.21317e-07	2.31895e-06
1232	ncbi_105079444	MVD	XP_010966484.1 PREDICTED: diphosphomevalonate decarboxylase [Camelus bactrianus]	102.679	91.2581	89.0189	39.2741	41.7107	40.7367	-1.21699	7.79511e-08	6.23609e-07
1233	ncbi_105083121	CD109	XP_010971176.1 PREDICTED: LOW QUALITY PROTEIN: CD109 antigen [Camelus bactrianus]	1327.71	1376.92	1391.21	554.927	600.141	606.695	-1.21714	7.18616e-23	2.99085e-21
1234	ncbi_105065885	SCPEP1	XP_006181465.2 retinoid-inducible serine carboxypeptidase [Camelus ferus]	63.3712	75.8524	63.6346	29.0322	26.5746	31.4079	-1.22114	1.09499e-06	7.16334e-06
1235	ncbi_105063345	YEATS2	XP_032339253.1 YEATS domain-containing protein 2 isoform X1 [Camelus ferus]	20.7544	17.8067	21.522	9.65782	5.14442	10.9416	-1.22273	0.00210779	0.00669439
1236	ncbi_105069553	APOA2	XP_006174033.1 apolipoprotein A-II [Camelus ferus]	238.95	129.056	128.927	82.9204	53.343	75.4009	-1.23127	0.0173937	0.0412277
1237	ncbi_105073481	LBP	XP_031289684.1 lipopolysaccharide-binding protein isoform X1 [Camelus dromedarius]	77.293	53.7309	45.862	21.6883	28.9651	24.6814	-1.23143	0.000495051	0.00186579
1238	ncbi_105066510	SPTBN1	XP_010950164.1 PREDICTED: spectrin beta chain, non-erythrocytic 1 [Camelus bactrianus]	7257.85	7342.76	7572.48	3177.78	3125.3	3133.69	-1.23245	2.23679e-127	3.79359e-124
1239	ncbi_105072636	TGFBR2	XP_032315265.1 TGF-beta receptor type-2 isoform X1 [Camelus ferus]	61.0326	52.8656	58.001	25.3883	26.6632	21.0876	-1.23285	0.000333526	0.00131005
1240	ncbi_105082864	Clip2	XP_010970853.1 PREDICTED: LOW QUALITY PROTEIN: CAP-Gly domain-containing linker protein 2 [Camelus bactrianus]	158.485	153.939	154.066	63.7443	62.4075	72.3265	-1.23286	3.21222e-12	4.76842e-11
1241	ncbi_105078330	KANK2	XP_010965175.1 PREDICTED: KN motif and ankyrin repeat domain-containing protein 2 [Camelus bactrianus]	540.871	404.326	366.119	175.793	184.201	197.321	-1.23445	1.98837e-16	4.78338e-15
1242	ncbi_105069625	NCALD	NP_001019542.1 neurocalcin-delta [Rattus norvegicus]	169.892	149.997	143.595	70.5699	62.454	63.8459	-1.23528	0.00950613	0.0246308
1243	ncbi_105075383	MCU	XP_032325768.1 calcium uniporter protein, mitochondrial isoform X3 [Camelus ferus]	472.457	582.798	502.481	225.405	233.569	202.001	-1.23678	1.31724e-09	1.3941e-08
1244	ncbi_105073613	FKBP1A	KAB1262944.1 Peptidyl-prolyl cis-trans isomerase FKBP1A [Camelus dromedarius]	769.565	987.971	894.205	335.494	394.254	394.815	-1.23758	3.07634e-07	2.23207e-06
1245	ncbi_105063593	DTYMK	XP_010946497.1 PREDICTED: thymidylate kinase [Camelus bactrianus]	234.355	232.763	251.222	100.676	91.711	112.134	-1.23813	1.88837e-08	1.66372e-07
1246	ncbi_105066683	LRRIQ4	EPY78455.1 leucine-rich repeats and IQ motif containing 4, partial [Camelus ferus]	439.449	431.331	471.571	209.113	161.06	198.163	-1.23995	0.00648597	0.0177781
1247	ncbi_105069248	WDR73	XP_010953646.1 PREDICTED: WD repeat-containing protein 73 [Camelus bactrianus]	85.6058	81.1303	104.018	34.7645	41.8302	37.9565	-1.24099	0.00919624	0.0239399
1248	ncbi_105079769	SERPINB6	XP_031291143.1 serpin B6 isoform X1 [Camelus dromedarius]	1867.51	1663.6	1592.96	737.715	699.521	729.395	-1.24184	7.45419e-11	9.27875e-10
1249	ncbi_105076609	CYP2R1	XP_010963135.1 PREDICTED: vitamin D 25-hydroxylase [Camelus bactrianus]	231.173	236.755	244.234	108.849	101.548	89.46	-1.24793	4.56436e-11	5.87564e-10
1250	ncbi_105077682	PAICS	KAB0394560.1 hypothetical protein E2I00_013242, partial [Balaenoptera physalus]	88.8204	85.9258	92.3031	36.3226	34.8818	41.2331	-1.24798	0.00317571	0.0096827
1251	ncbi_105083998	ANTXR2	XP_031288474.1 anthrax toxin receptor 2 isoform X2 [Camelus dromedarius]	102.341	127.894	122.777	60.5807	34.5272	53.4493	-1.2487	2.85658e-05	0.000145958
1252	ncbi_105070483	FAM102B	XP_006197444.1 protein FAM102B [Vicugna pacos]	159.851	183.209	131.26	80.7315	65.6225	53.0676	-1.25004	0.00148743	0.00494402
1253	ncbi_105075724	ITGA7	XP_032349773.1 LOW QUALITY PROTEIN: integrin alpha-7-like [Camelus ferus]	268.395	179.978	211.285	95.2705	96.1818	85.545	-1.25185	0.000705164	0.00253381
1254	ncbi_105062240	HEBP1	XP_010944753.1 PREDICTED: heme-binding protein 1 [Camelus bactrianus]	395.333	486.684	466.186	180.302	173.414	212.096	-1.25264	1.18375e-10	1.42638e-09
1255	ncbi_105065736	NSUN4	XP_006178472.1 5-methylcytosine rRNA methyltransferase NSUN4 [Camelus ferus]	61.3084	68.427	69.1002	31.1582	21.3812	30.8265	-1.25405	1.96057e-05	0.000103506
1256	ncbi_105070852	PITHD1	XP_007175170.1 PITH domain-containing protein 1 [Balaenoptera acutorostrata scammoni]	241.66	131.383	197.771	82.3642	75.3018	81.215	-1.25673	0.000479154	0.00181495
1257	ncbi_105079018	MBTPS1	XP_032342756.1 membrane-bound transcription factor site-1 protease isoform X1 [Camelus ferus]	115.679	78.8796	88.5622	44.4824	35.1749	38.645	-1.25894	5.06184e-05	0.000241576
1258	ncbi_105083030	HSPA12B	XP_032317783.1 heat shock 70 kDa protein 12B isoform X1 [Camelus ferus]	791.597	767.96	786.401	335.377	340.632	303.168	-1.26054	1.18627e-11	1.66964e-10
1259	ncbi_105079552	FAM3D	XP_006184902.3 protein FAM3D [Camelus ferus]	14208.9	11945.4	12392.1	5732.73	5089.64	5242.4	-1.26269	4.58065e-09	4.43297e-08
1260	ncbi_105068152	FDPS	XP_032319996.1 farnesyl pyrophosphate synthase isoform X1 [Camelus ferus]	132.892	100.293	117.804	54.1142	42.9176	49.1374	-1.26379	6.12014e-05	0.000284377
1261	ncbi_105063558	COL6A3	XP_010946449.1 PREDICTED: LOW QUALITY PROTEIN: collagen alpha-3(VI) chain [Camelus bactrianus]	17258.5	16522.7	17090.2	6947.44	7044.06	7160.8	-1.26604	9.28227e-68	4.19806e-65
1262	ncbi_105083139	Macrod2	XP_032317697.1 ADP-ribose glycohydrolase MACROD2 isoform X2 [Camelus ferus]	77.9864	61.1767	55.831	24.9445	31.6602	24.2595	-1.26986	0.0051634	0.0146624
1263	ncbi_105076079	IDH3G	XP_010962397.1 PREDICTED: isocitrate dehydrogenase [NAD] subunit gamma, mitochondrial [Camelus bactrianus]	483.673	533.059	649.752	254.355	203.22	233.512	-1.26987	3.50186e-06	2.1027e-05
1264	ncbi_105061993	HMOX1	XP_010944435.1 PREDICTED: heme oxygenase 1 [Camelus bactrianus]	211.536	185.659	186.894	87.6292	73.3333	81.0474	-1.27112	0.00111179	0.00380545
1265	ncbi_105064887	GNPTG	XP_010948229.1 PREDICTED: N-acetylglucosamine-1-phosphotransferase subunit gamma [Camelus bactrianus]	306.153	252.486	313.106	122.439	103.624	134.825	-1.27236	0.000969673	0.00336829
1266	ncbi_105080599	ALDH2	XP_010967936.1 PREDICTED: aldehyde dehydrogenase, mitochondrial [Camelus bactrianus]	5683.56	4856.01	4892.06	2144.41	2125.45	2103.99	-1.27566	5.11924e-13	8.5329e-12
1267	ncbi_105083548	PRCP	XP_010971744.1 PREDICTED: lysosomal Pro-X carboxypeptidase isoform X1 [Camelus bactrianus]	98.7257	67.6841	80.2148	36.1335	33.3768	32.2717	-1.27683	0.000301553	0.00119494
1268	ncbi_105071741	CTSS	XP_006186680.1 cathepsin S isoform X1 [Camelus ferus]	143.991	222.742	198.389	79.7954	82.873	70.0886	-1.27974	0.000676042	0.00244732
1269	ncbi_105065384	SNX7	XP_032343051.1 sorting nexin-7 isoform X1 [Camelus ferus]	101.139	88.8909	78.7203	29.9438	42.1372	38.5854	-1.28005	3.74211e-08	3.12641e-07
1270	ncbi_105071463	COLEC12	XP_010956448.1 PREDICTED: collectin-12 [Camelus bactrianus]	267.544	268.313	250.409	105.929	118.217	99.2602	-1.28167	6.97138e-07	4.73886e-06
1271	ncbi_105076977	B2M	XP_010963553.1 PREDICTED: beta-2-microglobulin [Camelus bactrianus]	2926.88	2743.4	2940.7	1168.18	1160.55	1212.4	-1.28197	2.80319e-07	2.04702e-06
1272	ncbi_105072329	ADD1	XP_032348795.1 LOW QUALITY PROTEIN: alpha-adducin [Camelus ferus]	849.217	853.587	845.336	332.788	380.148	332.937	-1.28474	4.57318e-15	9.48158e-14
1273	ncbi_105079523	MXRA5	XP_032331696.1 LOW QUALITY PROTEIN: matrix-remodeling-associated protein 5 [Camelus ferus]	353.743	337.557	324.679	146.064	136.446	134.419	-1.28499	2.47218e-26	1.37275e-24
1274	ncbi_105076580	LDHA	KAB1271865.1 L-lactate dehydrogenase A chain [Camelus dromedarius]	10712.1	9872.81	10124.1	4380.46	4093.83	4126.91	-1.2851	2.40448e-23	1.04564e-21
1275	ncbi_105073791	GSDMD	XP_010959448.1 PREDICTED: gasdermin-D isoform X1 [Camelus bactrianus]	100.679	80.115	114.231	40.3035	36.1597	44.5187	-1.28605	3.20168e-06	1.93412e-05
1276	ncbi_105079217	APBB1IP	XP_010966226.1 PREDICTED: amyloid beta A4 precursor protein-binding family B member 1-interacting protein-like, partial [Camelus bactrianus]	73.231	95.4288	64.1546	29.9122	37.9547	27.4424	-1.28849	0.0175327	0.0415299
1277	ncbi_105076264	KRT71	XP_010962642.1 PREDICTED: keratin, type II cytoskeletal 71 [Camelus bactrianus]	760.832	789.075	879.258	495.597	398.615	97.5577	-1.29238	0.0073523	0.0198322
1278	ncbi_105063829	MPV17	XP_006189784.2 protein Mpv17 isoform X1 [Camelus ferus]	191.911	114.779	131.735	70.2157	51.4175	57.2687	-1.29316	0.00509219	0.0144988
1279	ncbi_105083048	IDH3B	XP_010971087.1 PREDICTED: isocitrate dehydrogenase [NAD] subunit beta, mitochondrial isoform X1 [Camelus bactrianus]	736.684	761.018	823.029	347.313	284.253	310.173	-1.30118	5.70331e-15	1.1654e-13
1280	ncbi_105076526	Tcp11l1	XP_032344308.1 T-complex protein 11-like protein 1 isoform X1 [Camelus ferus]	144.269	154.068	145.528	55.133	63.1698	61.7531	-1.30168	0.000336838	0.00132011
1281	ncbi_105075836	ANTXR1	XP_006201602.1 anthrax toxin receptor 1, partial [Vicugna pacos]	37.3174	62.7944	52.3074	19.6941	28.5426	13.5818	-1.30193	0.000423538	0.00162424
1282	ncbi_105063929	EBF2	NP_001071407.1 transcription factor COE2 [Bos taurus]	75.3373	75.2615	55.3169	25.9885	37.5294	19.9479	-1.3028	0.0153457	0.0371141
1283	ncbi_105064047	DES	XP_010947126.1 PREDICTED: LOW QUALITY PROTEIN: desmin [Camelus bactrianus]	1734.17	1659.55	1677.73	680.406	692.178	682.352	-1.30331	1.90727e-30	1.33391e-28
1284	ncbi_105082597	TMEM161A	XP_010970487.1 PREDICTED: transmembrane protein 161A [Camelus bactrianus]	17.6825	16.1831	17.646	7.32144	6.80162	6.74899	-1.30333	0.00104794	0.00360909
1285	ncbi_105079816	GSDME	XP_010966934.1 PREDICTED: non-syndromic hearing impairment protein 5 [Camelus bactrianus]	396.406	363.542	351.257	155.456	126.054	168.25	-1.3049	9.4386e-07	6.25307e-06
1286	ncbi_105066639	Lxn	XP_006190285.1 latexin [Camelus ferus]	920.563	740.155	913.278	373.531	341.809	323.149	-1.30952	4.88089e-06	2.85941e-05
1287	ncbi_105082752	TPST1	XP_010970686.1 PREDICTED: protein-tyrosine sulfotransferase 1 [Camelus bactrianus]	115.37	96.5646	66.0496	41.812	37.7411	32.4756	-1.31114	6.4152e-05	0.00029707
1288	ncbi_105079867	FBLN5	XP_010986438.1 fibulin-5 isoform X1 [Camelus dromedarius]	728.564	691.843	673.206	287.449	237.935	318.258	-1.31129	0.000265845	0.00106589
1289	ncbi_105081949	FAP	XP_010969680.1 PREDICTED: prolyl endopeptidase FAP isoform X1 [Camelus bactrianus]	206.002	188.339	200.502	79.2074	84.5191	75.0389	-1.31691	5.16457e-15	1.0585e-13
1290	ncbi_105072696	CLYBL	XP_014423661.1 citramalyl-CoA lyase, mitochondrial [Camelus ferus]	171.271	166.274	125.004	51.7532	66.0631	67.5264	-1.31941	4.86251e-08	3.97916e-07
1291	ncbi_105080336	POGLUT3	XP_010967580.1 PREDICTED: KDEL motif-containing protein 2 [Camelus bactrianus]	195.238	207.864	210.726	77.5084	82.8108	85.544	-1.31998	0.000144844	0.00061878
1292	ncbi_105073061	SEPTIN3	XP_004437979.1 PREDICTED: neuronal-specific septin-3 isoform X3 [Ceratotherium simum simum]	94.8974	93.5831	78.9874	38.9938	35.9097	31.9335	-1.32395	9.73874e-09	8.86814e-08
1293	ncbi_105083031	HSPA12B	XP_032317784.1 heat shock 70 kDa protein 12B isoform X2 [Camelus ferus]	353.566	346.614	363.088	123.005	155.374	145.551	-1.32661	1.92591e-06	1.212e-05
1294	ncbi_105083386	HNMT	XP_006194682.1 histamine N-methyltransferase [Camelus ferus]	298.15	283.592	276.995	134.689	113.029	94.2885	-1.32819	4.77219e-06	2.80542e-05
1295	ncbi_105072914	Gulp1	XP_031307633.1 PTB domain-containing engulfment adapter protein 1 isoform X1 [Camelus dromedarius]	85.7786	91.1678	83.3994	35.1676	24.5994	43.8977	-1.32851	0.00417668	0.0122714
1296	ncbi_105079550	FHIT	XP_006192557.1 bis(5'-adenosyl)-triphosphatase isoform X1 [Camelus ferus]	216.875	223.899	231.548	73.3899	89.8726	104.233	-1.32964	0.000459399	0.00174891
1297	ncbi_105081087	NCAM1	XP_031299569.1 neural cell adhesion molecule 1 isoform X6 [Camelus dromedarius]	119.857	132.661	137.096	52.5273	49.4197	52.2798	-1.33699	0.000121545	0.000528904
1298	ncbi_105062164	CD163	XP_010944661.1 PREDICTED: scavenger receptor cysteine-rich type 1 protein M130 [Camelus bactrianus]	119.443	105.481	111.656	46.739	42.2268	43.834	-1.3417	2.24199e-07	1.66773e-06
1299	ncbi_105082557	MAP1S	XP_010970432.1 PREDICTED: microtubule-associated protein 1S [Camelus bactrianus]	357.834	304.838	303.974	138.657	122.148	120.084	-1.34362	7.28526e-12	1.05156e-10
1300	ncbi_105075503	GLUL	XP_032350563.1 LOW QUALITY PROTEIN: glutamine synthetase-like [Camelus ferus]	198.388	176.757	173.635	87.5588	64.4968	64.0925	-1.34421	1.72681e-07	1.30599e-06
1301	ncbi_105076923	NDUFAF1	XP_006176695.1 complex I intermediate-associated protein 30, mitochondrial isoform X1 [Camelus ferus]	32.3374	32.1516	37.4266	13.4823	14.3123	12.3443	-1.3443	0.0143902	0.0351936
1302	ncbi_105063557	MLPH	XP_014408823.2 melanophilin isoform X1 [Camelus ferus]	794.883	702.942	749.915	301.154	292.013	291.944	-1.34455	1.60608e-10	1.91824e-09
1303	ncbi_105062116	STAT6	XP_010944586.1 PREDICTED: LOW QUALITY PROTEIN: signal transducer and activator of transcription 6 [Camelus bactrianus]	301.319	290.487	313.2	108.741	121.394	125.879	-1.34599	8.49304e-21	2.88084e-19
1304	ncbi_105068220	S100A8	XP_010952357.1 PREDICTED: protein S100-A8 [Camelus bactrianus]	246.88	294.16	298.608	102.802	109.892	117.531	-1.34633	0.000603091	0.00220678
1305	ncbi_105083710	EFNB1	XP_010971941.1 PREDICTED: ephrin-B1 [Camelus bactrianus]	26.2356	50.7716	59.8529	18.3577	19.4014	16.0358	-1.34716	3.1118e-05	0.000157423
1306	ncbi_105075246	ACYP1	XP_006184532.1 acylphosphatase-1 isoform X1 [Camelus ferus]	226.542	170.689	180.996	76.0931	78.9975	72.1331	-1.34752	3.26544e-05	0.000164094
1307	ncbi_105076598	PLEKHA7	XP_031536997.1 pleckstrin homology domain-containing family A member 7 isoform X5 [Vicugna pacos]	49.359	64.3526	55.6031	19.5289	18.3718	28.5711	-1.34889	0.000144476	0.000617595
1308	ncbi_105077215	EPB41L2	XP_014411347.1 band 4.1-like protein 2 isoform X1 [Camelus ferus]	843.715	789.963	818.545	313.228	326.704	321.928	-1.35019	2.8762e-45	4.06503e-43
1309	ncbi_105066625	C3orf33	XP_031305444.1 protein C3orf33 homolog isoform X2 [Camelus dromedarius]	178.9	134.841	115.555	60.7005	58.9718	48.695	-1.35036	0.00494823	0.0141498
1310	ncbi_105083863	MCM3	XP_010972179.1 PREDICTED: DNA replication licensing factor MCM3 isoform X1 [Camelus bactrianus]	87.883	80.5903	41.3358	29.8449	30.5652	21.7377	-1.35278	0.000937057	0.00327343
1311	ncbi_123615981	PTX3	XP_032341554.1 pentraxin-related protein PTX3 [Camelus ferus]	121.506	123.762	154.776	54.2321	52.8396	49.4171	-1.3541	5.83425e-07	4.01008e-06
1312	ncbi_105065639	UNK	XP_032312717.1 RING finger protein unkempt homolog isoform X1 [Camelus ferus]	12.4221	20.1749	23.5175	9.49987	7.94803	4.49825	-1.35441	0.0173425	0.0411564
1313	ncbi_105082729	ABHD11	XP_006181014.1 protein ABHD11 isoform X2 [Camelus ferus]	2209.22	2185.72	2270.63	878.686	854.746	872.447	-1.35496	8.51271e-11	1.05576e-09
1314	ncbi_105073974	MGLL	XP_006193646.1 monoglyceride lipase isoform X1 [Camelus ferus]	162.601	150.032	133.409	54.992	58.203	61.0231	-1.35628	9.12266e-13	1.47003e-11
1315	ncbi_105063939	APOH	XP_010946946.1 PREDICTED: beta-2-glycoprotein 1 [Camelus bactrianus]	2926.64	3074.16	2773.19	1005.01	1120.3	1299.97	-1.35701	9.32618e-11	1.15034e-09
1316	ncbi_105069140	CTSH	XP_032325218.1 pro-cathepsin H isoform X1 [Camelus ferus]	138.596	138.299	154.486	62.504	48.2251	57.6409	-1.35733	7.16454e-06	4.08439e-05
1317	ncbi_105080402	JCHAIN	XP_006188738.1 immunoglobulin J chain [Camelus ferus]	1795.93	1447.98	1482.01	662.237	564.31	614.216	-1.36029	1.56705e-08	1.39148e-07
1318	ncbi_105075474	LTBP2	XP_010961616.1 PREDICTED: latent-transforming growth factor beta-binding protein 2 [Camelus bactrianus]	58.7822	71.2075	46.234	20.4147	22.8995	25.2793	-1.36126	0.00054815	0.00204097
1319	ncbi_105076052	G6PD	KAB1253181.1 Glucose-6-phosphate 1-dehydrogenase [Camelus dromedarius]	2801.34	2391.36	2394.39	998.589	986.792	967.519	-1.36141	2.49449e-29	1.67551e-27
1320	ncbi_105079807	GPNMB	XP_010966919.1 PREDICTED: transmembrane glycoprotein NMB [Camelus bactrianus]	114.645	113.858	113.292	45.7414	40.1613	46.9776	-1.363	0.00264221	0.00819606
1321	ncbi_105071077	SDF4	XP_010955987.1 PREDICTED: 45 kDa calcium-binding protein [Camelus bactrianus]	330.188	310.779	329.755	109.295	130.515	137.254	-1.36425	2.30897e-09	2.32749e-08
1322	ncbi_105067418	NIPSNAP3A	XP_006184863.2 protein NipSnap homolog 3A [Camelus ferus]	604.628	564.972	618.361	262.828	201.302	229.394	-1.3663	2.6677e-06	1.63337e-05
1323	ncbi_105069260	CSPG4	XP_010953659.1 PREDICTED: LOW QUALITY PROTEIN: chondroitin sulfate proteoglycan 4 [Camelus bactrianus]	373.794	367.865	380.405	144.306	145.645	144.446	-1.36907	1.99688e-54	5.00116e-52
1324	ncbi_105072655	PCCA	XP_010957970.1 PREDICTED: LOW QUALITY PROTEIN: propionyl-CoA carboxylase alpha chain, mitochondrial [Camelus bactrianus]	270.551	261.979	258.047	98.5138	104.074	103.147	-1.37062	1.98181e-12	3.03489e-11
1325	ncbi_105071563	RAB34	XP_006184998.1 ras-related protein Rab-34 isoform X1 [Camelus ferus]	36.6332	29.6889	47.3068	13.7544	14.3593	15.7347	-1.37374	0.00227379	0.00716461
1326	ncbi_105079952	TNFAIP2	XP_010967101.1 PREDICTED: tumor necrosis factor alpha-induced protein 2-like, partial [Camelus bactrianus]	116.318	98.3175	72.8634	38.3578	38.9876	33.5378	-1.37452	0.000571411	0.00211366
1327	ncbi_105066137	SUCLA2	XP_010949704.1 PREDICTED: succinyl-CoA ligase [ADP-forming] subunit beta, mitochondrial [Camelus bactrianus]	4137.07	4039.81	3938.5	1572.32	1583.69	1507.79	-1.37726	2.8594e-21	1.05425e-19
1328	ncbi_105069134	TMED3	XP_006189684.1 transmembrane emp24 domain-containing protein 3 [Camelus ferus]	114.741	139.179	105.022	43.1196	53.2669	41.6647	-1.37855	1.52568e-06	9.75514e-06
1329	ncbi_105074905	OCIAD2	XP_006186007.1 OCIA domain-containing protein 2 [Camelus ferus]	2575.18	2305.16	2860.93	1067.81	981.059	927.09	-1.37921	0.00246984	0.00773564
1330	ncbi_105066402	ARRB2	XP_010950027.1 PREDICTED: beta-arrestin-2 [Camelus bactrianus]	41.2407	36.6409	31.7925	10.6083	19.9726	11.4719	-1.38295	0.0150227	0.0365053
1331	ncbi_105070868	C1QB	XP_010955694.1 PREDICTED: complement C1q subcomponent subunit B [Camelus bactrianus]	749.942	647.551	800.648	299.318	280.812	262.459	-1.38338	0.00744225	0.0200271
1332	ncbi_105069518	PEA15	XP_011234606.2 PREDICTED: astrocytic phosphoprotein PEA-15 [Ailuropoda melanoleuca]	152.864	163.84	155.052	57.9524	58.5757	63.8186	-1.38727	1.30931e-07	1.01051e-06
1333	ncbi_105079392	WAS	XP_032331049.1 wiskott-Aldrich syndrome protein isoform X1 [Camelus ferus]	108.007	95.8948	77.3949	21.9872	62.0755	23.3833	-1.38848	0.0194677	0.0451528
1334	ncbi_105073586	COX4I2	XP_006179290.2 cytochrome c oxidase subunit 4 isoform 2, mitochondrial isoform X1 [Camelus ferus]	23.2775	22.7051	18.8988	7.66891	10.389	6.62375	-1.39436	0.00439781	0.0128211
1335	ncbi_105079175	AK3	XP_010966185.1 PREDICTED: GTP:AMP phosphotransferase AK3, mitochondrial [Camelus bactrianus]	22902	20207.9	20968.5	8478.51	7601.67	8279.65	-1.39533	1.794e-12	2.78501e-11
1336	ncbi_105077127	SLC16A10	XP_032340597.1 monocarboxylate transporter 10 [Camelus ferus]	369.391	289.541	347.71	134.213	139.731	108.612	-1.3958	0.000104227	0.00045944
1337	ncbi_105074903	DCUN1D4	XP_004419114.1 PREDICTED: DCN1-like protein 4 isoform X3 [Ceratotherium simum simum]	262.127	200.165	264.85	83.5834	95.3823	96.5465	-1.40012	9.97634e-05	0.000443108
1338	ncbi_105080620	SYTL4	XP_010967965.1 PREDICTED: synaptotagmin-like protein 4 isoform X1 [Camelus bactrianus]	237.567	221.138	211.247	87.6121	80.181	85.5763	-1.40282	2.36986e-12	3.60473e-11
1339	ncbi_105069746	Abo	XP_010954246.1 PREDICTED: histo-blood group ABO system transferase 2-like [Camelus bactrianus]	665.145	671.93	670.758	252.968	258.931	244.53	-1.40836	2.39138e-17	6.16848e-16
1340	ncbi_105079546	PTPRG	XP_010966602.1 PREDICTED: LOW QUALITY PROTEIN: receptor-type tyrosine-protein phosphatase gamma [Camelus bactrianus]	192.072	153.989	151.52	71.0144	63.913	52.3797	-1.40953	4.1536e-08	3.45319e-07
1341	ncbi_105083868	GSTA4	XP_006182423.1 glutathione S-transferase A4 [Camelus ferus]	1084.83	955.073	1012.58	400.821	371.251	376.744	-1.40983	5.34557e-11	6.80382e-10
1342	ncbi_105082052	TNFAIP8	XP_006176083.1 tumor necrosis factor alpha-induced protein 8 isoform X4 [Camelus ferus]	87.3817	78.018	87.9123	36.6627	25.1616	33.2179	-1.41428	0.000686991	0.0024777
1343	ncbi_105062609	NUCB1	XP_010945235.1 PREDICTED: nucleobindin-1 isoform X1 [Camelus bactrianus]	1123.65	1315.07	1203.72	444.033	481.156	438.572	-1.41732	3.41921e-26	1.84094e-24
1344	ncbi_105076632	HDHD5	EPY85641.1 hypothetical protein CB1_000357013 [Camelus ferus]	913.998	834.546	772.179	307.448	334.089	301.714	-1.41812	7.60406e-06	4.30601e-05
1345	ncbi_105075898	Myl6b	XP_032348981.1 myosin light chain 6B isoform X2 [Camelus ferus]	97.2641	94.8927	112.556	36.7145	36.7289	40.0499	-1.42484	1.50925e-06	9.68662e-06
1346	ncbi_105074292	PDGFRB	EPY88625.1 platelet-derived growth factor receptor, beta polypeptide [Camelus ferus]	780.997	835.986	827.53	305.63	296.903	305.548	-1.42865	1.66335e-29	1.13981e-27
1347	ncbi_105079368	CDK16	XP_032331705.1 cyclin-dependent kinase 16 isoform X3 [Camelus ferus]	93.5	51.2979	51.7981	17.1665	30.7126	24.8596	-1.43444	0.0162852	0.0390154
1348	ncbi_105070062	FAM111A	XP_010954641.1 PREDICTED: protein FAM111A [Camelus bactrianus]	18399.6	14418.3	21621.4	7311.41	7455.52	5357.56	-1.4357	0.00118998	0.00404449
1349	ncbi_105067826	TMPRSS4	XP_010951781.1 PREDICTED: transmembrane protease serine 4 [Camelus bactrianus]	227.469	207.1	223.245	83.1156	82.1203	76.7322	-1.44286	4.71547e-09	4.55046e-08
1350	ncbi_105073349	NQO1	XP_006180631.1 NAD(P)H dehydrogenase [quinone] 1 isoform X1 [Camelus ferus]	868.175	889.992	881.302	335.763	342.458	292.465	-1.44317	5.29969e-12	7.74852e-11
1351	ncbi_105075423	PIGR	XP_010961553.1 PREDICTED: polymeric immunoglobulin receptor [Camelus bactrianus]	2475.6	2401.74	2465.34	858.712	916.223	918.566	-1.44682	3.2646e-11	4.27673e-10
1352	ncbi_105071041	Prxl2b	XP_010955937.1 PREDICTED: prostamide/prostaglandin F synthase [Camelus bactrianus]	428.575	284.977	294.393	153.646	104.549	110.771	-1.44986	0.0018478	0.00600357
1353	ncbi_105074135	SIRPA	XP_010959910.1 PREDICTED: tyrosine-protein phosphatase non-receptor type substrate 1-like, partial [Camelus bactrianus]	131.418	111.975	114.373	43.3176	47.6722	39.7669	-1.45213	0.000852858	0.00300561
1354	ncbi_105082648	UBTD2	EPY72618.1 ubiquitin domain-containing protein 2 [Camelus ferus]	76.7761	89.7755	67.3656	29.2953	27.2153	28.8137	-1.45497	4.86562e-06	2.85293e-05
1355	ncbi_105066015	LCN2	XP_010949545.1 PREDICTED: neutrophil gelatinase-associated lipocalin [Camelus bactrianus]	1443.82	1094.05	1058.08	486.445	404.981	419.716	-1.45555	4.65e-10	5.19696e-09
1356	ncbi_105078140	REEP6	XP_010964946.1 PREDICTED: receptor expression-enhancing protein 6 [Camelus bactrianus]	210.993	225.73	315.271	87.0136	97.3086	89.3893	-1.45807	1.49117e-07	1.14049e-06
1357	ncbi_105078422	MRC1	XP_010965274.1 PREDICTED: macrophage mannose receptor 1 [Camelus bactrianus]	224.146	197.816	217.766	76.8634	75.8823	79.7678	-1.46014	1.14263e-11	1.61157e-10
1358	ncbi_105083517	SHMT1	XP_006175682.2 serine hydroxymethyltransferase, cytosolic isoform X1 [Camelus ferus]	1328.33	1240.77	1234.04	482.678	444.505	452.032	-1.46334	8.24026e-08	6.56126e-07
1359	ncbi_105065621	CYGB	XP_032312652.1 cytoglobin isoform X1 [Camelus ferus]	336.88	271.893	325.788	96.8267	123.826	116.291	-1.47179	2.80623e-12	4.20253e-11
1360	ncbi_105065982	COQ4	XP_032334435.1 ubiquinone biosynthesis protein COQ4 homolog, mitochondrial isoform X1 [Camelus ferus]	152.83	174.738	150.176	64.942	48.0929	58.9759	-1.47374	0.0110642	0.0279968
1361	ncbi_105076091	BGN	XP_010962409.1 PREDICTED: biglycan [Camelus bactrianus]	3929.26	4307.43	3789.8	1400.8	1400.8	1526.57	-1.47438	2.13551e-09	2.17201e-08
1362	ncbi_105083107	ME1	XP_031536114.1 NADP-dependent malic enzyme [Vicugna pacos]	1763.92	1836.82	1865.14	672.852	637.196	656.195	-1.47501	1.38907e-13	2.43499e-12
1363	ncbi_105070871	C1QA	XP_032351296.1 complement C1q subcomponent subunit A [Camelus ferus]	332.15	288.53	283.073	111.44	105.869	106.38	-1.48132	9.05546e-05	0.000406836
1364	ncbi_105080750	Ablim1	XP_014413697.1 actin-binding LIM protein 1 isoform X2 [Camelus ferus]	669.312	659.764	682.61	256.708	237.229	226.549	-1.48136	5.78356e-16	1.33002e-14
1365	ncbi_105066792	MATN1	XP_010950510.1 PREDICTED: cartilage matrix protein [Camelus bactrianus]	8118.77	6791.2	8151.61	3031.37	2455.79	2733.04	-1.48825	0.00095529	0.00333197
1366	ncbi_105062613	FTL	XP_006208544.1 ferritin light chain [Vicugna pacos]	543.963	610.565	604.675	201.395	211.602	209.27	-1.49932	9.13081e-19	2.61365e-17
1367	ncbi_105068821	PROC	XP_010953100.1 PREDICTED: vitamin K-dependent protein C [Camelus bactrianus]	139.708	110.858	88.1003	37.7892	49.7148	32.1261	-1.50129	3.54539e-06	2.12661e-05
1368	ncbi_105075332	MBL1	XP_006180097.1 mannose-binding protein A [Camelus ferus]	141.317	159.33	155.862	61.7951	53.5817	45.6035	-1.50376	0.00728267	0.0196757
1369	ncbi_105080175	STAB1	XP_010967366.1 PREDICTED: stabilin-1 [Camelus bactrianus]	85.5441	80.4942	94.8922	32.2199	29.3499	30.402	-1.5044	1.02614e-05	5.66884e-05
1370	ncbi_105067776	THY1	XP_010951702.1 PREDICTED: thy-1 membrane glycoprotein [Camelus bactrianus]	7469.51	6576.7	7242.58	2581.15	2344.7	2571.1	-1.50572	1.38432e-09	1.45375e-08
1371	ncbi_105068218	S100A6	XP_006214794.1 protein S100-A6 [Vicugna pacos]	34513.8	26817.3	30999.9	11685.6	10046.7	10699	-1.50943	0.000404857	0.00155877
1372	ncbi_105079808	MALSU1	XP_010966921.1 PREDICTED: mitochondrial assembly of ribosomal large subunit protein 1 [Camelus bactrianus]	76.5698	84.1145	104.993	27.5025	36.5644	28.7561	-1.51712	0.0158834	0.0381832
1373	ncbi_105069146	IDH3A	XP_010953493.1 PREDICTED: isocitrate dehydrogenase [NAD] subunit alpha, mitochondrial [Camelus bactrianus]	1306.48	1299.3	1249.07	438.104	434.89	473.282	-1.5177	2.87998e-15	6.18284e-14
1374	ncbi_105080176	Nt5dc2	XP_010967367.1 PREDICTED: 5'-nucleotidase domain-containing protein 2 [Camelus bactrianus]	160.484	123.369	117.94	56.3329	48.3384	35.5844	-1.51839	2.1691e-08	1.89873e-07
1375	ncbi_105062504	APOC2	XP_010945094.1 PREDICTED: apolipoprotein C-II [Camelus bactrianus]	732.351	547.396	592.325	224.923	203.029	224.05	-1.52169	6.62349e-07	4.52505e-06
1376	ncbi_105074057	DDAH2	XP_010959798.1 PREDICTED: N(G),N(G)-dimethylarginine dimethylaminohydrolase 2 [Camelus bactrianus]	4563.44	4233.3	4377.42	1568.75	1477.81	1541.11	-1.52188	7.92557e-12	1.13194e-10
1377	ncbi_105079802	FAM126A	XP_010966913.1 PREDICTED: hyccin isoform X1 [Camelus bactrianus]	8.48783	5.80328	7.71627	3.14734	2.48337	2.01989	-1.52434	0.018418	0.0432196
1378	ncbi_105083095	BCKDHB	XP_010971148.1 PREDICTED: 2-oxoisovalerate dehydrogenase subunit beta, mitochondrial [Camelus bactrianus]	163.43	141.058	128.435	48.4623	56.7244	45.0402	-1.52697	0.00685913	0.0186727
1379	ncbi_105080658	C12orf65	XP_006178277.1 probable peptide chain release factor C12orf65 homolog, mitochondrial [Camelus ferus]	41.0237	33.4893	51.9958	15.1036	11.539	17.1732	-1.52971	0.000891841	0.00312998
1380	ncbi_105082596	SLC25A42	XP_010970486.1 PREDICTED: mitochondrial coenzyme A transporter SLC25A42 [Camelus bactrianus]	39.6294	12.4629	19.7694	14.3411	3.27375	7.20903	-1.5335	0.00917455	0.0239017
1381	ncbi_105075407	PLAC9	XP_031316600.1 placenta-specific protein 9 [Camelus dromedarius]	150.053	156.18	174.244	66.0203	36.418	63.2556	-1.53595	0.00203132	0.00649409
1382	ncbi_105065150	IGFBP3	XP_010948504.1 PREDICTED: insulin-like growth factor-binding protein 3 [Camelus bactrianus]	68.8044	70.9101	50.1779	28.7819	14.5535	22.0569	-1.53799	0.00389159	0.0115387
1383	ncbi_105079362	RGN	XP_031301216.1 regucalcin isoform X1 [Camelus dromedarius]	1705.17	1575.76	1495.93	560.72	529.424	550.851	-1.54149	3.25323e-21	1.17393e-19
1384	ncbi_105081600	FSTL1	XP_010969166.1 PREDICTED: follistatin-related protein 1 [Camelus bactrianus]	217.307	212.858	209.768	79.7029	76.0498	63.9152	-1.5426	0.00622064	0.0171688
1385	ncbi_105073529	PROCR	XP_010959118.1 PREDICTED: endothelial protein C receptor [Camelus bactrianus]	41.1784	47.1818	44.0958	14.5514	17.4388	13.4724	-1.54276	4.54648e-05	0.000220467
1386	ncbi_105070457	PLS3	XP_010955186.1 PREDICTED: plastin-3 [Camelus bactrianus]	9646.27	8959.36	9107.14	3170.73	3063.73	3211.29	-1.55282	1.73179e-38	1.78008e-36
1387	ncbi_105079684	XPNPEP2	XP_032330410.1 xaa-Pro aminopeptidase 2 [Camelus ferus]	282.133	279.844	315.717	83.6156	108.261	107.149	-1.55345	2.20118e-10	2.5925e-09
1388	ncbi_105064871	IGFALS	XP_010948208.1 PREDICTED: insulin-like growth factor-binding protein complex acid labile subunit [Camelus bactrianus]	143.141	121.337	100.332	41.7989	39.9374	42.5471	-1.55352	5.00625e-09	4.80373e-08
1389	ncbi_105078111	PALM	XP_010964915.1 PREDICTED: paralemmin-1 isoform X1 [Camelus bactrianus]	259.498	217.925	229.842	71.9234	81.459	86.6131	-1.55924	3.16576e-13	5.35574e-12
1390	ncbi_105064346	HOMER1	XP_032330860.1 homer protein homolog 1 isoform X1 [Camelus ferus]	145.241	114.783	129.959	42.1108	48.5224	41.6399	-1.55989	4.76805e-05	0.000229733
1391	ncbi_105070698	EFEMP2	XP_010955459.1 PREDICTED: EGF-containing fibulin-like extracellular matrix protein 2 [Camelus bactrianus]	263.471	258.649	266.988	98.5437	80.292	87.8289	-1.5652	4.08593e-06	2.42936e-05
1392	ncbi_105075265	Stxbp6	XP_032337691.1 syntaxin-binding protein 6 isoform X1 [Camelus ferus]	56.7122	58.1398	60.4943	16.3017	NA	23.1665	-1.56648	0.00792532	0.0210597
1393	ncbi_105079003	HAAO	XP_010966012.1 PREDICTED: 3-hydroxyanthranilate 3,4-dioxygenase isoform X1 [Camelus bactrianus]	330.012	342.773	409.835	127.716	137.537	99.5471	-1.56935	9.79218e-10	1.05445e-08
1394	ncbi_105070870	C1qc	XP_010955696.1 PREDICTED: complement C1q subcomponent subunit C [Camelus bactrianus]	86.7668	100.299	114.677	32.965	38.5811	29.6139	-1.57668	0.000470893	0.00178766
1395	ncbi_123618324	FN1	XP_010958350.1 PREDICTED: LOW QUALITY PROTEIN: fibronectin [Camelus bactrianus]	138.745	145.123	80.3739	44.0617	49.4879	28.3836	-1.57881	0.00011943	0.000520703
1396	ncbi_123612039	CEBPZOS	XP_031322706.1 protein CEBPZOS isoform X1 [Camelus dromedarius]	168.59	142.173	120.136	69.3177	49.7998	25.1278	-1.57883	0.000803052	0.00284932
1397	ncbi_105063482	STMN1	XP_030798052.1 stathmin [Rhinopithecus roxellana]	1069.9	1060.55	1140.92	401.695	334.086	358.044	-1.58052	1.40444e-07	1.0778e-06
1398	ncbi_105075582	C1R	EPY89775.1 complement C1r subcomponent precursor [Camelus ferus]	917.081	678.696	728.292	268.77	218.384	284.588	-1.59046	3.82426e-07	2.72805e-06
1399	ncbi_105073021	FBLN1	XP_032348327.1 fibulin-1 isoform X1 [Camelus ferus]	27.2524	28.4169	14.4848	9.63505	6.96656	6.6543	-1.59293	0.0119721	0.029959
1400	ncbi_105076958	MAP1A	XP_010963530.1 PREDICTED: microtubule-associated protein 1A [Camelus bactrianus]	98.6738	102.029	109.968	30.9232	33.4862	38.3774	-1.59573	2.25607e-13	3.86494e-12
1401	ncbi_105075263	NOVA1	XP_017523766.1 PREDICTED: RNA-binding protein Nova-1 isoform X3 [Manis javanica]	101.707	71.6248	63.7115	34.0667	19.9596	24.2038	-1.59935	1.25258e-05	6.83076e-05
1402	ncbi_105082745	RCC1L	XP_031288639.1 RCC1-like G exchanging factor-like protein isoform X3 [Camelus dromedarius]	19.1543	13.9558	14.169	8.69077	3.2811	3.62496	-1.59995	0.0162221	0.0388871
1403	ncbi_105079951	TNFAIP2	KAB1278219.1 Tumor necrosis factor alpha-induced protein 2 [Camelus dromedarius]	283.395	274.937	299.36	109.577	98.7996	73.0676	-1.60761	8.11867e-08	6.485e-07
1404	ncbi_105071702	Them5	XP_006177224.1 acyl-coenzyme A thioesterase THEM5 [Camelus ferus]	93.04	171.821	57.2343	48.3348	39.6346	17.4814	-1.61092	0.0105448	0.0269337
1405	ncbi_105076613	SPON1	XP_010963139.1 PREDICTED: spondin-1 [Camelus bactrianus]	160.932	142.086	172.355	51.7002	54.6762	49.0566	-1.61277	4.11005e-13	6.90164e-12
1406	ncbi_105061725	PLCD1	XP_010944130.1 PREDICTED: 1-phosphatidylinositol 4,5-bisphosphate phosphodiesterase delta-1 isoform X1 [Camelus bactrianus]	316.286	312.828	366.85	105.012	103.515	113.102	-1.6307	5.44131e-05	0.000257419
1407	ncbi_105078366	VIM	XP_010965222.1 PREDICTED: vimentin [Camelus bactrianus]	125886	121385	120723	38446.9	40248.6	38946	-1.64529	9.53008e-74	5.38767e-71
1408	ncbi_105080502	TMOD2	XP_010967814.1 PREDICTED: tropomodulin-2 [Camelus bactrianus]	68.5922	84.2553	64.2278	22.3848	22.717	24.2047	-1.64713	1.91759e-07	1.43745e-06
1409	ncbi_105070370	MYOC	XP_010955095.1 PREDICTED: myocilin [Camelus bactrianus]	52.3177	64.9536	66.175	20.6185	17.9368	19.9979	-1.64754	1.08969e-07	8.49706e-07
1410	ncbi_105081127	PTGES	XP_006205489.1 prostaglandin E synthase [Vicugna pacos]	210.309	214.892	208.275	70.4771	61.6399	69.8891	-1.64889	3.70533e-07	2.646e-06
1411	ncbi_105075417	C4BPB	XP_010961540.1 PREDICTED: C4b-binding protein beta chain isoform X1 [Camelus bactrianus]	171.303	129.601	119.922	69.7666	29.0874	34.9976	-1.65259	0.00433347	0.0126648
1412	ncbi_105078613	LDHD	XP_010965495.1 PREDICTED: probable D-lactate dehydrogenase, mitochondrial isoform X1 [Camelus bactrianus]	850.659	760.98	760.803	235.074	264.735	254.5	-1.65315	3.78496e-10	4.28667e-09
1413	ncbi_105083885	COL21A1	XP_031290342.1 collagen alpha-1(XXI) chain isoform X1 [Camelus dromedarius]	2804.04	2174.29	2423.85	732.948	782.684	827.785	-1.65934	0.00968478	0.0249816
1414	ncbi_105068087	Prrx1	NP_001306509.1 paired mesoderm homeobox protein 1 [Oryctolagus cuniculus]	43.2804	44.6874	51.7566	20.43	11.4926	12.2544	-1.66122	3.04612e-05	0.000154562
1415	ncbi_105065546	PYCR1	XP_010948947.1 PREDICTED: pyrroline-5-carboxylate reductase 1, mitochondrial [Camelus bactrianus]	515.59	484.93	542.981	165.649	152.609	169.638	-1.66156	5.18337e-20	1.64318e-18
1416	ncbi_105070121	SCGB1A1	XP_006173253.1 uteroglobin [Camelus ferus]	507.435	461.399	449.626	188.17	161.424	97.5198	-1.66561	0.000859067	0.00302434
1417	ncbi_105077179	GJA1	XP_006189627.1 gap junction alpha-1 protein [Camelus ferus]	183.567	189.121	168.263	57.9282	63.3314	48.958	-1.66812	7.82658e-17	1.95924e-15
1418	ncbi_105064449	ANKRD31	XP_031302646.1 ankyrin repeat domain-containing protein 31 [Camelus dromedarius]	393.207	458.755	423.616	142.471	100.236	158.314	-1.6694	0.0212833	0.0486311
1419	ncbi_105073736	MYH11	XP_031289015.1 myosin-11 isoform X3 [Camelus dromedarius]	6376.31	7035.63	6940.44	2074.39	2207.72	2114.83	-1.66974	5.3289e-152	3.61512e-148
1420	ncbi_105077176	MAN1A1	XP_031312091.1 mannosyl-oligosaccharide 1,2-alpha-mannosidase IA [Camelus dromedarius]	157.106	150.028	123.889	47.6975	37.5082	50.257	-1.66987	0.000680013	0.00245776
1421	ncbi_105064710	RNASE6	XP_010948012.1 PREDICTED: LOW QUALITY PROTEIN: ribonuclease K6 [Camelus bactrianus]	156.711	194.412	191.688	55.9704	51.1617	63.0733	-1.67317	0.00052161	0.00195395
1422	ncbi_105071312	CISD1	XP_006191059.1 CDGSH iron-sulfur domain-containing protein 1 isoform X1 [Camelus ferus]	1395.85	1433.76	1251.75	434.75	470.475	374.065	-1.67371	4.28708e-20	1.37186e-18
1423	ncbi_105070867	EPHB2	XP_032351299.1 ephrin type-B receptor 2 isoform X1 [Camelus ferus]	148.603	32.3906	48.4452	31.7626	NA	16.0169	-1.67868	0.0178814	0.0422085
1424	ncbi_105067063	ATP11C	XP_010950834.1 PREDICTED: phospholipid-transporting ATPase IG isoform X1 [Camelus bactrianus]	84.5072	85.2116	59.7532	25.3209	24.6473	21.6099	-1.68073	0.00350265	0.0105375
1425	ncbi_105079426	PTGFRN	XP_010966470.1 PREDICTED: LOW QUALITY PROTEIN: prostaglandin F2 receptor negative regulator [Camelus bactrianus]	657.993	664.318	710.554	198.458	212.025	219.797	-1.68945	1.38772e-43	1.81044e-41
1426	ncbi_105080718	ADD3	XP_010968077.1 PREDICTED: gamma-adducin isoform X1 [Camelus bactrianus]	564.142	548.219	559.455	184.31	173.379	160.547	-1.68974	8.98582e-24	4.09126e-22
1427	ncbi_105079815	Mpp6	XP_010966931.1 PREDICTED: MAGUK p55 subfamily member 6 isoform X1 [Camelus bactrianus]	151.335	159.732	175.507	43.6328	60.1066	47.0701	-1.68993	6.77744e-14	1.24314e-12
1428	ncbi_105081391	ALDH1L2	XP_032349327.1 mitochondrial 10-formyltetrahydrofolate dehydrogenase isoform X1 [Camelus ferus]	967.798	800.761	819.671	257.273	280.006	261.808	-1.69554	6.82709e-29	4.41095e-27
1429	ncbi_105062447	LIPE	XP_031537683.1 hormone-sensitive lipase isoform X1 [Vicugna pacos]	204.749	169.456	134.192	54.1732	45.6209	56.7023	-1.69983	1.62409e-09	1.68211e-08
1430	ncbi_105081299	GLT8D2	XP_010968747.1 PREDICTED: glycosyltransferase 8 domain-containing protein 2 [Camelus bactrianus]	93.0018	90.8059	79.301	26.8856	31.2504	22.5268	-1.70568	1.11305e-10	1.34597e-09
1431	ncbi_105072931	FN1	XP_010958350.1 PREDICTED: LOW QUALITY PROTEIN: fibronectin [Camelus bactrianus]	1916.03	1772.01	1828.16	546.778	566.329	575.35	-1.70797	7.80461e-54	1.82574e-51
1432	ncbi_105070601	AZGP1	XP_010955328.1 PREDICTED: zinc-alpha-2-glycoprotein [Camelus bactrianus]	2938.25	2806.94	2941.14	855.097	911.103	892.214	-1.70818	1.7355e-24	8.47022e-23
1433	ncbi_105074901	SGCB	XP_032353214.1 beta-sarcoglycan [Camelus ferus]	22.5896	17.1026	14.5996	4.72614	7.93325	3.9298	-1.71049	0.00124883	0.0042297
1434	ncbi_105071081	ENO2	XP_010955991.1 PREDICTED: gamma-enolase [Camelus bactrianus]	141.897	152.84	148.562	42.3616	47.681	44.2645	-1.72275	7.58655e-12	1.09034e-10
1435	ncbi_105071862	PTGIS	XP_015096749.2 prostacyclin synthase [Vicugna pacos]	1103.8	861.558	910.895	319.72	276.613	267.497	-1.73537	5.1044e-22	1.99013e-20
1436	ncbi_105080624	CAMKK2	XP_010967966.1 PREDICTED: LOW QUALITY PROTEIN: calcium/calmodulin-dependent protein kinase kinase 2 [Camelus bactrianus]	83.1259	67.3592	79.774	18.3837	25.4198	25.2025	-1.73846	2.44431e-06	1.51159e-05
1437	ncbi_105080697	ACADS	XP_032327890.1 short-chain specific acyl-CoA dehydrogenase, mitochondrial [Camelus ferus]	1319.81	1115.2	1133.07	355.832	378.534	321.881	-1.7562	2.65517e-09	2.66066e-08
1438	ncbi_105070208	CBR1	XP_010954826.1 PREDICTED: carbonyl reductase [NADPH] 1 [Camelus bactrianus]	3396.25	3750.16	3737.19	920.581	1112.04	1183.53	-1.75875	2.49955e-27	1.48745e-25
1439	ncbi_105072946	ACADL	XP_032335841.1 long-chain specific acyl-CoA dehydrogenase, mitochondrial isoform X1 [Camelus ferus]	88.6783	98.1558	92.8208	21.3821	29.6602	31.4481	-1.76135	3.44913e-07	2.47084e-06
1440	ncbi_105078620	CD34	XP_006180794.1 hematopoietic progenitor cell antigen CD34 isoform X1 [Camelus ferus]	2680.89	2856.57	2873.11	760.721	856.288	862.633	-1.76207	2.43223e-05	0.000126245
1441	ncbi_105069334	SUSD2	XP_010953746.1 PREDICTED: LOW QUALITY PROTEIN: sushi domain-containing protein 2 [Camelus bactrianus]	807.117	741.226	810.47	237.08	215.619	241.961	-1.76368	3.47736e-20	1.12335e-18
1442	ncbi_105073449	DHODH	XP_006183753.1 dihydroorotate dehydrogenase (quinone), mitochondrial isoform X1 [Camelus ferus]	219.433	198.198	187.631	58.1524	55.6454	64.041	-1.76699	1.35823e-12	2.13788e-11
1443	ncbi_105071155	PLOD1	XP_010956089.1 PREDICTED: procollagen-lysine,2-oxoglutarate 5-dioxygenase 1 [Camelus bactrianus]	313.289	301.715	311.275	94.854	73.7418	103.354	-1.76811	9.43825e-11	1.15995e-09
1444	ncbi_105066811	COL8A1	XP_010950538.1 PREDICTED: protein HP-25 homolog 1-like [Camelus bactrianus]	255.54	229.557	180.559	190.456	2.56244	2.31225	-1.76885	0.000125827	0.000546137
1445	ncbi_105069806	PID1	XP_010954321.1 PREDICTED: PTB-containing, cubilin and LRP1-interacting protein [Camelus bactrianus]	97.375	114.373	113.402	29.6292	29.8996	35.2665	-1.77822	1.32026e-05	7.16531e-05
1446	ncbi_105066914	F10	XP_010950658.1 PREDICTED: coagulation factor X [Camelus bactrianus]	237.072	246.178	240.806	79.5392	66.3569	64.3552	-1.78399	0.000716084	0.00256549
1447	ncbi_105067269	MAMDC2	XP_010951056.1 PREDICTED: MAM domain-containing protein 2 [Camelus bactrianus]	28.6409	30.3602	23.3957	8.04741	9.7181	6.15019	-1.78463	2.06615e-05	0.000108741
1448	ncbi_105080741	HABP2	XP_006183561.1 hyaluronan-binding protein 2 isoform X1 [Camelus ferus]	146.022	165.495	168.083	51.899	38.6474	48.6327	-1.78489	1.482e-05	7.97293e-05
1449	ncbi_105074936	Uchl1	XP_010960930.1 PREDICTED: ubiquitin carboxyl-terminal hydrolase isozyme L1 [Camelus bactrianus]	833.073	884.224	804.286	247.14	232.526	251.963	-1.78515	1.04913e-10	1.2755e-09
1450	ncbi_105064054	PISD	XP_014414793.1 phosphatidylserine decarboxylase proenzyme, mitochondrial isoform X2 [Camelus ferus]	30.982	49.9165	52.1478	13.4445	11.8778	13.2076	-1.78788	0.000529549	0.00197714
1451	ncbi_105072916	COL5A2	XP_010958327.1 PREDICTED: collagen alpha-2(V) chain [Camelus bactrianus]	145.844	109.58	99.528	39.5207	35.0622	28.0797	-1.78971	2.4824e-07	1.82061e-06
1452	ncbi_105062962	APOB	XP_010945689.1 PREDICTED: apolipoprotein B-100 [Camelus bactrianus]	8513.16	7983.42	8017.85	2419.18	2365.52	2289.29	-1.79303	1.85943e-79	1.40159e-76
1453	ncbi_105066520	EFEMP1	XP_006174526.1 EGF-containing fibulin-like extracellular matrix protein 1 isoform X1 [Camelus ferus]	513.783	445.744	380.779	144.273	117.783	124.672	-1.79317	7.36775e-07	4.99329e-06
1454	ncbi_105071164	RBP7	XP_032351044.1 retinoid-binding protein 7 [Camelus ferus]	86.6895	144.031	66.0436	16.9216	28.8701	39.7029	-1.79541	0.0153519	0.0371159
1455	ncbi_105077672	PDGFRA	XP_010964394.1 PREDICTED: platelet-derived growth factor receptor alpha [Camelus bactrianus]	214.152	213.733	161.028	45.4042	50.8971	72.8199	-1.8	0.000210878	0.000867029
1456	ncbi_105076884	THBS1	XP_010963427.1 PREDICTED: LOW QUALITY PROTEIN: thrombospondin-1 [Camelus bactrianus]	581.171	527.72	520.539	161.813	155.66	149.619	-1.80259	6.51831e-13	1.07592e-11
1457	ncbi_105063256	ICA	XP_010946023.1 PREDICTED: inhibitor of carbonic anhydrase-like [Camelus bactrianus]	1531.29	1452.91	1581.38	461.407	451.747	387.03	-1.81208	7.58035e-12	1.09034e-10
1458	ncbi_105066131	Cpb2	XP_006187410.1 carboxypeptidase B2 [Camelus ferus]	648.231	635.665	596.138	195.833	171.957	166.462	-1.81516	1.46928e-13	2.56896e-12
1459	ncbi_105081752	FKBP9	XP_006187811.2 LOW QUALITY PROTEIN: peptidyl-prolyl cis-trans isomerase FKBP9 [Camelus ferus]	1301.31	1111.29	1144.99	324.607	354.579	331.49	-1.81558	7.41558e-18	1.96513e-16
1460	ncbi_105079788	F13A1	XP_006181158.1 coagulation factor XIII A chain [Camelus ferus]	1529.82	1529.03	1560.03	431.517	435.557	443.88	-1.81692	2.54197e-29	1.69066e-27
1461	ncbi_105072736	P3H1	XP_006173141.2 prolyl 3-hydroxylase 1 isoform X1 [Camelus ferus]	323.333	307.397	260.797	87.6662	77.9981	87.1958	-1.81794	7.14125e-18	1.89985e-16
1462	ncbi_105071575	VTN	EQB78383.1 vitronectin precursor [Camelus ferus]	709.482	1019.34	785.249	224.864	255.383	230.7	-1.82221	1.52247e-06	9.74378e-06
1463	ncbi_105071017	ACOT7	XP_010955907.1 PREDICTED: cytosolic acyl coenzyme A thioester hydrolase [Camelus bactrianus]	47.7733	21.995	19.2266	8.27475	9.72578	7.15965	-1.82258	0.00129423	0.0043682
1464	ncbi_105082880	SGCE	XP_032339874.1 epsilon-sarcoglycan isoform X1 [Camelus ferus]	134.042	107.076	108.21	26.0104	45.0229	27.0059	-1.83315	0.00010382	0.000458241
1465	ncbi_105078764	CNTFR	XP_010965704.1 PREDICTED: ciliary neurotrophic factor receptor subunit alpha [Camelus bactrianus]	202.271	51.2167	185.087	35.3897	46.5207	NA	-1.83574	0.00603674	0.0167142
1466	ncbi_105077838	HMGCS1	XP_010964620.1 PREDICTED: hydroxymethylglutaryl-CoA synthase, cytoplasmic isoform X1 [Camelus bactrianus]	42.9183	38.76	40.2783	11.5187	13.374	9.23811	-1.83722	2.27816e-06	1.414e-05
1467	ncbi_105062637	FCGRT	XP_032341410.1 IgG receptor FcRn large subunit p51 isoform X1 [Camelus ferus]	924.615	751.699	775.542	211.629	252.396	221.756	-1.83805	7.65267e-07	5.16574e-06
1468	ncbi_105077943	PROS1	XP_010964743.1 PREDICTED: vitamin K-dependent protein S [Camelus bactrianus]	483.147	464.397	466.173	113	139.814	142.292	-1.83918	0.00012968	0.00056035
1469	ncbi_105075378	P4HA1	XP_006173455.1 prolyl 4-hydroxylase subunit alpha-1 isoform X2 [Camelus ferus]	164.425	148.497	157.329	42.0385	41.601	47.2416	-1.84517	1.99817e-11	2.70006e-10
1470	ncbi_105065965	AK1	XP_010949462.1 PREDICTED: adenylate kinase isoenzyme 1 isoform X1 [Camelus bactrianus]	472.052	409.359	426.952	123.771	125.553	114.801	-1.84525	1.67414e-08	1.47937e-07
1471	ncbi_105068078	SELL	XP_010952144.1 PREDICTED: L-selectin [Camelus bactrianus]	85.9467	73.9273	114.43	17.7372	21.3537	36.8136	-1.85352	0.0101682	0.0260306
1472	ncbi_105075126	C1orf198	XP_031316720.1 LOW QUALITY PROTEIN: uncharacterized protein C1orf198 homolog [Camelus dromedarius]	197.18	169.551	142.762	48.2873	47.6655	44.6507	-1.85743	0.000525626	0.00196682
1473	ncbi_105068112	CRABP2	XP_006174608.1 cellular retinoic acid-binding protein 2 [Camelus ferus]	696.027	660.212	645.851	174.673	192.441	181.258	-1.86828	9.46445e-06	5.26286e-05
1474	ncbi_105062578	EMP3	XP_006180954.1 epithelial membrane protein 3 [Camelus ferus]	1008.2	715.54	829.882	215.136	232.558	250.854	-1.87011	0.0100085	0.0256994
1475	ncbi_105069896	ANGPTL2	XP_010954429.1 PREDICTED: LOW QUALITY PROTEIN: angiopoietin-related protein 2 [Camelus bactrianus]	127.635	132.52	119.416	29.9341	41.2215	32.5098	-1.87244	4.26133e-08	3.52978e-07
1476	ncbi_105064287	CCL16	XP_006174921.2 C-C motif chemokine 16 [Camelus ferus]	73.6031	76.7853	79.1519	13.5925	27.1039	21.8715	-1.87525	0.0193222	0.0449064
1477	ncbi_105063922	ABCA10	XP_010946922.1 PREDICTED: ATP-binding cassette sub-family A member 10 isoform X1 [Camelus bactrianus]	55.0487	20.5904	45.0938	11.4267	9.76502	11.6084	-1.88005	0.00318452	0.00970086
1478	ncbi_105078533	TMLHE	XP_031301768.1 trimethyllysine dioxygenase, mitochondrial isoform X1 [Camelus dromedarius]	284.017	312.97	291.434	87.7548	71.3213	81.1732	-1.88671	4.01486e-15	8.38056e-14
1479	ncbi_105075025	Ikbip	XP_006186613.1 inhibitor of nuclear factor kappa-B kinase-interacting protein isoform X1 [Camelus ferus]	274.773	271.72	256.444	72.0159	70.4857	74.4804	-1.88771	2.89062e-21	1.05777e-19
1480	ncbi_105076908	GCHFR	XP_006201716.1 GTP cyclohydrolase 1 feedback regulatory protein [Vicugna pacos]	163.848	148.58	188.55	41.2969	57.4553	36.1086	-1.89328	1.85607e-07	1.39288e-06
1481	ncbi_105075532	CRYZ	XP_006178375.1 quinone oxidoreductase [Camelus ferus]	4218.28	4425.36	4274.23	1231.18	1122.11	1119.66	-1.89513	1.10129e-26	6.33146e-25
1482	ncbi_105062540	PGLYRP1	XP_006191217.2 peptidoglycan recognition protein 1 [Camelus ferus]	12839.4	12442.3	11022.3	3088.99	3371.29	3233.12	-1.90506	4.81814e-06	2.82753e-05
1483	ncbi_105074825	TPPP3	EPY84204.1 zinc finger, DHHC domain containing 1-like protein [Camelus ferus]	718.172	610.862	620.655	175.219	161.791	181.455	-1.91093	2.09962e-09	2.13871e-08
1484	ncbi_105074862	CDH3	XP_010960831.1 PREDICTED: cadherin-3 isoform X2 [Camelus bactrianus]	50.1636	52.5189	44.3345	14.6416	13.2817	10.9388	-1.91955	0.0015365	0.00509223
1485	ncbi_105073516	ROMO1	NP_001090931.2 reactive oxygen species modulator 1 [Sus scrofa]	2041.73	1563.91	1414.45	621.27	359.439	345.907	-1.91996	0.00692345	0.0188327
1486	ncbi_105066688	ZC2HC1A	XP_031297295.1 zinc finger C2HC domain-containing protein 1A isoform X1 [Camelus dromedarius]	11.547	9.81569	12.062	2.90588	2.75935	3.11525	-1.92854	0.000627131	0.00228611
1487	ncbi_105064394	MAP1B	XP_010973279.1 microtubule-associated protein 1B isoform X1 [Camelus dromedarius]	740.742	760.184	679.267	193.545	197.785	175.831	-1.94263	2.61058e-39	2.81113e-37
1488	ncbi_105080167	ITIH1	XP_010967358.1 PREDICTED: inter-alpha-trypsin inhibitor heavy chain H1 isoform X1 [Camelus bactrianus]	8736.48	7852.4	8373.72	2175.26	2111.7	2199.89	-1.94418	1.45625e-26	8.30183e-25
1489	ncbi_105084028	TMEM63A	XP_010972369.1 PREDICTED: CSC1-like protein 1 [Camelus bactrianus]	50.2246	45.2492	47.3693	14.2128	15.147	7.44932	-1.9563	0.00190902	0.00617327
1490	ncbi_105069798	MRC2	XP_010954309.1 PREDICTED: C-type mannose receptor 2 [Camelus bactrianus]	246.067	247.08	246.458	59.6536	65.6958	64.9794	-1.95826	1.32822e-22	5.461e-21
1491	ncbi_105073864	COL6A5	XP_010959539.1 PREDICTED: collagen alpha-5(VI) chain isoform X1 [Camelus bactrianus]	73.0307	58.0169	61.5712	35.093	3.20051	11.2569	-1.95878	0.00368603	0.0110013
1492	ncbi_105069429	C1QTNF3	XP_006194873.2 complement C1q tumor necrosis factor-related protein 3 isoform X1 [Camelus ferus]	155.673	167.817	75.3398	36.1225	41.0064	25.3852	-1.95995	4.73103e-05	0.000228274
1493	ncbi_105068602	NPDC1	XP_010952789.1 PREDICTED: neural proliferation differentiation and control protein 1 [Camelus bactrianus]	100.237	145.546	130.778	27.0231	43.776	25.7441	-1.96364	0.00837921	0.0220413
1494	ncbi_105064037	GLB1L	XP_006186926.1 beta-galactosidase-1-like protein isoform X1 [Camelus ferus]	19.0371	12.3616	14.3117	5.59729	3.00422	3.08376	-1.96783	0.00384517	0.011421
1495	ncbi_105066211	DCLK1	XP_010949805.1 PREDICTED: serine/threonine-protein kinase DCLK1 [Camelus bactrianus]	325.416	330.304	352.262	76.3772	99.9069	78.5998	-1.98356	2.97607e-18	8.24067e-17
1496	ncbi_123613296	SLC35A4	XP_031305030.1 SLC35A4 upstream open reading frame protein [Camelus dromedarius]	1646.49	1197.31	1714.61	398.146	293.131	460.482	-1.98469	0.018081	0.0425318
1497	ncbi_105073142	LGALS1	XP_010958635.1 PREDICTED: galectin-1 [Camelus bactrianus]	26962.1	22321.1	23980.5	6367.7	5970.45	6149.4	-1.98655	2.08241e-10	2.46116e-09
1498	ncbi_105067277	ALDH1A1	XP_006193914.1 LOW QUALITY PROTEIN: retinal dehydrogenase 1 [Camelus ferus]	310.16	227.497	321.579	80.3025	72.8619	63.4464	-1.98795	3.39697e-08	2.87703e-07
1499	ncbi_105074273	ITIH2	XP_010960070.1 PREDICTED: inter-alpha-trypsin inhibitor heavy chain H2 isoform X1 [Camelus bactrianus]	5534.8	5117.4	5461.87	1463.03	1272.82	1325.8	-1.98818	1.01994e-36	9.61006e-35
1500	ncbi_105065597	THA2	XP_010949003.1 PREDICTED: probable low-specificity L-threonine aldolase 2 [Camelus bactrianus]	65.088	50.5469	47.4743	10.8195	13.0412	17.21	-1.98966	2.99768e-05	0.00015256
1501	ncbi_105068222	S100A9	XP_010978974.1 protein S100-A9 [Camelus dromedarius]	1466.42	1455.69	1509.69	347.589	371.324	396.596	-1.99019	1.14644e-14	2.26748e-13
1502	ncbi_105065976	DNM1	XP_010949483.1 PREDICTED: dynamin-1 [Camelus bactrianus]	226.882	244.534	227.756	68.1582	52.3961	53.392	-2.007	2.05025e-07	1.53181e-06
1503	ncbi_105077810	GPX8	XP_006185992.1 probable glutathione peroxidase 8 isoform X1 [Camelus ferus]	468.134	437.596	478.748	120.423	108.004	114.443	-2.01361	5.07876e-15	1.04407e-13
1504	ncbi_105064556	MID1IP1	XP_010947825.1 PREDICTED: mid1-interacting protein 1 [Camelus bactrianus]	76.4682	101.229	75.798	18.183	21.1748	23.2048	-2.01859	0.00669166	0.0182755
1505	ncbi_105078974	CYP1B1	XP_010965966.1 PREDICTED: cytochrome P450 1B1 [Camelus bactrianus]	1379.11	1186.47	1191.14	298.329	312.698	315.139	-2.02013	5.94697e-08	4.81149e-07
1506	ncbi_105075810	CNRIP1	XP_010962069.1 PREDICTED: CB1 cannabinoid receptor-interacting protein 1 [Camelus bactrianus]	558.57	510.704	510.079	136.309	114.146	138.804	-2.02054	4.56054e-05	0.000220833
1507	ncbi_105067666	KLKB1	XP_031296115.1 plasma kallikrein isoform X1 [Camelus dromedarius]	166.682	150.324	175.416	37.0298	33.7745	50.3094	-2.02354	2.97392e-10	3.43698e-09
1508	ncbi_105070053	LPXN	XP_010954621.1 PREDICTED: leupaxin isoform X1 [Camelus bactrianus]	74.1492	39.7294	34.4144	14.1819	6.77562	15.0431	-2.04235	0.0177834	0.0420357
1509	ncbi_105063709	Alx3	XP_032343177.1 homeobox protein aristaless-like 3 isoform X2 [Camelus ferus]	133.101	84.9681	77.4553	27.2259	26.0477	18.4086	-2.04359	0.00701911	0.0190547
1510	ncbi_105076486	ALX4	XP_010962948.1 PREDICTED: homeobox protein aristaless-like 4 [Camelus bactrianus]	133.101	84.9681	77.4553	27.2259	26.0477	18.4086	-2.04359	0.00701911	0.0190547
1511	ncbi_105076458	F2	XP_032344450.1 prothrombin [Camelus ferus]	2222.77	3214.22	2561.81	588.035	603.622	742.649	-2.04797	1.13938e-07	8.87436e-07
1512	ncbi_105063875	CLU	XP_010946877.1 PREDICTED: clusterin [Camelus bactrianus]	7112.93	7639.4	7515.6	1801.1	1944.41	1609.02	-2.05614	1.82783e-55	4.95999e-53
1513	ncbi_105077746	MID1	XP_010964503.1 PREDICTED: E3 ubiquitin-protein ligase Midline-1 isoform X1 [Camelus bactrianus]	99.1969	113.072	81.0438	20.4225	24.1556	25.2599	-2.07036	2.76735e-08	2.37642e-07
1514	ncbi_105067143	ANK2	XP_031322981.1 ankyrin-2 isoform X3 [Camelus dromedarius]	34.3453	26.7431	24.2639	5.32439	7.36938	7.52192	-2.07796	2.87479e-05	0.000146746
1515	ncbi_105062957	LRATD1	XP_010945683.1 PREDICTED: protein FAM84A [Camelus bactrianus]	68.5571	33.7898	77.0237	15.2276	8.66297	17.6992	-2.10864	0.000895492	0.00314117
1516	ncbi_105068009	--	-	1031.98	963.298	925.081	185.892	241.16	249.776	-2.10928	5.145e-07	3.58354e-06
1517	ncbi_105067994	DHTKD1	XP_010952014.1 PREDICTED: probable 2-oxoglutarate dehydrogenase E1 component DHKTD1, mitochondrial isoform X1 [Camelus bactrianus]	285.103	329.301	338.53	67.7194	76.8623	75.456	-2.11463	5.26812e-13	8.75955e-12
1518	ncbi_105076636	ADM	XP_006192010.1 ADM isoform X1 [Camelus ferus]	72.0996	68.3071	55.8711	13.0401	17.174	NA	-2.11464	0.0185966	0.0435333
1519	ncbi_105065282	C5	XP_031306205.1 complement C5-like isoform X1 [Camelus dromedarius]	164.071	100.098	111.234	36.1261	24.0546	25.7946	-2.12645	2.40294e-05	0.000124916
1520	ncbi_105078223	PLIN4	XP_010965034.1 PREDICTED: perilipin-4 [Camelus bactrianus]	209.057	208.797	207.641	41.7618	47.3271	52.5966	-2.14231	1.8599e-22	7.51046e-21
1521	ncbi_105072913	TFPI	XP_010958321.1 PREDICTED: tissue factor pathway inhibitor isoform X2 [Camelus bactrianus]	65.8603	46.4609	53.686	13.7667	12.5998	11.1029	-2.14746	0.00355595	0.0106742
1522	ncbi_105065986	CERCAM	XP_010949496.1 PREDICTED: probable inactive glycosyltransferase 25 family member 3 [Camelus bactrianus]	37.4146	23.7775	39.2228	13.5458	4.44762	4.64925	-2.14886	0.00174	0.00570249
1523	ncbi_105080921	SGCD	XP_006176504.1 delta-sarcoglycan isoform X1 [Camelus ferus]	212.967	178.018	192.167	51.1321	43.9677	36.1953	-2.15106	5.59651e-10	6.20371e-09
1524	ncbi_105079311	SDC2	XP_006192027.1 syndecan-2 isoform X1 [Camelus ferus]	427.932	371.657	301.808	79.345	78.0492	89.6934	-2.15624	0.000397102	0.00153065
1525	ncbi_105080904	SPARC	XP_006174675.1 SPARC [Camelus ferus]	515.96	585.579	567.8	108.878	132.662	126.542	-2.18118	8.72903e-09	8.05683e-08
1526	ncbi_105075508	C1S	XP_010961695.1 PREDICTED: complement C1s subcomponent [Camelus bactrianus]	2174.06	2015.72	2014.17	457.86	488.234	418.429	-2.18479	3.68132e-12	5.44097e-11
1527	ncbi_105069025	ACAT1	XP_032328686.1 acetyl-CoA acetyltransferase, mitochondrial isoform X1 [Camelus ferus]	34456.5	32482.7	33333.6	7281.13	7199.4	7553.09	-2.18615	1.32857e-62	4.74371e-60
1528	ncbi_105068927	QSOX1	XP_010953226.1 PREDICTED: LOW QUALITY PROTEIN: sulfhydryl oxidase 1, partial [Camelus bactrianus]	1674.05	1334.9	1426.21	335.377	306.037	331.12	-2.18916	2.20536e-22	8.85277e-21
1529	ncbi_105074949	UGDH	XP_031291614.1 UDP-glucose 6-dehydrogenase isoform X1 [Camelus dromedarius]	1454.16	1444.09	1420.08	340.509	280.608	319.873	-2.19822	3.4841e-26	1.84657e-24
1530	ncbi_105062354	STEAP4	XP_010944900.1 PREDICTED: metalloreductase STEAP4 [Camelus bactrianus]	810.079	759.525	829.327	177.297	165.817	179.077	-2.19974	1.30055e-13	2.29764e-12
1531	ncbi_105080760	HSPA12A	XP_010968155.1 PREDICTED: heat shock 70 kDa protein 12A [Camelus bactrianus]	1064.65	970.104	1070.77	238.433	223.28	207.653	-2.21397	1.61713e-23	7.17034e-22
1532	ncbi_105072613	DPYSL3	XP_010957918.1 PREDICTED: dihydropyrimidinase-related protein 3 [Camelus bactrianus]	3550.95	3426.85	3605.05	783.454	753.532	740.345	-2.21631	1.2225e-51	2.51316e-49
1533	ncbi_105074789	CDH11	XP_006189356.1 cadherin-11 [Camelus ferus]	327.805	358.178	352.133	79.1823	75.182	68.5249	-2.21957	3.62092e-22	1.42816e-20
1534	ncbi_105073306	COPZ2	XP_032313739.1 coatomer subunit zeta-2 isoform X1 [Camelus ferus]	764.259	784.955	678.887	177.915	145.947	152.648	-2.22524	2.29022e-14	4.40137e-13
1535	ncbi_105083328	SERPINH1	XP_006173361.1 serpin H1 [Camelus ferus]	11360.7	11620	12344.3	2483.84	2352.87	2706.08	-2.22752	1.55314e-36	1.42385e-34
1536	ncbi_105070206	Cbr3	XP_010954825.1 PREDICTED: carbonyl reductase [NADPH] 3 [Camelus bactrianus]	3073.64	2896.96	2996.36	453.444	739.656	702.87	-2.24168	1.21588e-09	1.29694e-08
1537	ncbi_105072421	AHSG	XP_010957666.1 PREDICTED: alpha-2-HS-glycoprotein, partial [Camelus bactrianus]	9038.88	8701.41	9072.37	2028.91	1935.63	1655.52	-2.25426	1.83641e-12	2.83785e-11
1538	ncbi_105070568	Serpind1	XP_010955292.1 PREDICTED: heparin cofactor 2 [Camelus bactrianus]	5612.73	5110.23	5300.91	1187.56	1092.04	1070.09	-2.25813	2.47985e-40	2.71344e-38
1539	ncbi_105068860	GIMAP7	XP_010953127.1 PREDICTED: GTPase IMAP family member 7 [Camelus bactrianus]	40.3459	8.46271	19.7277	6.02283	3.78219	4.52175	-2.25816	0.0057969	0.016157
1540	ncbi_105070724	C9	XP_006185217.3 complement component C9 [Camelus ferus]	10731	10043.9	11238.1	2043.86	2353.41	2268.74	-2.26377	1.35727e-25	6.97557e-24
1541	ncbi_105082488	CD5L	XP_010970351.1 PREDICTED: CD5 antigen-like [Camelus bactrianus]	358.811	352.127	381.428	98.9963	73.1262	55.0371	-2.26568	0.0134947	0.0332622
1542	ncbi_105075626	MSMB	XP_010961812.1 PREDICTED: beta-microseminoprotein isoform X1 [Camelus bactrianus]	627.889	678.359	640.269	145.557	141.56	117.397	-2.26663	3.03341e-07	2.20328e-06
1543	ncbi_105070732	DAB2	XP_006185215.1 disabled homolog 2 isoform X1 [Camelus ferus]	350.96	313.714	330.022	87.4926	62.4855	56.5387	-2.268	3.55384e-15	7.49908e-14
1544	ncbi_105072011	ACSS3	XP_010957113.1 PREDICTED: acyl-CoA synthetase short-chain family member 3, mitochondrial, partial [Camelus bactrianus]	313.583	324.464	306.331	68.8882	63.767	61.6263	-2.28122	4.54092e-19	1.35707e-17
1545	ncbi_105079901	SERPINA5	XP_010967046.1 PREDICTED: plasma serine protease inhibitor [Camelus bactrianus]	86.9881	81.9575	68.8166	15.3442	16.7201	16.2459	-2.29912	0.000234571	0.000950613
1546	ncbi_105082228	LVRN	XP_032332434.1 aminopeptidase Q [Camelus ferus]	144.576	98.8124	116.158	37.0805	22.9738	12.8649	-2.3018	0.00101612	0.00351164
1547	ncbi_105076881	LYZ	XP_010963424.1 PREDICTED: lysozyme C [Camelus bactrianus]	85.3996	44.3458	78.9092	15.3646	12.6651	14.1807	-2.30545	0.0096131	0.0248439
1548	ncbi_105062187	Pzp	XP_010944684.1 PREDICTED: alpha-2-macroglobulin-like [Camelus bactrianus]	11103.3	9595.64	10667.7	2128.35	2017.79	2175.36	-2.31089	1.00312e-76	6.18649e-74
1549	ncbi_105077325	AKAP12	XP_010964014.1 PREDICTED: A-kinase anchor protein 12 isoform X1 [Camelus bactrianus]	1239.29	1274.74	1351.36	268.002	255.415	255.386	-2.31129	1.9018e-60	6.14373e-58
1550	ncbi_105062086	Dbn1	XP_031293743.1 drebrin isoform X2 [Camelus dromedarius]	642.059	689.345	719.365	133.57	132.57	142.145	-2.32851	1.11556e-21	4.25168e-20
1551	ncbi_105072092	TMSB10	XP_004271665.1 PREDICTED: thymosin beta-10 [Orcinus orca]	438.772	697.572	470.569	115.37	121.94	78.3324	-2.34793	5.91112e-06	3.40482e-05
1552	ncbi_105062036	F12	XP_010944496.1 PREDICTED: coagulation factor XII [Camelus bactrianus]	54.651	58.5075	56.268	10.5908	11.0653	11.2555	-2.36399	7.21978e-06	4.10897e-05
1553	ncbi_105069360	GGT5	XP_014408196.1 glutathione hydrolase 5 proenzyme [Camelus ferus]	117.888	87.5454	67.2751	23.0116	13.2447	16.6908	-2.36474	0.0144657	0.0353259
1554	ncbi_105073693	CRYM	XP_006177364.1 ketimine reductase mu-crystallin [Camelus ferus]	332.256	272.902	225.193	62.2798	48.8	49.6997	-2.36864	3.63384e-08	3.05477e-07
1555	ncbi_105077372	PLG	XP_006179057.2 plasminogen [Camelus ferus]	10763.3	10342.5	10652.5	2052.02	2152.97	1941.31	-2.36934	1.68221e-20	5.56688e-19
1556	ncbi_105065177	ASPA	XP_010948533.1 PREDICTED: aspartoacylase isoform X1 [Camelus bactrianus]	454.46	465.074	483.575	82.7573	98.4998	89.5673	-2.3732	3.89447e-18	1.06532e-16
1557	ncbi_105064665	RNASE1	XP_032337511.1 ribonuclease pancreatic [Camelus ferus]	69.7903	156.704	159.366	25.1358	27.5794	21.1429	-2.38525	0.00868589	0.0227334
1558	ncbi_105062503	APOE	XP_010945092.1 PREDICTED: apolipoprotein E [Camelus bactrianus]	351.797	412.511	382.299	75.0805	73.1282	71.2164	-2.38557	4.98557e-11	6.35754e-10
1559	ncbi_105068216	S100A4	KAB1260550.1 Protein S100-A4 [Camelus dromedarius]	6753.27	5698.41	5999.07	1262.84	1120.52	1121.53	-2.39624	1.03389e-22	4.27676e-21
1560	ncbi_105068159	THBS3	XP_010952251.1 PREDICTED: LOW QUALITY PROTEIN: thrombospondin-3 [Camelus bactrianus]	203.523	159.314	174.012	38.254	27.435	36.1887	-2.39768	1.41066e-08	1.26252e-07
1561	ncbi_105074544	PGLYRP2	XP_010960421.1 PREDICTED: LOW QUALITY PROTEIN: N-acetylmuramoyl-L-alanine amidase [Camelus bactrianus]	249.848	230.545	230.529	44.0554	48.2098	41.9609	-2.40503	0.0013752	0.00462077
1562	ncbi_105068366	COL5A3	XP_031293178.1 collagen alpha-3(V) chain isoform X1 [Camelus dromedarius]	123.075	104.45	85.6268	18.0424	18.2943	22.3508	-2.41573	0.0148241	0.0360841
1563	ncbi_105062255	MGP	XP_006192170.1 matrix Gla protein [Camelus ferus]	144.713	137.117	121.906	22.3502	34.2113	19.0725	-2.4163	4.6577e-07	3.27778e-06
1564	ncbi_105068764	MMP14	XP_010953003.1 PREDICTED: matrix metalloproteinase-14 [Camelus bactrianus]	502.715	557.312	487.001	115.98	71.3916	100.439	-2.42631	1.33594e-09	1.40949e-08
1565	ncbi_105072884	FKBP7	XP_006194626.1 peptidyl-prolyl cis-trans isomerase FKBP7 isoform X1 [Camelus ferus]	694.735	525.533	541.505	97.5594	114.91	110.81	-2.44617	2.1686e-13	3.72451e-12
1566	ncbi_105069150	CRABP1	NP_001121964.1 cellular retinoic acid-binding protein 1 [Sus scrofa]	3296.23	3016.13	2934.47	572.893	585.698	530.365	-2.45283	4.76826e-21	1.66742e-19
1567	ncbi_105079110	SCARA5	XP_010966108.1 PREDICTED: scavenger receptor class A member 5 isoform X1 [Camelus bactrianus]	151.158	123.671	126.66	24.2439	25.4872	21.8983	-2.48673	4.6619e-09	4.50518e-08
1568	ncbi_105078283	CD209L2	XP_006177629.1 CD209 antigen [Camelus ferus]	230.295	215.207	284.879	35.6996	43.9693	48.9425	-2.50563	7.46813e-05	0.000342786
1569	ncbi_105062119	NDUFA4L2	NP_001106776.1 NADH dehydrogenase [ubiquinone] 1 alpha subcomplex subunit 4-like 2 [Bos taurus]	453.429	335.296	399.402	80.1383	96.1233	32.2528	-2.51047	0.00579102	0.0161473
1570	ncbi_105069321	IGLL5	EPY90126.1 immunoglobulin lambda-like polypeptide 5-like protein [Camelus ferus]	7990.53	8305.93	7675.06	1172.61	1666.14	1337.7	-2.52097	2.27393e-10	2.67248e-09
1571	ncbi_105067076	Dpysl4	XP_010950850.1 PREDICTED: dihydropyrimidinase-related protein 4 [Camelus bactrianus]	2954.79	3213.32	4225.97	659.132	739.097	412.506	-2.52111	2.18778e-09	2.21852e-08
1572	ncbi_105079731	FGB	XP_006190885.1 fibrinogen beta chain [Camelus ferus]	9926.23	8906.53	9140.96	1606.24	1598.56	1662.91	-2.52276	8.18128e-47	1.23337e-44
1573	ncbi_105066446	GPX7	XP_006200556.1 glutathione peroxidase 7 [Vicugna pacos]	529.815	412.493	384.755	85.3259	70.9344	74.2207	-2.52552	8.20045e-15	1.64591e-13
1574	ncbi_105079732	FGA	XP_010978618.2 fibrinogen alpha chain [Camelus dromedarius]	18231.2	17615.4	17670.2	3160.39	3080.88	3030.62	-2.52906	1.63613e-52	3.69983e-50
1575	ncbi_105072330	HRG	XP_010957511.1 PREDICTED: histidine-rich glycoprotein [Camelus bactrianus]	8229.07	7048.72	7661.05	1445.08	1181.28	1347.67	-2.52912	1.96255e-14	3.81489e-13
1576	ncbi_105069201	ISLR	XP_031296709.1 immunoglobulin superfamily containing leucine-rich repeat protein isoform X1 [Camelus dromedarius]	403.974	397.464	359.979	54.6742	73.0474	72.6717	-2.53498	4.8569e-07	3.39683e-06
1577	ncbi_105062916	BCKDHA	XP_010945637.1 PREDICTED: 2-oxoisovalerate dehydrogenase subunit alpha, mitochondrial [Camelus bactrianus]	1268.05	1191.64	1179.79	194.185	243.972	188.868	-2.53714	6.34219e-29	4.13706e-27
1578	ncbi_105065591	TIMP2	XP_010948997.1 PREDICTED: metalloproteinase inhibitor 2 [Camelus bactrianus]	59.0901	58.6256	51.0426	14.8198	6.99686	7.20352	-2.53983	5.21011e-07	3.61405e-06
1579	ncbi_105070736	AMBP	XP_006186089.1 protein AMBP [Camelus ferus]	2807.9	2919.56	2744.12	480.364	482.057	493.291	-2.54091	6.51264e-14	1.20059e-12
1580	ncbi_105079733	FGG	XP_010966833.1 PREDICTED: fibrinogen gamma chain isoform X1 [Camelus bactrianus]	11281.7	10806.6	10952.9	1929.28	1834.32	1877.58	-2.5502	6.52386e-63	2.45877e-60
1581	ncbi_105062889	CEACAM1	XP_010945607.1 PREDICTED: carcinoembryonic antigen-related cell adhesion molecule 7-like isoform X1 [Camelus bactrianus]	205.227	171.203	184.237	38.1175	28.1915	28.5837	-2.56277	1.36493e-05	7.38412e-05
1582	ncbi_105070978	MASP2	XP_006179980.1 mannan-binding lectin serine protease 2 isoform X1 [Camelus ferus]	29.6821	58.0302	31.6862	7.12883	5.99965	7.04621	-2.56517	0.0196075	0.0454295
1583	ncbi_105065368	AMY2A	XP_006192795.1 pancreatic alpha-amylase [Camelus ferus]	418.037	398.625	375.669	70.543	65.1058	64.3728	-2.57556	3.27343e-11	4.27879e-10
1584	ncbi_105065267	C5	XP_010948635.1 PREDICTED: complement C5-like [Camelus bactrianus]	3448.48	2913.57	2888.04	489.632	540.623	518.68	-2.57819	3.29515e-49	5.73186e-47
1585	ncbi_105062107	HSD17B6	XP_032349010.1 17-beta-hydroxysteroid dehydrogenase type 6 isoform X2 [Camelus ferus]	25.0359	13.2032	14.5817	4.38847	2.21268	2.15019	-2.59353	0.000814149	0.00288719
1586	ncbi_105062109	SDR9C7	XP_006182300.1 short-chain dehydrogenase/reductase family 9C member 7 isoform X1 [Camelus ferus]	25.0359	13.2032	14.5817	4.38847	2.21268	2.15019	-2.59353	0.000814149	0.00288719
1587	ncbi_105075641	HSD17B6	XP_010961831.1 PREDICTED: 17-beta-hydroxysteroid dehydrogenase type 6-like [Camelus bactrianus]	25.0359	13.2032	14.5817	4.38847	2.21268	2.15019	-2.59353	0.000814149	0.00288719
1588	ncbi_105062395	FGL2	XP_010944956.1 PREDICTED: fibroleukin [Camelus bactrianus]	415.9	334.801	385.283	61.7139	63.1938	63.2324	-2.59406	4.17808e-11	5.40917e-10
1589	ncbi_105072340	MASP1	XP_031308840.1 mannan-binding lectin serine protease 1 isoform X1 [Camelus dromedarius]	125.144	98.4084	99.9986	19.826	13.6295	20.1085	-2.59466	0.0036175	0.0108349
1590	ncbi_105062216	FMOD	XP_010944723.1 PREDICTED: fibromodulin [Camelus bactrianus]	4971.78	4568.24	5044.09	771.507	805.716	829.465	-2.59928	3.42252e-17	8.72871e-16
1591	ncbi_105062638	RCN3	XP_006173856.2 LOW QUALITY PROTEIN: reticulocalbin-3 [Camelus ferus]	2609.36	2890.77	2910.71	451.256	509.444	417.408	-2.60956	1.5066e-28	9.46367e-27
1592	ncbi_105077910	ABI3BP	XP_031312469.1 target of Nesh-SH3 isoform X6 [Camelus dromedarius]	2231.82	1883.53	2104.71	328.089	349.135	332.664	-2.62273	2.97868e-26	1.62963e-24
1593	ncbi_105080841	AOC1	XP_006190584.2 amiloride-sensitive amine oxidase [copper-containing] [Camelus ferus]	309.538	278.624	311.594	58.0764	43.7028	43.423	-2.63147	3.15229e-14	6.00707e-13
1594	ncbi_105077986	S100B	XP_003939460.2 PREDICTED: protein S100-B isoform X1 [Saimiri boliviensis boliviensis]	35.4221	38.5275	54.9219	7.63227	6.68594	6.40455	-2.63664	1.95288e-06	1.22556e-05
1595	ncbi_105075731	MMP2	XP_015097750.1 72 kDa type IV collagenase [Vicugna pacos]	294.405	250.475	235.727	45.1002	36.065	43.0367	-2.65191	1.06872e-12	1.70996e-11
1596	ncbi_105077236	VNN2	XP_006188513.2 vascular non-inflammatory molecule 2 isoform X2 [Camelus ferus]	116.034	124.955	125.473	17.3004	22.1166	18.7379	-2.65569	0.00782245	0.0208283
1597	ncbi_105067238	CFH	XP_010951014.1 PREDICTED: complement factor H [Camelus bactrianus]	3373.17	3054.65	3062.92	499.743	478.195	527.519	-2.65632	9.32285e-29	5.91086e-27
1598	ncbi_105082066	PPIC	XP_014309014.1 peptidyl-prolyl cis-trans isomerase C, partial [Myotis lucifugus]	417.097	314.776	341.83	66.9759	49.6416	53.4402	-2.6585	1.22008e-05	6.66425e-05
1599	ncbi_105069344	CHCHD10	XP_031530581.1 coiled-coil-helix-coiled-coil-helix domain-containing protein 10, mitochondrial [Vicugna pacos]	978.106	608.856	657.077	122.034	66.5632	164.907	-2.6663	0.0180602	0.0424976
1600	ncbi_105072355	IL1RAP	XP_010957557.1 PREDICTED: interleukin-1 receptor accessory protein isoform X2 [Camelus bactrianus]	291.826	196.549	159.849	54.586	19.0735	28.1493	-2.67063	0.00556662	0.0156114
1601	ncbi_105080611	SRPX2	XP_032331142.1 sushi repeat-containing protein SRPX2 isoform X1 [Camelus ferus]	73.3128	49.8672	18.845	9.42623	7.67246	5.20541	-2.67077	0.00303158	0.00928919
1602	ncbi_105080161	ITIH4	XP_032314205.1 inter-alpha-trypsin inhibitor heavy chain H4 isoform X1 [Camelus ferus]	2882.87	2709.76	2684.72	421.48	437.055	426.714	-2.68712	7.90548e-42	9.08996e-40
1603	ncbi_105080389	ALB	XP_006188754.1 serum albumin [Camelus ferus]	252161	238628	268838	36111.2	38776.5	42867.2	-2.6895	2.6302e-102	2.97387e-99
1604	ncbi_105076438	FAM180B	XP_010962836.1 PREDICTED: protein FAM180B [Camelus bactrianus]	157.656	379.013	497.48	64.0956	56.7153	38.2125	-2.70113	2.20449e-05	0.000115218
1605	ncbi_105068616	COL5A1	XP_010952805.1 PREDICTED: collagen alpha-1(V) chain [Camelus bactrianus]	658.598	567.927	642.377	91.3453	103.747	91.1141	-2.70706	5.11545e-09	4.90158e-08
1606	ncbi_105078061	ICOSLG	XP_032350391.1 ICOS ligand isoform X1 [Camelus ferus]	82.6528	95.2454	89.1752	11.7403	14.4279	14.2215	-2.72518	0.00059323	0.00217774
1607	ncbi_105064378	NGFR	XP_010947597.1 PREDICTED: tumor necrosis factor receptor superfamily member 16 [Camelus bactrianus]	351.496	126.735	267.948	44.916	29.4176	NA	-2.74247	0.00521458	0.014783
1608	ncbi_105072365	CPN2	XP_006179019.1 carboxypeptidase N subunit 2 [Camelus ferus]	650.608	705.651	638.579	93.4576	109.5	88.576	-2.77454	2.01779e-10	2.38895e-09
1609	ncbi_105065360	VCAM1	XP_031313555.1 vascular cell adhesion protein 1 isoform X1 [Camelus dromedarius]	330.16	333.86	351.675	55.8413	46.8996	42.8842	-2.80214	1.1912e-13	2.11547e-12
1610	ncbi_105068069	DPT	XP_010952130.1 PREDICTED: dermatopontin [Camelus bactrianus]	1767.55	1546.87	1614.96	234.685	220.432	242.213	-2.8215	4.22077e-05	0.000207041
1611	ncbi_105072378	MELTF	XP_006179034.1 LOW QUALITY PROTEIN: melanotransferrin [Camelus ferus]	43.0414	48.4064	55.7931	9.52457	5.46726	5.7363	-2.82852	0.000594722	0.00218086
1612	ncbi_105069701	AIF1L	XP_010954181.1 PREDICTED: allograft inflammatory factor 1-like [Camelus bactrianus]	456.853	416.562	475.893	51.0004	71.1989	67.264	-2.83223	0.000363804	0.00141274
1613	ncbi_105072331	KNG1	XP_032338489.1 kininogen-1 isoform X1 [Camelus ferus]	17950.7	14616.2	13958.2	2001.21	1988.86	2414.75	-2.86078	3.83766e-23	1.65826e-21
1614	ncbi_105066479	ECHDC2	XP_031321011.1 enoyl-CoA hydratase domain-containing protein 2, mitochondrial isoform X5 [Camelus dromedarius]	196.07	236.513	201.811	24.2543	31.0174	31.796	-2.86517	2.0114e-06	1.25761e-05
1615	ncbi_105071509	SERPINF2	XP_014414960.1 alpha-2-antiplasmin isoform X1 [Camelus ferus]	9198.83	8970.79	8231.88	1177.32	1191.31	1193.86	-2.88967	1.68294e-23	7.41369e-22
1616	ncbi_105065734	NME4	KAB1251935.1 Nucleoside diphosphate kinase; mitochondrial, partial [Camelus dromedarius]	82.3209	64.0149	68.7935	10.7102	9.78452	8.33583	-2.89954	0.000220775	0.000901164
1617	ncbi_105079895	SERPINA1	XP_010967039.1 PREDICTED: alpha-1-antitrypsin [Camelus bactrianus]	33270.7	30266.7	32248.7	4414.36	4125.91	4172.55	-2.91353	1.9429e-15	4.3074e-14
1618	ncbi_105071669	C8B	XP_006187672.2 complement component C8 beta chain [Camelus ferus]	580.659	536.822	573.279	80.5547	73.9558	69.5317	-2.91583	1.88203e-17	4.88602e-16
1619	ncbi_105080386	AFM	XP_006188756.1 afamin isoform X1 [Camelus ferus]	2747.32	2382.18	2336.1	345.257	298.607	333.993	-2.93256	1.70344e-34	1.39231e-32
1620	ncbi_105079893	SERPINA10	XP_010967037.1 PREDICTED: protein Z-dependent protease inhibitor [Camelus bactrianus]	380.958	300.914	254.879	46.0142	28.098	46.8499	-2.95311	0.000151115	0.00064113
1621	ncbi_105082097	P4HA2	XP_006212896.1 prolyl 4-hydroxylase subunit alpha-2 isoform X1 [Vicugna pacos]	161.918	195.016	169.3	19.9043	23.9369	24.046	-2.95449	1.36855e-12	2.14914e-11
1622	ncbi_105074427	AKR1C5	XP_010960301.1 PREDICTED: dihydrodiol dehydrogenase 3-like [Camelus bactrianus]	10636.4	8460.03	9892.55	1345.84	1116.65	1240.04	-2.96892	5.16696e-10	5.73694e-09
1623	ncbi_105075150	Aldh1a3	XP_031296327.1 aldehyde dehydrogenase family 1 member A3 isoform X1 [Camelus dromedarius]	432.783	354.367	421.551	52.8743	51.0099	50.3569	-2.9702	5.48709e-07	3.79454e-06
1624	ncbi_105062321	PRELP	XP_010944878.1 PREDICTED: prolargin [Camelus bactrianus]	29785	25285.9	26109	3319.85	3484.26	3439.26	-2.98643	2.63626e-57	8.12928e-55
1625	ncbi_105072522	P3H4	XP_032313324.1 endoplasmic reticulum protein SC65 isoform X1 [Camelus ferus]	231.123	201.522	205.305	44.955	14.0071	21.3059	-2.99055	0.0181949	0.0427551
1626	ncbi_105062400	LRRC17	XP_006181063.1 leucine-rich repeat-containing protein 17 [Camelus ferus]	340.638	399.326	379.127	54.118	47.2195	37.263	-3.01332	5.83013e-05	0.000273146
1627	ncbi_105074137	AKR1C4	XP_010959913.1 PREDICTED: dihydrodiol dehydrogenase 3-like [Camelus bactrianus]	552.402	679.589	543.147	70.1618	85.7744	63.1872	-3.01812	2.35323e-07	1.73714e-06
1628	ncbi_105072998	COL3A1	XP_010958438.1 PREDICTED: collagen alpha-1(III) chain [Camelus bactrianus]	2252.09	2255.95	2078.98	251.086	261.97	292.566	-3.03145	4.76628e-18	1.29338e-16
1629	ncbi_105081824	RBP4	XP_010969515.1 PREDICTED: retinol-binding protein 4 [Camelus bactrianus]	5540.19	4084.48	4360.48	599.673	563.234	544.854	-3.03372	1.1175e-09	1.19765e-08
1630	ncbi_105078835	OGN	XP_006190069.1 mimecan [Camelus ferus]	44998.1	37630.5	37726.2	5025.36	4379.34	4788.19	-3.08405	4.52615e-21	1.59095e-19
1631	ncbi_105070840	C6	XP_010955649.1 PREDICTED: complement component C6 [Camelus bactrianus]	414.259	372.844	344.05	46.8131	46.3578	39.9421	-3.08707	1.01378e-15	2.29249e-14
1632	ncbi_105073228	KRT25	XP_010958739.1 PREDICTED: keratin, type I cytoskeletal 25 [Camelus bactrianus]	706.142	637.129	480.389	109.707	42.7247	59.2349	-3.10697	0.000215655	0.0008835
1633	ncbi_105062185	A2M	XP_010944683.1 PREDICTED: alpha-2-macroglobulin-like [Camelus bactrianus]	917.023	878.827	974.435	109.41	106.741	104.124	-3.11265	1.87481e-52	4.1028e-50
1634	ncbi_105072328	FETUB	XP_010957510.1 PREDICTED: fetuin-B [Camelus bactrianus]	857.639	810.879	820.684	93.3987	106.889	86.5796	-3.11723	3.94559e-07	2.80398e-06
1635	ncbi_105075864	SERPINA7	XP_010978323.2 thyroxine-binding globulin [Camelus dromedarius]	2756.45	2104.79	2337.63	296.996	282.488	249.649	-3.1181	1.80356e-26	1.01119e-24
1636	ncbi_105075418	C4BPA	XP_010961542.1 PREDICTED: C4b-binding protein alpha chain [Camelus bactrianus]	2137.25	1725.12	1814.08	224.888	210.921	214.456	-3.12589	7.55728e-15	1.52585e-13
1637	ncbi_105067842	APOA4	EPY88082.1 hypothetical protein CB1_000200068 [Camelus ferus]	13896.4	13023	13427.4	1534.47	1515.4	1493.32	-3.15068	4.98552e-77	3.38218e-74
1638	ncbi_105063255	TF	XP_006179779.2 serotransferrin [Camelus ferus]	57727.8	53352.1	57166	6446.39	6223.88	6100.79	-3.16399	4.51208e-73	2.35461e-70
1639	ncbi_105071747	ECM1	XP_006186669.2 extracellular matrix protein 1 isoform X1 [Camelus ferus]	1761.08	1597.06	1597.82	173.415	199.344	172.072	-3.18528	7.59536e-21	2.58929e-19
1640	ncbi_105065074	COX7A1	KAB1273378.1 Cytochrome c oxidase subunit 7A1; mitochondrial [Camelus dromedarius]	433.555	472.221	450.786	51.376	52.1455	45.5489	-3.18589	7.43185e-06	4.22258e-05
1641	ncbi_105079335	FKBP10	XP_010966342.1 PREDICTED: peptidyl-prolyl cis-trans isomerase FKBP10 [Camelus bactrianus]	1466.69	1318.47	1359.99	153.357	151.191	143.166	-3.21078	2.48236e-27	1.48745e-25
1642	ncbi_105078264	C3	XP_010965083.1 PREDICTED: complement C3 [Camelus bactrianus]	41382.5	37000.6	39955.9	4085.1	4159.86	4315.85	-3.23592	1.01718e-138	2.30018e-135
1643	ncbi_105070819	C7	XP_010955628.1 PREDICTED: complement component C7 [Camelus bactrianus]	1879.29	1695.91	1751.52	185.241	186.594	181.075	-3.26813	6.89108e-19	2.02377e-17
1644	ncbi_105080395	GC	XP_010967660.1 PREDICTED: vitamin D-binding protein [Camelus bactrianus]	68661.3	56838.8	59889	6404.26	6012.28	6491.51	-3.29348	6.47918e-33	4.88386e-31
1645	ncbi_105079903	SERPINA3-8	XP_032338454.1 LOW QUALITY PROTEIN: serpin A3-8-like [Camelus ferus]	25716.3	22108.9	23643.3	2537.56	2310.18	2423.65	-3.29701	0.0020964	0.00666136
1646	ncbi_105064494	LUM	XP_006180835.1 lumican [Camelus ferus]	237062	213490	227110	23161.6	20934.6	23329.7	-3.32919	5.97844e-24	2.76952e-22
1647	ncbi_105078557	Pcolce	XP_006188013.2 procollagen C-endopeptidase enhancer 1 isoform X2 [Camelus ferus]	1220.63	1057.78	1134.67	119.249	109.682	110.544	-3.3297	1.64683e-21	6.2067e-20
1648	ncbi_105068898	SERPINC1	KAB1260227.1 Antithrombin-III, partial [Camelus dromedarius]	13702.2	12249.8	12581.8	1300.33	1255.87	1270.26	-3.33204	5.42625e-38	5.41348e-36
1649	ncbi_105081265	CP	XP_010968707.1 PREDICTED: ceruloplasmin isoform X1 [Camelus bactrianus]	2268.2	2443.71	2348.65	240.662	245.278	211.317	-3.34002	1.02222e-61	3.46736e-59
1650	ncbi_105074040	CFB	XP_010959777.1 PREDICTED: complement factor B isoform X2 [Camelus bactrianus]	5065.82	4440.63	4663.87	463.315	467.018	465.518	-3.34366	5.97553e-46	8.6251e-44
1651	ncbi_105071890	PLTP	XP_010956961.1 PREDICTED: LOW QUALITY PROTEIN: phospholipid transfer protein [Camelus bactrianus]	377.275	403.398	355.409	34.3657	43.0286	33.5143	-3.35662	0.00174692	0.00571964
1652	ncbi_105069058	PLIN1	XP_032325277.1 perilipin-1 isoform X3 [Camelus ferus]	167.736	166.093	167.145	10.2449	22.0516	NA	-3.37033	0.0143587	0.0351532
1653	ncbi_105070079	TCN1	XP_010954663.1 PREDICTED: transcobalamin-1 isoform X1 [Camelus bactrianus]	214.723	181.467	217.41	21.3539	18.3562	18.4681	-3.39875	1.44715e-09	1.50575e-08
1654	ncbi_105075087	AGT	XP_010961139.1 PREDICTED: angiotensinogen [Camelus bactrianus]	1836.09	1840.54	1660.92	139.348	206.607	159.667	-3.40005	5.06069e-17	1.28104e-15
1655	ncbi_105071668	C8A	XP_010956668.1 PREDICTED: complement component C8 alpha chain [Camelus bactrianus]	1230.94	1131.33	1179.63	121.358	114.373	99.3347	-3.40201	2.01381e-13	3.49403e-12
1656	ncbi_105069338	Gstt3	XP_010953754.1 PREDICTED: glutathione S-transferase theta-2 isoform X2 [Camelus bactrianus]	1012.2	874.929	774.811	81.5041	80.3903	87.9967	-3.41311	8.3215e-19	2.41252e-17
1657	ncbi_105078993	SLC8A1	XP_031540873.1 sodium/calcium exchanger 1 isoform X2 [Vicugna pacos]	744.608	673.964	655.971	68.3627	60.607	NA	-3.42273	0.00275216	0.00850987
1658	ncbi_105082976	COL14A1	XP_014416181.1 collagen alpha-1(XIV) chain isoform X3 [Camelus ferus]	25512	22596.5	24053.5	2242.1	2222.37	2248.48	-3.42622	1.03837e-140	3.52214e-137
1659	ncbi_105068596	C8G	KAB1279643.1 Complement component C8 gamma chain [Camelus dromedarius]	393.01	386.168	446.18	28.5555	42.7695	42.6457	-3.42647	6.2996e-06	3.6095e-05
1660	ncbi_105082858	PON1	XP_010970850.1 PREDICTED: serum paraoxonase/arylesterase 1 [Camelus bactrianus]	2039.71	1933.56	2062.1	174.766	191.761	193.793	-3.42912	3.24801e-17	8.3149e-16
1661	ncbi_105077234	VNN1	XP_014417937.2 pantetheinase isoform X1 [Camelus ferus]	289.017	231.215	226.555	25.8343	24.4503	18.9482	-3.43117	4.98782e-23	2.11483e-21
1662	ncbi_105063994	IGFBP5	XP_006207335.1 insulin-like growth factor-binding protein 5 isoform X2 [Vicugna pacos]	1034.78	1016.75	820.603	97.9437	66.4514	89.8443	-3.49786	3.63896e-14	6.87653e-13
1663	ncbi_105063006	MGAM	XP_032339406.1 maltase-glucoamylase, intestinal isoform X1 [Camelus ferus]	1142.87	969.358	1100.72	88.0702	88.7324	103.85	-3.51704	7.99664e-28	4.84368e-26
1664	ncbi_105067955	Cfi	XP_032317631.1 complement factor I isoform X1 [Camelus ferus]	2389.86	2115.78	2332.55	194.385	216.233	185.973	-3.5188	2.50542e-08	2.16519e-07
1665	ncbi_105076669	OLFML1	XP_010963235.1 PREDICTED: olfactomedin-like protein 1 [Camelus bactrianus]	3632.54	3632.99	3361.75	317.345	289.726	314.201	-3.528	2.59092e-36	2.31274e-34
1666	ncbi_105061899	MB	XP_006183931.1 myoglobin [Camelus ferus]	231.541	236.653	230.64	17.0225	20.0754	22.4889	-3.55189	2.13389e-20	6.9934e-19
1667	ncbi_105064493	DCN	XP_006180831.1 decorin [Camelus ferus]	54460.6	44706.7	50255.1	4488.66	3872.49	4215.26	-3.5706	5.64668e-35	4.78839e-33
1668	ncbi_105080361	ART3	XP_031326809.1 ecto-ADP-ribosyltransferase 3 isoform X1 [Camelus dromedarius]	151.861	61.5465	64.9529	11.0884	8.51495	3.60613	-3.58417	0.0045968	0.0132927
1669	ncbi_105067841	APOA1	EPY88081.1 apolipoprotein A-I [Camelus ferus]	14439.9	16100.7	16423.1	1297.96	1308.11	1302.18	-3.58695	7.43679e-16	1.69299e-14
1670	ncbi_105069491	CADM3	KAB0394720.1 hypothetical protein E2I00_017343 [Balaenoptera physalus]	120.776	124.92	128.127	8.98095	12.4878	9.63866	-3.58703	4.79985e-05	0.000231102
1671	ncbi_123613529	COL14A1	XP_031295417.1 collagen alpha-1(XIV) chain isoform X1 [Camelus dromedarius]	1196.83	1052.59	1266.35	99.2173	105.943	86.1116	-3.5934	9.5503e-15	1.89442e-13
1672	ncbi_105065921	IGLV8-61	XP_010949438.1 PREDICTED: uncharacterized protein LOC105065921 [Camelus bactrianus]	3779.16	2641.93	2870.55	250.129	215.023	284.321	-3.63199	0.008487	0.0222817
1673	ncbi_105066936	SERPING1	XP_010950695.1 PREDICTED: plasma protease C1 inhibitor [Camelus bactrianus]	4071.85	3547.41	3590.08	309.945	284.262	287.495	-3.66827	7.07204e-39	7.49636e-37
1674	ncbi_105071510	SERPINF1	XP_010956500.1 PREDICTED: pigment epithelium-derived factor [Camelus bactrianus]	7419.96	6759.04	7106.96	535.811	541.964	574.693	-3.68721	1.18853e-36	1.10452e-34
1675	ncbi_105070023	F13B	XP_006191145.2 coagulation factor XIII B chain isoform X1 [Camelus ferus]	104.069	84.4071	77.8769	4.79267	8.35556	7.35726	-3.69926	0.00876012	0.0229189
1676	ncbi_105065413	IGHV3-7	EPY72535.1 Ig heavy chain V-III region VH26 precursor-like protein, partial [Camelus ferus]	1053.77	1466.49	1575.67	122.543	87.26	92.9086	-3.75817	4.29124e-06	2.53808e-05
1677	ncbi_105080090	AOC3	XP_006175224.2 membrane primary amine oxidase isoform X1 [Camelus ferus]	1758.18	1953.69	2075.2	144.815	143.654	128.967	-3.79321	2.10754e-23	9.22425e-22
1678	ncbi_105062266	MGST1	XP_010944785.1 PREDICTED: microsomal glutathione S-transferase 1 [Camelus bactrianus]	319.219	327.822	317.47	22.0091	21.7952	25.124	-3.80663	0.000120543	0.00052488
1679	ncbi_105079633	OLFML3	XP_010966710.1 PREDICTED: olfactomedin-like protein 3 [Camelus bactrianus]	6169.27	5194.52	4974.27	365.015	360.483	406.421	-3.85139	1.24689e-20	4.16696e-19
1680	ncbi_105074038	C4A	XP_010959773.1 PREDICTED: complement C4-A isoform X1 [Camelus bactrianus]	3836.6	3676.31	3826.4	260.823	265.44	257.863	-3.8541	5.25509e-67	2.22816e-64
1681	ncbi_105072374	APOD	XP_006201003.1 apolipoprotein D [Vicugna pacos]	5918.26	5765.01	5929.45	446.149	323.349	424.673	-3.88254	1.31803e-06	8.54015e-06
1682	ncbi_105062488	TTR	XP_010945083.1 PREDICTED: transthyretin [Camelus bactrianus]	40389.2	41358.9	40489.7	2696.97	2589.43	2877.44	-3.9043	3.89722e-11	5.06489e-10
1683	ncbi_105074449	A1BG	XP_031313332.1 alpha-1B-glycoprotein isoform X1 [Camelus dromedarius]	11580.9	10821.8	11277.1	727.076	768.762	729.442	-3.91983	1.75342e-41	1.98254e-39
1684	ncbi_105081562	CCDC80	XP_010969101.1 PREDICTED: coiled-coil domain-containing protein 80 [Camelus bactrianus]	127.665	87.2417	121.697	7.15995	4.85979	10.0289	-3.93229	1.83665e-05	9.74946e-05
1685	ncbi_105076960	CKMT1	XP_010963533.1 PREDICTED: creatine kinase U-type, mitochondrial [Camelus bactrianus]	875.693	749.648	884.75	47.871	59.3407	51.0704	-3.98717	5.83577e-05	0.000273222
1686	ncbi_105080160	ITIH3	XP_006190450.1 inter-alpha-trypsin inhibitor heavy chain H3 isoform X1 [Camelus ferus]	1267.32	1350.72	1353.52	78.4774	90.2554	76.1685	-4.01943	1.60164e-24	7.87358e-23
1687	ncbi_105064495	KERA	XP_010947742.1 PREDICTED: keratocan [Camelus bactrianus]	4513.53	3961.4	3743.77	374.699	157.382	207.214	-4.0468	0.0120262	0.030039
1688	ncbi_105075293	SOD3	XP_010961348.1 PREDICTED: extracellular superoxide dismutase [Cu-Zn] [Camelus bactrianus]	1198.27	1093.8	1113.24	90.6485	59.3495	54.3017	-4.05903	2.84486e-13	4.82489e-12
1689	ncbi_105076699	HPX	KAB1272379.1 Hemopexin [Camelus dromedarius]	116877	100871	106288	6385.39	5558.27	6031.72	-4.17206	1.06656e-43	1.41873e-41
1690	ncbi_105073865	COL6A6	XP_010959543.1 PREDICTED: collagen alpha-6(VI) chain [Camelus bactrianus]	233.257	277.523	272.19	21.9329	12.3632	8.78039	-4.18398	3.92583e-12	5.78975e-11
1691	ncbi_105072630	CMC1	XP_010957946.1 PREDICTED: COX assembly mitochondrial protein homolog [Camelus bactrianus]	650.854	503.237	423.381	43.8267	17.2013	24.9277	-4.19788	0.00483991	0.0138892
1692	ncbi_105071696	TCHH	EPY86548.1 hypothetical protein CB1_000306024 [Camelus ferus]	958.651	1049.42	1026.66	33.0493	70.5162	60.8708	-4.20597	0.000344868	0.00135002
1693	ncbi_105064162	PI16	XP_006195354.1 peptidase inhibitor 16 isoform X1 [Camelus ferus]	717.945	727.711	763.174	38.4869	40.2516	40.6197	-4.20991	1.13902e-16	2.80985e-15
1694	ncbi_105061805	CLEC3B	XP_010944244.1 PREDICTED: tetranectin [Camelus bactrianus]	2534.46	2067.51	1874.81	123.047	99.4077	102.279	-4.31795	4.4698e-08	3.67989e-07
1695	ncbi_123612160	KRT9	XP_032354003.1 keratin, type I cytoskeletal 9 [Camelus ferus]	4244.84	3763.65	4030.5	191.528	155.45	214.825	-4.42151	3.36452e-07	2.41278e-06
1696	ncbi_105073420	HP	XP_006183773.3 haptoglobin [Camelus ferus]	13788.7	12474	13637.8	633.881	603.552	563.183	-4.46984	3.80405e-50	7.37334e-48
1697	ncbi_105079894	SERPINA6	XP_010967038.1 PREDICTED: corticosteroid-binding globulin [Camelus bactrianus]	308.415	310.246	330.09	11.8463	14.757	11.7407	-4.62896	1.72861e-12	2.69584e-11
1698	ncbi_105070733	ORM1	XP_006186090.1 alpha-1-acid glycoprotein [Camelus ferus]	40085.2	36598.4	37166.4	1462.77	1449.17	1508.84	-4.68669	8.77003e-44	1.18992e-41
1699	ncbi_105079904	SERPINA3-8	XP_010967048.1 PREDICTED: serpin A3-8-like [Camelus bactrianus]	180413	148359	154077	5634.58	5345.79	4980.03	-4.919	1.10051e-34	9.21712e-33
1700	ncbi_105076363	KRT83	XP_010962769.1 PREDICTED: keratin, type II cuticular Hb1-like [Camelus bactrianus]	1318.48	1198.17	1240.79	45.1039	28.825	28.2618	-5.20042	0.000279701	0.00111552
1701	ncbi_105078225	LRG1	XP_010965036.1 PREDICTED: leucine-rich alpha-2-glycoprotein isoform X1 [Camelus bactrianus]	5984.3	4952.32	5123.11	160.218	127.726	143.767	-5.21724	1.25507e-12	1.99401e-11
1702	ncbi_105076583	SAA1	XP_010963091.1 PREDICTED: serum amyloid A-2 protein-like [Camelus bactrianus]	306.44	354.556	364.057	9.47903	6.70185	7.71466	-5.42281	2.68066e-15	5.77321e-14
1703	ncbi_105070451	MUC5B	XP_010955180.1 PREDICTED: mucin-5B-like [Camelus bactrianus]	13980.9	13100.3	14353.9	330.598	251.217	244.832	-5.64744	1.37505e-42	1.63655e-40
