# Supplementary material for: Exploring the Mechanism of H2S Synthesis in Male Bactrian Camel Poll Glands Based on Data Independent Acquisition Proteomics and Non-Targeted Metabolomics
Source: Int J Mol Sci. 2024 Jul 13;25(14):7700. doi: 10.3390/ijms25147700 (PMC11276878; doi:10.3390/ijms25147700)
Supplement: Supplementary file 1 [file ijms-25-07700-s001.zip › Table S3.xlsx]

## Sheet: Sheet1
Table S3 Top 20 enriched signaling pathways of the DEPs.
NO.	id	num	qvalue	per	ratio
1	Complement and coagulation cascades	48	4.99e-20	5.467	0.873
2	Metabolic pathways	306	1.55e-12	34.852	0.35
3	Staphylococcus aureus infection	30	4.14e-07	3.417	0.667
4	Propanoate metabolism	19	0.000788	2.164	0.633
5	Protein digestion and absorption	19	0.00746	2.164	0.559
6	ECM-receptor interaction	26	0.01	2.961	0.481
7	PPAR signaling pathway	20	0.0168	2.278	0.513
8	Prion disease	14	0.0212	1.595	0.583
9	Metabolism of xenobiotics by cytochrome P450	15	0.0243	1.708	0.556
10	Alanine, aspartate and glutamate metabolism	12	0.0307	1.367	0.6
11	Tryptophan metabolism	15	0.0316	1.708	0.536
12	Cholesterol metabolism	13	0.0316	1.481	0.565
13	Neuroactive ligand-receptor interaction	11	0.0316	1.253	0.611
14	Biosynthesis of amino acids	24	0.0323	2.733	0.444
15	Arachidonic acid metabolism	15	0.0363	1.708	0.517
16	Chemical carcinogenesis - DNA adducts	15	0.0363	1.708	0.517
17	Glyoxylate and dicarboxylate metabolism	13	0.0403	1.481	0.542
18	Carbon metabolism	36	0.0403	4.1	0.387
19	Pertussis	20	0.0426	2.278	0.455
20	Pyruvate metabolism	16	0.0487	1.822	0.485
