# Supplementary material for: Exploring the Mechanism of H2S Synthesis in Male Bactrian Camel Poll Glands Based on Data Independent Acquisition Proteomics and Non-Targeted Metabolomics
Source: Int J Mol Sci. 2024 Jul 13;25(14):7700. doi: 10.3390/ijms25147700 (PMC11276878; doi:10.3390/ijms25147700)
Supplement: Supplementary file 1 [file ijms-25-07700-s001.zip › Table S4.xlsx]

## Sheet: Sheet1
Table S4 The top 50 enriched biological processes in GO annotations of the DEPs.
NO.	id	num	qvalue	per	ratio	class	ID	Descrption	Pvalue	Qvalue	Up	Down	fg_num	bg_num
1	GO:0044421 extracellular region part	277	7.83e-35	17.302	0.476	Cellular Component	GO:0044421	extracellular region part	6.25e-38	7.83e-35	48	229	277	582
2	GO:0005615 extracellular space	236	8.76e-34	14.741	0.501	Cellular Component	GO:0005615	extracellular space	1.4e-36	8.76e-34	40	196	236	471
3	GO:0005576 extracellular region	392	1.24e-32	24.485	0.409	Cellular Component	GO:0005576	extracellular region	2.96e-35	1.24e-32	80	312	392	959
4	GO:0072376 protein activation cascade	47	3.93e-19	2.925	0.887	Biological Process	GO:0072376	protein activation cascade	3.96e-23	3.93e-19	1	46	47	53
5	GO:0002526 acute inflammatory response	58	1.86e-18	3.609	0.773	Biological Process	GO:0002526	acute inflammatory response	3.75e-22	1.86e-18	1	57	58	75
6	GO:0005788 endoplasmic reticulum lumen	88	3.62e-16	5.497	0.571	Cellular Component	GO:0005788	endoplasmic reticulum lumen	1.16e-18	3.62e-16	18	70	88	154
7	GO:0006956 complement activation	34	5.05e-13	2.116	0.872	Biological Process	GO:0006956	complement activation	1.59e-16	5.05e-13	0	34	34	39
8	GO:2000257 regulation of protein activation cascade	31	5.05e-13	1.929	0.912	Biological Process	GO:2000257	regulation of protein activation cascade	2.04e-16	5.05e-13	0	31	31	34
9	GO:0004866 endopeptidase inhibitor activity	56	5.02e-13	3.576	0.659	Molecular Function	GO:0004866	endopeptidase inhibitor activity	2.93e-16	5.02e-13	12	44	56	85
10	GO:0030414 peptidase inhibitor activity	58	5.02e-13	3.704	0.644	Molecular Function	GO:0030414	peptidase inhibitor activity	3.95e-16	5.02e-13	12	46	58	90
11	GO:0044432 endoplasmic reticulum part	275	1.16e-13	17.177	0.367	Cellular Component	GO:0044432	endoplasmic reticulum part	4.63e-16	1.16e-13	151	124	275	750
12	GO:0002673 regulation of acute inflammatory response	35	2.08e-12	2.178	0.833	Biological Process	GO:0002673	regulation of acute inflammatory response	1.05e-15	2.08e-12	0	35	35	42
13	GO:0030449 regulation of complement activation	29	4.86e-12	1.805	0.906	Biological Process	GO:0030449	regulation of complement activation	2.94e-15	4.86e-12	0	29	29	32
14	GO:0006954 inflammatory response	122	3.39e-11	7.592	0.45	Biological Process	GO:0006954	inflammatory response	2.39e-14	3.39e-11	12	110	122	271
15	GO:0005783 endoplasmic reticulum	349	9.42e-12	21.799	0.337	Cellular Component	GO:0005783	endoplasmic reticulum	4.51e-14	9.42e-12	187	162	349	1035
16	GO:0006082 organic acid metabolic process	330	7.03e-11	20.535	0.341	Biological Process	GO:0006082	organic acid metabolic process	6.28e-14	7.03e-11	125	205	330	967
17	GO:0043436 oxoacid metabolic process	328	7.03e-11	20.411	0.342	Biological Process	GO:0043436	oxoacid metabolic process	6.38e-14	7.03e-11	125	203	328	960
18	GO:0061135 endopeptidase regulator activity	56	8e-11	3.576	0.602	Molecular Function	GO:0061135	endopeptidase regulator activity	9.43e-14	8e-11	12	44	56	93
19	GO:0044255 cellular lipid metabolic process	255	1.29e-10	15.868	0.36	Biological Process	GO:0044255	cellular lipid metabolic process	1.3e-13	1.29e-10	120	135	255	709
20	GO:0006629 lipid metabolic process	296	1.56e-10	18.419	0.347	Biological Process	GO:0006629	lipid metabolic process	1.73e-13	1.56e-10	135	161	296	853
21	GO:0009611 response to wounding	188	3.18e-10	11.699	0.384	Biological Process	GO:0009611	response to wounding	3.84e-13	3.18e-10	37	151	188	489
22	GO:0002455 humoral immune response mediated by circulating immunoglobulin	25	4.45e-10	1.556	0.893	Biological Process	GO:0002455	humoral immune response mediated by circulating immunoglobulin	5.84e-13	4.45e-10	2	23	25	28
23	GO:0050727 regulation of inflammatory response	72	4.53e-10	4.48	0.526	Biological Process	GO:0050727	regulation of inflammatory response	6.39e-13	4.53e-10	7	65	72	137
24	GO:1903034 regulation of response to wounding	99	4.59e-10	6.161	0.465	Biological Process	GO:1903034	regulation of response to wounding	6.95e-13	4.59e-10	13	86	99	213
25	GO:0005509 calcium ion binding	125	8.62e-10	7.982	0.424	Molecular Function	GO:0005509	calcium ion binding	1.35e-12	8.62e-10	28	97	125	295
26	GO:0005539 glycosaminoglycan binding	63	9.62e-10	4.023	0.543	Molecular Function	GO:0005539	glycosaminoglycan binding	1.89e-12	9.62e-10	6	57	63	116
27	GO:0019752 carboxylic acid metabolic process	308	1.35e-09	19.166	0.338	Biological Process	GO:0019752	carboxylic acid metabolic process	2.18e-12	1.35e-09	117	191	308	911
28	GO:0031012 extracellular matrix	78	4.98e-10	4.872	0.497	Cellular Component	GO:0031012	extracellular matrix	2.78e-12	4.98e-10	10	68	78	157
29	GO:0002920 regulation of humoral immune response	35	2.4e-09	2.178	0.714	Biological Process	GO:0002920	regulation of humoral immune response	4.12e-12	2.4e-09	2	33	35	49
30	GO:0006958 complement activation, classical pathway	22	2.53e-09	1.369	0.917	Biological Process	GO:0006958	complement activation, classical pathway	4.6e-12	2.53e-09	0	22	22	24
31	GO:0004867 serine-type endopeptidase inhibitor activity	31	2.07e-09	1.98	0.756	Molecular Function	GO:0004867	serine-type endopeptidase inhibitor activity	4.89e-12	2.07e-09	3	28	31	41
32	GO:0032787 monocarboxylic acid metabolic process	201	6.48e-09	12.508	0.366	Biological Process	GO:0032787	monocarboxylic acid metabolic process	1.24e-11	6.48e-09	80	121	201	549
33	GO:0061134 peptidase regulator activity	64	5.75e-09	4.087	0.52	Molecular Function	GO:0061134	peptidase regulator activity	1.58e-11	5.75e-09	13	51	64	123
34	GO:0010466 negative regulation of peptidase activity	63	9.6e-09	3.92	0.525	Biological Process	GO:0010466	negative regulation of peptidase activity	1.94e-11	9.6e-09	11	52	63	120
35	GO:0006959 humoral immune response	60	2.43e-08	3.734	0.526	Biological Process	GO:0006959	humoral immune response	5.14e-11	2.43e-08	5	55	60	114
36	GO:0010951 negative regulation of endopeptidase activity	61	2.68e-08	3.796	0.521	Biological Process	GO:0010951	negative regulation of endopeptidase activity	5.95e-11	2.68e-08	11	50	61	117
37	GO:0006631 fatty acid metabolic process	115	2.98e-08	7.156	0.417	Biological Process	GO:0006631	fatty acid metabolic process	6.91e-11	2.98e-08	41	74	115	276
38	GO:0070613 regulation of protein processing	43	3e-08	2.676	0.606	Biological Process	GO:0070613	regulation of protein processing	7.26e-11	3e-08	3	40	43	71
39	GO:0046395 carboxylic acid catabolic process	113	3.84e-08	7.032	0.417	Biological Process	GO:0046395	carboxylic acid catabolic process	9.67e-11	3.84e-08	44	69	113	271
40	GO:0044712 single-organism catabolic process	267	4.39e-08	16.615	0.338	Biological Process	GO:0044712	single-organism catabolic process	1.15e-10	4.39e-08	110	157	267	791
41	GO:0016054 organic acid catabolic process	113	4.63e-08	7.032	0.415	Biological Process	GO:0016054	organic acid catabolic process	1.27e-10	4.63e-08	44	69	113	272
42	GO:0046394 carboxylic acid biosynthetic process	182	4.63e-08	11.325	0.366	Biological Process	GO:0046394	carboxylic acid biosynthetic process	1.31e-10	4.63e-08	73	109	182	497
43	GO:1903317 regulation of protein maturation	43	4.73e-08	2.676	0.597	Biological Process	GO:1903317	regulation of protein maturation	1.38e-10	4.73e-08	3	40	43	72
44	GO:0048037 cofactor binding	154	5.68e-08	9.834	0.377	Molecular Function	GO:0048037	cofactor binding	1.78e-10	5.68e-08	56	98	154	408
45	GO:0016053 organic acid biosynthetic process	182	7.67e-08	11.325	0.364	Biological Process	GO:0016053	organic acid biosynthetic process	2.32e-10	7.67e-08	73	109	182	500
46	GO:0002576 platelet degranulation	45	1.44e-07	2.8	0.57	Biological Process	GO:0002576	platelet degranulation	4.61e-10	1.44e-07	8	37	45	79
47	GO:1901605 alpha-amino acid metabolic process	145	1.44e-07	9.023	0.382	Biological Process	GO:1901605	alpha-amino acid metabolic process	4.65e-10	1.44e-07	60	85	145	380
48	GO:0044281 small molecule metabolic process	491	6.88e-07	30.554	0.298	Biological Process	GO:0044281	small molecule metabolic process	2.29e-09	6.88e-07	194	297	491	1647
49	GO:0044282 small molecule catabolic process	154	7.21e-07	9.583	0.368	Biological Process	GO:0044282	small molecule catabolic process	2.47e-09	7.21e-07	60	94	154	418
50	GO:0008610 lipid biosynthetic process	182	2.33e-06	11.325	0.35	Biological Process	GO:0008610	lipid biosynthetic process	8.22e-09	2.33e-06	86	96	182	520
