# Supplementary material for: Exploring the Mechanism of H2S Synthesis in Male Bactrian Camel Poll Glands Based on Data Independent Acquisition Proteomics and Non-Targeted Metabolomics
Source: Int J Mol Sci. 2024 Jul 13;25(14):7700. doi: 10.3390/ijms25147700 (PMC11276878; doi:10.3390/ijms25147700)
Supplement: Supplementary file 1 [file ijms-25-07700-s001.zip › Table S5.xlsx]

## Sheet: Sheet1
Table S5 Screen of MF and BP associated with sulfur and sul-fur-containing amino acid metabolism under GO annotation.
NO.	Descrption	ID	num	qvalue	per	ratio	class	Pvalue	Qvalue	Up	Down	fg_num	bg_num	Early-estrus-vs-Peak-estrus (1607)	All (6604)	p.adjust	Genes
1	sulfur compound metabolic process	GO:0006790	151	0.0122089	9.396	0.315	Biological Process	0.000140302	0.0122089	61	90	151	480	151	480	0.0122089	ncbi_105061791(ABHD5);ncbi_105062216(FMOD);ncbi_105062266(MGST1);ncbi_105062321(PRELP);ncbi_105062503(APOE);ncbi_105062916(BCKDHA);ncbi_105063242(PCCB);ncbi_105063265(ACAD11);ncbi_105063272(OXSM);ncbi_105063656(GSTM1);ncbi_105063657(GSTM1);ncbi_105063663(AHCYL1);ncbi_105063827(EIF2B4);ncbi_105063866(EPHX2);ncbi_105063991(RPL37A);ncbi_105064049(GMPPA);ncbi_105064063(ACSL3);ncbi_105064304(ACACA);nc…
2	sulfur compound biosynthetic process	GO:0044272	91	0.0238181	5.663	0.335	Biological Process	0.000334918	0.0238181	36	55	91	272	91	272	0.0238181	ncbi_105061791(ABHD5);ncbi_105062216(FMOD);ncbi_105062266(MGST1);ncbi_105062321(PRELP);ncbi_105062503(APOE);ncbi_105062916(BCKDHA);ncbi_105063265(ACAD11);ncbi_105063663(AHCYL1);ncbi_105063827(EIF2B4);ncbi_105063866(EPHX2);ncbi_105064049(GMPPA);ncbi_105064063(ACSL3);ncbi_105064304(ACACA);ncbi_105064493(DCN);ncbi_105064494(LUM);ncbi_105064495(KERA);ncbi_105064613(ACSF2);ncbi_105064958(SPTLC3);ncbi_…
3	sulfur amino acid metabolic process	GO:0000096	28	0.0793151	1.742	0.406	Biological Process	0.0019962	0.0793151	19	9	28	69	28	69	0.0793151	ncbi_105063663(AHCYL1);ncbi_105063827(EIF2B4);ncbi_105063866(EPHX2);ncbi_105064049(GMPPA);ncbi_105064958(SPTLC3);ncbi_105065038(GAPDHS);ncbi_105066004(KYAT1);ncbi_105066338(SGPL1);ncbi_105069289(SPTLC3);ncbi_105069881(PCYOX1L);ncbi_105070538(COMT);ncbi_105070965(MTHFR);ncbi_105072329(ADD1);ncbi_105073138(GCAT);ncbi_105075542(CTH);ncbi_105075691(SDS);ncbi_105076103(CLCN5);ncbi_105076230(METTL7A);n…
4	sulfur compound catabolic process	GO:0044273	19	0.159138	1.182	0.422	Biological Process	0.00609747	0.159138	7	12	19	45	19	45	0.159138	ncbi_105062216(FMOD);ncbi_105062321(PRELP);ncbi_105064493(DCN);ncbi_105064494(LUM);ncbi_105064495(KERA);ncbi_105069025(ACAT1);ncbi_105069360(GGT5);ncbi_105069881(PCYOX1L);ncbi_105071017(ACOT7);ncbi_105072088(SUCLG1);ncbi_105073138(GCAT);ncbi_105074551(ILVBL);ncbi_105075296(GBA3);ncbi_105075542(CTH);ncbi_105076091(BGN);ncbi_105078063(CBSL);ncbi_105078835(OGN);ncbi_105080129(ACLY);ncbi_105081433(VC…
5	transsulfuration	GO:0019346	7	0.316145	0.436	0.538	Biological Process	0.020885	0.316145	7	0	7	13	7	13	0.316145	ncbi_105064958(SPTLC3);ncbi_105066004(KYAT1);ncbi_105066338(SGPL1);ncbi_105069289(SPTLC3);ncbi_105073138(GCAT);ncbi_105075542(CTH);ncbi_105078063(CBSL)
6	sulfur amino acid biosynthetic process	GO:0000097	16	0.353771	0.996	0.39	Biological Process	0.0258683	0.353771	10	6	16	41	16	41	0.353771	ncbi_105063827(EIF2B4);ncbi_105063866(EPHX2);ncbi_105064049(GMPPA);ncbi_105065038(GAPDHS);ncbi_105070965(MTHFR);ncbi_105072329(ADD1);ncbi_105075542(CTH);ncbi_105075691(SDS);ncbi_105076103(CLCN5);ncbi_105076230(METTL7A);ncbi_105078063(CBSL);ncbi_105079563(ABHD6);ncbi_105080273(Impdh2);ncbi_105080718(ADD3);ncbi_105081437(METTL7B);ncbi_105082729(ABHD11)
7	homocysteine metabolic process	GO:0050667	11	0.0485343	0.685	0.611	Biological Process	0.00095978	0.0485343	9	2	11	18	11	18	0.0485343	ncbi_105064958(SPTLC3);ncbi_105066004(KYAT1);ncbi_105066338(SGPL1);ncbi_105069289(SPTLC3);ncbi_105070538(COMT);ncbi_105070965(MTHFR);ncbi_105073138(GCAT);ncbi_105075542(CTH);ncbi_105078063(CBSL);ncbi_105080881(DPEP1);ncbi_105083854(MMUT)
8	cysteine metabolic process	GO:0006534	13	0.33608	0.809	0.419	Biological Process	0.0230494	0.33608	11	2	13	31	13	31	0.33608	ncbi_105063663(AHCYL1);ncbi_105064049(GMPPA);ncbi_105064958(SPTLC3);ncbi_105066004(KYAT1);ncbi_105066338(SGPL1);ncbi_105069289(SPTLC3);ncbi_105073138(GCAT);ncbi_105075542(CTH);ncbi_105075691(SDS);ncbi_105076103(CLCN5);ncbi_105078063(CBSL);ncbi_105080273(Impdh2);ncbi_105083874(GCLC)
9	cysteine biosynthetic process	GO:0019344	6	0.497094	0.373	0.5	Biological Process	0.04808	0.497094	5	1	6	12	6	12	0.497094	ncbi_105064049(GMPPA);ncbi_105075542(CTH);ncbi_105075691(SDS);ncbi_105076103(CLCN5);ncbi_105078063(CBSL);ncbi_105080273(Impdh2)
10	cellular amino acid metabolic process	GO:0006520	159	0.000193709	9.894	0.338	Biological Process	1.09e-06	0.000193709	67	92	159	471	159	471	0.000193709	ncbi_105061999(GFPT2);ncbi_105062354(STEAP4);ncbi_105063242(PCCB);ncbi_105063405(MECR);ncbi_105063663(AHCYL1);ncbi_105063800(DPYSL2);ncbi_105063827(EIF2B4);ncbi_105063866(EPHX2);ncbi_105063881(TP53I3);ncbi_105063981(GLS);ncbi_105064049(GMPPA);ncbi_105064054(PISD);ncbi_105064063(ACSL3);ncbi_105064335(DHFR);ncbi_105064543(PLA2G4A);ncbi_105064613(ACSF2);ncbi_105064776(GLYR1);ncbi_105064839(AMDHD2);n…
11	cellular amino acid catabolic process	GO:0009063	63	0.000246051	3.92	0.417	Biological Process	1.46e-06	0.000246051	25	38	63	151	63	151	0.000246051	ncbi_105063242(PCCB);ncbi_105063405(MECR);ncbi_105063800(DPYSL2);ncbi_105063881(TP53I3);ncbi_105063981(GLS);ncbi_105064776(GLYR1);ncbi_105064839(AMDHD2);ncbi_105064958(SPTLC3);ncbi_105065177(ASPA);ncbi_105065392(ACAD8);ncbi_105065442(AUH);ncbi_105065597(THA2);ncbi_105065600(AFMID);ncbi_105066004(KYAT1);ncbi_105066338(SGPL1);ncbi_105067076(Dpysl4);ncbi_105067277(ALDH1A1);ncbi_105067894(ADH1B);ncbi…
12	cellular modified amino acid metabolic process	GO:0006575	74	0.00530827	4.605	0.366	Biological Process	4.98e-05	0.00530827	34	40	74	202	74	202	0.00530827	ncbi_105061999(GFPT2);ncbi_105062266(MGST1);ncbi_105062488(TTR);ncbi_105063656(GSTM1);ncbi_105063657(GSTM1);ncbi_105063663(AHCYL1);ncbi_105063991(RPL37A);ncbi_105064054(PISD);ncbi_105064335(DHFR);ncbi_105064543(PLA2G4A);ncbi_105064575(GLRX);ncbi_105064958(SPTLC3);ncbi_105065600(AFMID);ncbi_105065973(PTGES2);ncbi_105066004(KYAT1);ncbi_105066012(CRAT);ncbi_105066338(SGPL1);ncbi_105067244(PLOD3);ncb…
13	cellular amino acid biosynthetic process	GO:0008652	82	0.0122089	5.103	0.349	Biological Process	0.000140374	0.0122089	37	45	82	235	82	235	0.0122089	ncbi_105061999(GFPT2);ncbi_105062354(STEAP4);ncbi_105063663(AHCYL1);ncbi_105063827(EIF2B4);ncbi_105063866(EPHX2);ncbi_105063981(GLS);ncbi_105064049(GMPPA);ncbi_105064063(ACSL3);ncbi_105064335(DHFR);ncbi_105064613(ACSF2);ncbi_105065038(GAPDHS);ncbi_105065177(ASPA);ncbi_105065546(PYCR1);ncbi_105065597(THA2);ncbi_105065983(SLC27A4);ncbi_105066004(KYAT1);ncbi_105066338(SGPL1);ncbi_105067063(ATP11C);n…
14	alpha-amino acid metabolic process	GO:1901605	145	1.44e-07	9.023	0.382	Biological Process	4.65e-10	1.44e-07	60	85	145	380	145	380	1.44e-07	ncbi_105061999(GFPT2);ncbi_105062354(STEAP4);ncbi_105063405(MECR);ncbi_105063663(AHCYL1);ncbi_105063800(DPYSL2);ncbi_105063827(EIF2B4);ncbi_105063866(EPHX2);ncbi_105063881(TP53I3);ncbi_105063981(GLS);ncbi_105064049(GMPPA);ncbi_105064054(PISD);ncbi_105064063(ACSL3);ncbi_105064335(DHFR);ncbi_105064543(PLA2G4A);ncbi_105064613(ACSF2);ncbi_105064776(GLYR1);ncbi_105064839(AMDHD2);ncbi_105064958(SPTLC3)…
15	alpha-amino acid catabolic process	GO:1901606	61	3.1e-05	3.796	0.445	Biological Process	1.41e-07	3.1e-05	24	37	61	137	61	137	3.1e-05	ncbi_105063405(MECR);ncbi_105063800(DPYSL2);ncbi_105063881(TP53I3);ncbi_105063981(GLS);ncbi_105064776(GLYR1);ncbi_105064839(AMDHD2);ncbi_105064958(SPTLC3);ncbi_105065177(ASPA);ncbi_105065392(ACAD8);ncbi_105065442(AUH);ncbi_105065597(THA2);ncbi_105065600(AFMID);ncbi_105066004(KYAT1);ncbi_105066338(SGPL1);ncbi_105067076(Dpysl4);ncbi_105067277(ALDH1A1);ncbi_105067894(ADH1B);ncbi_105067994(DHTKD1);nc…
16	alpha-amino acid biosynthetic process	GO:1901607	80	0.0121312	4.978	0.351	Biological Process	0.000137034	0.0121312	37	43	80	228	80	228	0.0121312	ncbi_105061999(GFPT2);ncbi_105062354(STEAP4);ncbi_105063663(AHCYL1);ncbi_105063827(EIF2B4);ncbi_105063866(EPHX2);ncbi_105063981(GLS);ncbi_105064049(GMPPA);ncbi_105064063(ACSL3);ncbi_105064335(DHFR);ncbi_105064613(ACSF2);ncbi_105065038(GAPDHS);ncbi_105065546(PYCR1);ncbi_105065597(THA2);ncbi_105065983(SLC27A4);ncbi_105066004(KYAT1);ncbi_105066338(SGPL1);ncbi_105067063(ATP11C);ncbi_105067244(PLOD3);…
17	small molecule metabolic process	GO:0044281	491	6.88e-07	30.554	0.298	Biological Process	2.29e-09	6.88e-07	194	297	491	1647	491	1647	6.88e-07	ncbi_105061609(SIRT5);ncbi_105061725(PLCD1);ncbi_105061791(ABHD5);ncbi_105061999(GFPT2);ncbi_105062107(HSD17B6);ncbi_105062109(SDR9C7);ncbi_105062216(FMOD);ncbi_105062286(CMAS);ncbi_105062321(PRELP);ncbi_105062342(DERA);ncbi_105062354(STEAP4);ncbi_105062447(LIPE);ncbi_105062488(TTR);ncbi_105062503(APOE);ncbi_105062504(APOC2);ncbi_105062610(DHDH);ncbi_105062691(ETFB);ncbi_105062916(BCKDHA);ncbi_10…
18	cofactor binding	GO:0048037	154	5.68e-08	9.834	0.377	Molecular Function	1.78e-10	5.68e-08	56	98	154	408	154	408	5.67629e-08	ncbi_105061609(SIRT5);ncbi_105061899(MB);ncbi_105061993(HMOX1);ncbi_105062107(HSD17B6);ncbi_105062109(SDR9C7);ncbi_105062240(HEBP1);ncbi_105062266(MGST1);ncbi_105062354(STEAP4);ncbi_105062916(BCKDHA);ncbi_105063265(ACAD11);ncbi_105063405(MECR);ncbi_105063525(THAP4);ncbi_105063663(AHCYL1);ncbi_105063881(TP53I3);ncbi_105063922(ABCA10);ncbi_105064304(ACACA);ncbi_105064506(HSD11B1);ncbi_105064600(RFE…
19	coenzyme binding	GO:0050662	116	3.32e-06	7.407	0.384	Molecular Function	1.18e-08	3.32e-06	48	68	116	302	116	302	3.3247e-06	ncbi_105061609(SIRT5);ncbi_105062107(HSD17B6);ncbi_105062109(SDR9C7);ncbi_105062354(STEAP4);ncbi_105062916(BCKDHA);ncbi_105063265(ACAD11);ncbi_105063405(MECR);ncbi_105063663(AHCYL1);ncbi_105063881(TP53I3);ncbi_105063922(ABCA10);ncbi_105064304(ACACA);ncbi_105064506(HSD11B1);ncbi_105064733(DECR1);ncbi_105064776(GLYR1);ncbi_105064894(MTO1);ncbi_105064958(SPTLC3);ncbi_105065038(GAPDHS);ncbi_105065392…
20	vitamin binding	GO:0019842	39	0.0104803	2.49	0.419	Molecular Function	0.00010711	0.0104803	13	26	39	93	39	93	0.0104803	ncbi_105062916(BCKDHA);ncbi_105063320(MRPL47);ncbi_105064304(ACACA);ncbi_105064958(SPTLC3);ncbi_105065535(FASN);ncbi_105066004(KYAT1);ncbi_105066078(SEC14L2);ncbi_105066086(TCN2);ncbi_105066338(SGPL1);ncbi_105067244(PLOD3);ncbi_105067994(DHTKD1);ncbi_105068112(CRABP2);ncbi_105068596(C8G);ncbi_105069150(CRABP1);ncbi_105069289(SPTLC3);ncbi_105070079(TCN1);ncbi_105071155(PLOD1);ncbi_105071164(RBP7);…
21	oxidoreductase activity	GO:0016491	189	0.0361718	12.069	0.296	Molecular Function	0.00055452	0.0361718	66	123	189	639	189	639	0.0361718	ncbi_105061993(HMOX1);ncbi_105062107(HSD17B6);ncbi_105062109(SDR9C7);ncbi_105062266(MGST1);ncbi_105062354(STEAP4);ncbi_105062610(DHDH);ncbi_105062691(ETFB);ncbi_105062916(BCKDHA);ncbi_105063065(AKR1B1);ncbi_105063265(ACAD11);ncbi_105063273(NGLY1);ncbi_105063405(MECR);ncbi_105063423(SESN2);ncbi_105063641(SORT1);ncbi_105063663(AHCYL1);ncbi_105063881(TP53I3);ncbi_105064040(STK16);ncbi_105064063(ACSL…
22	lyase activity	GO:0016829	89	0.0566684	5.683	0.321	Molecular Function	0.00129197	0.0566684	35	54	89	277	89	277	0.0566684	ncbi_105061791(ABHD5);ncbi_105061999(GFPT2);ncbi_105062342(DERA);ncbi_105062916(BCKDHA);ncbi_105063530(SEPTIN2);ncbi_105063800(DPYSL2);ncbi_105063866(EPHX2);ncbi_105063922(ABCA10);ncbi_105063988(XRCC5);ncbi_105064054(PISD);ncbi_105064203(HMGA1);ncbi_105064304(ACACA);ncbi_105064733(DECR1);ncbi_105064839(AMDHD2);ncbi_105064958(SPTLC3);ncbi_105065142(ABCC11);ncbi_105065326(ABCD3);ncbi_105065442(AUH)…
23	pyridoxal phosphate binding	GO:0030170	16	0.146355	1.022	0.444	Molecular Function	0.00592555	0.146355	12	4	16	36	16	36	0.146355	ncbi_105064958(SPTLC3);ncbi_105066004(KYAT1);ncbi_105066338(SGPL1);ncbi_105066355(HKDC1);ncbi_105069289(SPTLC3);ncbi_105073138(GCAT);ncbi_105073834(Acad9);ncbi_105075542(CTH);ncbi_105075691(SDS);ncbi_105078062(PDXK);ncbi_105078063(CBSL);ncbi_105080389(ALB);ncbi_105081757(GOT1);ncbi_105083383(KYNU);ncbi_105083517(SHMT1);ncbi_105083963(MTARC2)
24	carbon-oxygen lyase activity	GO:0016835	41	0.205866	2.618	0.336	Molecular Function	0.0110719	0.205866	21	20	41	122	41	122	0.205866	ncbi_105061791(ABHD5);ncbi_105061999(GFPT2);ncbi_105063866(EPHX2);ncbi_105063988(XRCC5);ncbi_105064203(HMGA1);ncbi_105064733(DECR1);ncbi_105065442(AUH);ncbi_105065535(FASN);ncbi_105065829(CA4);ncbi_105066004(KYAT1);ncbi_105066479(ECHDC2);ncbi_105066569(CA1);ncbi_105066570(THOC7);ncbi_105068007(MMRN2);ncbi_105069291(Hacd3);ncbi_105070850(GALE);ncbi_105071081(ENO2);ncbi_105072255(RETSAT);ncbi_10507…
25	vitamin B6 binding	GO:0070279	14	0.277938	0.894	0.412	Molecular Function	0.0208672	0.277938	11	3	14	34	14	34	0.277938	ncbi_105064958(SPTLC3);ncbi_105066004(KYAT1);ncbi_105066338(SGPL1);ncbi_105069289(SPTLC3);ncbi_105073138(GCAT);ncbi_105075542(CTH);ncbi_105075691(SDS);ncbi_105078062(PDXK);ncbi_105078063(CBSL);ncbi_105080389(ALB);ncbi_105081757(GOT1);ncbi_105083383(KYNU);ncbi_105083517(SHMT1);ncbi_105083963(MTARC2)
26	identical protein binding	GO:0042802	276	0.382965	17.625	0.265	Molecular Function	0.0324	0.382965	88	188	276	1043	276	1043	0.382965	ncbi_105061993(HMOX1);ncbi_105062116(STAT6);ncbi_105062133(PIP4K2C);ncbi_105062185(A2M);ncbi_105062266(MGST1);ncbi_105062357(SRI);ncbi_105062488(TTR);ncbi_105062503(APOE);ncbi_105062504(APOC2);ncbi_105062515(Ppp1r13l);ncbi_105062613(FTL);ncbi_105062801(MAPRE2);ncbi_105062883(STARD3NL);ncbi_105062950(SDC1);ncbi_105063151(CAV2);ncbi_105063525(THAP4);ncbi_105063530(SEPTIN2);ncbi_105063543(HDAC4);ncb…
27	cysteine synthase activity	GO:0004124	3	0.451104	0.192	0.75	Molecular Function	0.0461315	0.451104	3	0	3	4	3	4	0.451104	ncbi_105075542(CTH);ncbi_105075691(SDS);ncbi_105078063(CBSL)

## Sheet: Sheet3
id	num	qvalue	per	ratio	class	ID	Descrption	Pvalue	Qvalue	Up	Down	fg_num	bg_num		Description	描述	Early-estrus-vs-Peak-estrus (1566)	All (6482)	pvalue	p.adjust	Genes
GO:0048037 cofactor binding	154	5.68e-08	9.834	0.377	Molecular Function	GO:0048037	cofactor binding	1.78e-10	5.68e-08	56	98	154	408		cofactor binding	辅因子结合	154	408	1.785e-10	5.67629e-08	ncbi_105061609(SIRT5);ncbi_105061899(MB);ncbi_105061993(HMOX1);ncbi_105062107(HSD17B6);ncbi_105062109(SDR9C7);ncbi_105062240(HEBP1);ncbi_105062266(MGST1);ncbi_105062354(STEAP4);ncbi_105062916(BCKDHA);ncbi_105063265(ACAD11);ncbi_105063405(MECR);ncbi_105063525(THAP4);ncbi_105063663(AHCYL1);ncbi_105063881(TP53I3);ncbi_105063922(ABCA10);ncbi_105064304(ACACA);ncbi_105064506(HSD11B1);ncbi_105064600(RFE…
GO:0050662 coenzyme binding	116	3.32e-06	7.407	0.384	Molecular Function	GO:0050662	coenzyme binding	1.18e-08	3.32e-06	48	68	116	302		coenzyme binding	辅酶结合	116	302	1.17619e-08	3.3247e-06	ncbi_105061609(SIRT5);ncbi_105062107(HSD17B6);ncbi_105062109(SDR9C7);ncbi_105062354(STEAP4);ncbi_105062916(BCKDHA);ncbi_105063265(ACAD11);ncbi_105063405(MECR);ncbi_105063663(AHCYL1);ncbi_105063881(TP53I3);ncbi_105063922(ABCA10);ncbi_105064304(ACACA);ncbi_105064506(HSD11B1);ncbi_105064733(DECR1);ncbi_105064776(GLYR1);ncbi_105064894(MTO1);ncbi_105064958(SPTLC3);ncbi_105065038(GAPDHS);ncbi_105065392…
GO:0019842 vitamin binding	39	0.0104803	2.49	0.419	Molecular Function	GO:0019842	vitamin binding	0.00010711	0.0104803	13	26	39	93		vitamin binding	维生素结合	39	93	0.00010711	0.0104803	ncbi_105062916(BCKDHA);ncbi_105063320(MRPL47);ncbi_105064304(ACACA);ncbi_105064958(SPTLC3);ncbi_105065535(FASN);ncbi_105066004(KYAT1);ncbi_105066078(SEC14L2);ncbi_105066086(TCN2);ncbi_105066338(SGPL1);ncbi_105067244(PLOD3);ncbi_105067994(DHTKD1);ncbi_105068112(CRABP2);ncbi_105068596(C8G);ncbi_105069150(CRABP1);ncbi_105069289(SPTLC3);ncbi_105070079(TCN1);ncbi_105071155(PLOD1);ncbi_105071164(RBP7);…
GO:0016491 oxidoreductase activity	189	0.0361718	12.069	0.296	Molecular Function	GO:0016491	oxidoreductase activity	0.00055452	0.0361718	66	123	189	639		oxidoreductase activity	氧化还原酶活性	189	639	0.00055452	0.0361718	ncbi_105061993(HMOX1);ncbi_105062107(HSD17B6);ncbi_105062109(SDR9C7);ncbi_105062266(MGST1);ncbi_105062354(STEAP4);ncbi_105062610(DHDH);ncbi_105062691(ETFB);ncbi_105062916(BCKDHA);ncbi_105063065(AKR1B1);ncbi_105063265(ACAD11);ncbi_105063273(NGLY1);ncbi_105063405(MECR);ncbi_105063423(SESN2);ncbi_105063641(SORT1);ncbi_105063663(AHCYL1);ncbi_105063881(TP53I3);ncbi_105064040(STK16);ncbi_105064063(ACSL…
GO:0016829 lyase activity	89	0.0566684	5.683	0.321	Molecular Function	GO:0016829	lyase activity	0.00129197	0.0566684	35	54	89	277		lyase activity	裂解酶活性	89	277	0.00129197	0.0566684	ncbi_105061791(ABHD5);ncbi_105061999(GFPT2);ncbi_105062342(DERA);ncbi_105062916(BCKDHA);ncbi_105063530(SEPTIN2);ncbi_105063800(DPYSL2);ncbi_105063866(EPHX2);ncbi_105063922(ABCA10);ncbi_105063988(XRCC5);ncbi_105064054(PISD);ncbi_105064203(HMGA1);ncbi_105064304(ACACA);ncbi_105064733(DECR1);ncbi_105064839(AMDHD2);ncbi_105064958(SPTLC3);ncbi_105065142(ABCC11);ncbi_105065326(ABCD3);ncbi_105065442(AUH)…
GO:0030170 pyridoxal phosphate binding	16	0.146355	1.022	0.444	Molecular Function	GO:0030170	pyridoxal phosphate binding	0.00592555	0.146355	12	4	16	36		pyridoxal phosphate binding	磷酸吡哆醛结合	16	36	0.00592555	0.146355	ncbi_105064958(SPTLC3);ncbi_105066004(KYAT1);ncbi_105066338(SGPL1);ncbi_105066355(HKDC1);ncbi_105069289(SPTLC3);ncbi_105073138(GCAT);ncbi_105073834(Acad9);ncbi_105075542(CTH);ncbi_105075691(SDS);ncbi_105078062(PDXK);ncbi_105078063(CBSL);ncbi_105080389(ALB);ncbi_105081757(GOT1);ncbi_105083383(KYNU);ncbi_105083517(SHMT1);ncbi_105083963(MTARC2)
GO:0016835 carbon-oxygen lyase activity	41	0.205866	2.618	0.336	Molecular Function	GO:0016835	carbon-oxygen lyase activity	0.0110719	0.205866	21	20	41	122		carbon-oxygen lyase activity	碳氧裂解酶活性	41	122	0.0110719	0.205866	ncbi_105061791(ABHD5);ncbi_105061999(GFPT2);ncbi_105063866(EPHX2);ncbi_105063988(XRCC5);ncbi_105064203(HMGA1);ncbi_105064733(DECR1);ncbi_105065442(AUH);ncbi_105065535(FASN);ncbi_105065829(CA4);ncbi_105066004(KYAT1);ncbi_105066479(ECHDC2);ncbi_105066569(CA1);ncbi_105066570(THOC7);ncbi_105068007(MMRN2);ncbi_105069291(Hacd3);ncbi_105070850(GALE);ncbi_105071081(ENO2);ncbi_105072255(RETSAT);ncbi_10507…
GO:0070279 vitamin B6 binding	14	0.277938	0.894	0.412	Molecular Function	GO:0070279	vitamin B6 binding	0.0208672	0.277938	11	3	14	34		vitamin B6 binding	维生素B6结合	14	34	0.0208672	0.277938	ncbi_105064958(SPTLC3);ncbi_105066004(KYAT1);ncbi_105066338(SGPL1);ncbi_105069289(SPTLC3);ncbi_105073138(GCAT);ncbi_105075542(CTH);ncbi_105075691(SDS);ncbi_105078062(PDXK);ncbi_105078063(CBSL);ncbi_105080389(ALB);ncbi_105081757(GOT1);ncbi_105083383(KYNU);ncbi_105083517(SHMT1);ncbi_105083963(MTARC2)
GO:0042802 identical protein binding	276	0.382965	17.625	0.265	Molecular Function	GO:0042802	identical protein binding	0.0324	0.382965	88	188	276	1043		identical protein binding	相同蛋白质结合	276	1043	0.0324	0.382965	ncbi_105061993(HMOX1);ncbi_105062116(STAT6);ncbi_105062133(PIP4K2C);ncbi_105062185(A2M);ncbi_105062266(MGST1);ncbi_105062357(SRI);ncbi_105062488(TTR);ncbi_105062503(APOE);ncbi_105062504(APOC2);ncbi_105062515(Ppp1r13l);ncbi_105062613(FTL);ncbi_105062801(MAPRE2);ncbi_105062883(STARD3NL);ncbi_105062950(SDC1);ncbi_105063151(CAV2);ncbi_105063525(THAP4);ncbi_105063530(SEPTIN2);ncbi_105063543(HDAC4);ncb…
GO:0004124 cysteine synthase activity	3	0.451104	0.192	0.75	Molecular Function	GO:0004124	cysteine synthase activity	0.0461315	0.451104	3	0	3	4		cysteine synthase activity	半胱氨酸合成酶活性	3	4	0.0461315	0.451104	ncbi_105075542(CTH);ncbi_105075691(SDS);ncbi_105078063(CBSL)
