# Supplementary material for: Exploring the Mechanism of H2S Synthesis in Male Bactrian Camel Poll Glands Based on Data Independent Acquisition Proteomics and Non-Targeted Metabolomics
Source: Int J Mol Sci. 2024 Jul 13;25(14):7700. doi: 10.3390/ijms25147700 (PMC11276878; doi:10.3390/ijms25147700)
Supplement: Supplementary file 1 [file ijms-25-07700-s001.zip › Table S6.xlsx]

## Sheet: Sheet1
Tabel S6 DEPs involved in sulfur metabolism and sulfur amino acid metabolism.
Symbol	log2(fc)	FDR	C1	C2	C3	E1	E2	E3
MGST1	-3.80663	0.00052488	319.219	327.822	317.47	22.0091	21.7952	25.124
PCCB	-1.01458	4.27909e-05	61.6685	42.5307	47.9664	25.3553	27.2186	22.7442
GSTM1	7.00838	1.9711e-20	224.837	228.177	232.749	31372	28249.1	28667.8
AHCYL1	1.10848	8.00626e-07	299.504	258.541	297.828	633.868	613.019	598.534
EIF2B4	0.666537	1.67742e-06	204.354	213.038	197.68	295.059	355.384	325.835
EPHX2	0.72989	1.53667e-27	5328.63	4406.86	4691.02	8039.46	7684.16	8202.93
RPL37A	0.629636	0.000409253	208.524	190.834	162.512	292.664	299.345	277.302
GMPPA	0.657629	1.2982e-10	798.294	848.59	798.812	1324.9	1284.2	1248.95
ACSL3	2.59618	8.98707e-41	2957.82	2946.75	3159.95	17443.9	18138.2	19229.5
GLRX	2.20927	2.55142e-16	15541.7	16636.2	16758.4	75242.9	82441.8	68617.2
ACSF2	-1.06052	0.000129545	187.593	212.036	201.934	84.8258	103.908	99.6917
SPTLC3	1.31042	1.45909e-17	497.217	428.488	492.191	1206.22	1087.11	1223.25
GAPDHS	1.52363	7.35672e-06	18.9606	23.7409	15.2404	53.5684	52.5389	60.4841
ACAD8	-0.894328	1.33882e-09	1746.71	1721.18	1597.36	911.026	889.938	924.131
PTGES2	-0.714732	0.00194686	262.627	259.566	273.481	163.628	165.86	155.331
SLC27A4	1.32049	2.647e-34	1149.6	1238.76	1195.65	2956.79	3033.71	2960.61
KYAT1	0.62391	1.34884e-14	7665.71	6645.44	6470.44	11086.6	10176.6	10762.2
SGPL1	1.22219	2.55448e-17	100.961	105.705	109.922	245.229	255.7	237.675
CARS2	-0.650975	0.000630524	323.401	276.451	318.6	209.321	192.175	183.42
ACSL1	-0.892394	5.19934e-18	1849.18	1583.32	1690.06	962.701	877.799	919.12
DHTKD1	-2.11463	8.75955e-12	285.103	329.301	338.53	67.7194	76.8623	75.456
ACAT1	-2.18615	4.74371e-60	34456.5	32482.7	33333.6	7281.13	7199.4	7553.09
GSTT1	-1.00169	7.58544e-07	310.5	362.569	370.994	159.283	178.995	183.141
Gstt3	-3.41311	2.41252e-17	1012.2	874.929	774.811	81.5041	80.3903	87.9967
GGT5	-2.36474	0.0353259	117.888	87.5454	67.2751	23.0116	13.2447	16.6908
PCYOX1L	0.980078	1.13034e-05	59.0454	61.7207	70.684	134.653	119.745	123.251
ITSN1	-0.707844	9.89388e-07	243.289	222.939	237.021	151.498	145.247	133.808
GSTP1	-0.878477	4.81149e-07	13738.1	11326.8	11600.3	6790.14	6427.24	6726.31
COMT	0.935403	6.47707e-06	2955.93	2498.87	2907.61	4423.92	5746.45	5822.12
MTHFR	-0.952503	3.05155e-08	93.4675	99.2281	96.7852	50.5663	47.8193	51.1993
IMPA2	-0.823447	0.000179393	1031.93	943.603	1186.84	681.113	515.04	590.872
ACSS3	-2.28122	1.35707e-17	313.583	324.464	306.331	68.8882	63.767	61.6263
RETSAT	0.793575	2.12726e-17	357.571	378.074	359.386	636.183	627.132	634.77
ADD1	-1.28474	9.48158e-14	849.217	853.587	845.336	332.788	380.148	332.937
SEPHS1	-0.778741	0.000638065	336.27	330.47	341.565	185.536	184.17	218.009
PCCA	-1.37062	3.03489e-11	270.551	261.979	258.047	98.5138	104.074	103.147
INPP1	-1.14524	0.0307149	171.512	124.508	89.2759	53.5858	59.2411	61.3714
ACADL	-1.76135	2.47084e-06	88.6783	98.1558	92.8208	21.3821	29.6602	31.4481
GCAT	1.56445	2.39702e-21	585.544	607.982	553.822	1666.4	1725.79	1775.84
ACSS2	-0.826	3.43099e-08	708.36	610.642	624.072	367.195	350.087	378.789
ACSM3	-0.745683	0.0106128	3293.91	2636.11	2025.86	1775.78	1590.28	1378.71
VARS2	-1.21029	3.4703e-25	480.575	511.791	499.358	208.452	211.323	224.921
ILVBL	1.08218	2.21984e-31	2397.1	2121.06	2403	4721.38	4897.67	5034.64
ACADM	-0.928483	6.00271e-11	895.533	744.118	790.761	460.909	412.658	403.397
CTH	1.02598	2.91713e-18	1610.09	1514.73	1688.93	3371.92	3189.18	3241.32
MVK	-1.06279	0.000438498	78.2952	65.8815	68.9615	34.8801	29.8489	37.3011
SDS	2.57587	4.21792e-06	1149.92	836.809	834.466	5998.04	5352.29	5470.52
G6PD	-1.36141	1.67551e-27	2801.34	2391.36	2394.39	998.589	986.792	967.519
CLCN5	1.27624	0.00139633	103.45	65.1954	145.401	263.116	250.954	246.572
METTL7A	-0.690047	0.00311685	198.461	224.429	152.895	107.888	130.722	118.281
SLC27A2	2.05965	3.60985e-06	36.0794	46.5312	49.8263	200.563	165.203	186.343
CBS	1.57211	2.02619e-18	180.497	166.539	159.235	503.092	507.588	494.659
MAOA	-0.801301	1.06482e-05	259.426	264.392	232.5	141.785	147.917	144.296
FMO5	2.1214	1.27461e-18	53.0092	52.6299	60.9087	240.019	242.199	242.457
ABHD6	0.840931	4.13143e-08	197.535	164.239	156.849	315.851	302.285	310.825
Impdh2	-0.88483	1.4705e-10	221.162	208.274	203.319	120.031	110.727	111.912
ADD3	-1.68974	4.09126e-22	564.142	548.219	559.455	184.31	173.379	160.547
DPEP1	1.48265	1.09749e-12	233.39	240.135	274.907	703.294	692.702	695.587
SMS	-0.612531	0.0167142	1210.69	1052.28	1164.46	668.987	686.57	886.146
METTL7B	1.7329	0.00299314	138.951	170.776	203.658	638.635	430.565	637.268
GSTO1	1.06576	4.06666e-07	282.2	291.126	296.179	589.58	611.171	619.356
PYROXD2	-0.91246	1.66239e-21	689.367	683.11	688.781	376.586	364.6	353.916
PAPSS2	1.2795	1.62256e-54	8815.9	8536.51	8236.84	21096.5	20005.2	21017.2
SLC27A1	1.02447	0.00041265	137.282	129.303	114.364	267.576	229.969	277.389
POR	1.77867	4.90436e-36	1696.72	1604.19	1675.11	5732.31	5698.57	5642.32
ABHD11	-1.35496	1.05576e-09	2209.22	2185.72	2270.63	878.686	854.746	872.447
PEX1	0.755877	0.00100493	61.3617	36.6125	36.5081	83.1952	79.1664	64.7328
BCKDHB	-1.52697	0.0186727	163.43	141.058	128.435	48.4623	56.7244	45.0402
ACSS1	-1.02353	1.59478e-09	1386.84	1333.36	1446.3	731.217	651.725	666.605
KYNU	4.7922	2.10729e-11	43.4649	26.1802	24.0798	903.578	816.145	877.153
SHMT1	-1.46334	6.56126e-07	1328.33	1240.77	1234.04	482.678	444.505	452.032
Glo1	-0.685183	3.38835e-10	3694.32	3233.27	3330.53	2175.05	2100.5	2104.25
MMUT	-1.14134	4.79943e-27	2370.85	2226.24	2257.29	1040.44	1016	1050.91
GSTA4	-1.40983	6.80382e-10	1084.83	955.073	1012.58	400.821	371.251	376.744
GCLC	-0.63732	0.000276639	429.076	341.023	326.808	252.713	219.344	233.152
ALDH5A1	1.10239	3.32609e-10	228.382	187.043	198.102	438.335	444.089	434.879
