# Supplementary material for: Exploring the Mechanism of H2S Synthesis in Male Bactrian Camel Poll Glands Based on Data Independent Acquisition Proteomics and Non-Targeted Metabolomics
Source: Int J Mol Sci. 2024 Jul 13;25(14):7700. doi: 10.3390/ijms25147700 (PMC11276878; doi:10.3390/ijms25147700)
Supplement: Supplementary file 1 [file ijms-25-07700-s001.zip › Table S7.xlsx]

## Sheet: Sheet1
Table S7 The pathways in which CTH and CBS is involved and candidate DEPs.
NO.	id	Symbol	Description	C1	C2	C3	E1	E2	E3	log2(fc)	PValue	FDR	Pathway
1	ncbi_105061609	SIRT5	XP_006182614.1 NAD-dependent protein deacylase sirtuin-5, mitochondrial [Camelus ferus]	103.688	94.9336	100.802	35.4078	53.9063	40.8125	-1.20227	3.07557e-10	3.54239e-09	ko01100//Metabolic pathways;ko00760//Nicotinate and nicotinamide metabolism
2	ncbi_105061725	PLCD1	XP_010944130.1 PREDICTED: 1-phosphatidylinositol 4,5-bisphosphate phosphodiesterase delta-1 isoform X1 [Camelus bactrianus]	316.286	312.828	366.85	105.012	103.515	113.102	-1.6307	5.44131e-05	0.000257419	ko01100//Metabolic pathways;ko05131//Shigellosis;ko04020//Calcium signaling pathway;ko04919//Thyroid hormone signaling pathway;ko04070//Phosphatidylinositol signaling system;ko04933//AGE-RAGE signaling pathway in diabetic complications;ko00562//Inositol phosphate metabolism
3	ncbi_105061783	POMGNT2	XP_010944223.1 PREDICTED: protein O-linked-mannose beta-1,4-N-acetylglucosaminyltransferase 2 [Camelus bactrianus]	150.598	205.528	165.549	365.048	323.802	346.249	0.988549	3.82607e-05	0.000189599	ko01100//Metabolic pathways;ko00515//Mannose type O-glycan biosynthesis
4	ncbi_105061811	SACM1L	XP_006173979.2 phosphatidylinositide phosphatase SAC1 [Camelus ferus]	1647.73	1568.08	1699.51	4066.42	3651.6	3834.7	1.23288	1.60147e-34	1.32492e-32	ko01100//Metabolic pathways;ko04070//Phosphatidylinositol signaling system;ko00562//Inositol phosphate metabolism
5	ncbi_105061993	HMOX1	XP_010944435.1 PREDICTED: heme oxygenase 1 [Camelus bactrianus]	211.536	185.659	186.894	87.6292	73.3333	81.0474	-1.27112	0.00111179	0.00380545	ko01100//Metabolic pathways;ko05200//Pathways in cancer;ko05225//Hepatocellular carcinoma;ko05418//Fluid shear stress and atherosclerosis;ko05206//MicroRNAs in cancer;ko04066//HIF-1 signaling pathway;ko04216//Ferroptosis;ko00860//Porphyrin metabolism;ko04978//Mineral absorption
6	ncbi_105061999	GFPT2	XP_006198970.1 glutamine--fructose-6-phosphate aminotransferase [isomerizing] 2 isoform X1 [Vicugna pacos]	2428.64	2697.19	2587.68	1559.78	1431.36	1818.24	-0.681535	0.00613614	0.0169562	ko01100//Metabolic pathways;ko04931//Insulin resistance;ko00520//Amino sugar and nucleotide sugar metabolism;ko00250//Alanine, aspartate and glutamate metabolism
7	ncbi_105062107	HSD17B6	XP_032349010.1 17-beta-hydroxysteroid dehydrogenase type 6 isoform X2 [Camelus ferus]	25.0359	13.2032	14.5817	4.38847	2.21268	2.15019	-2.59353	0.000814149	0.00288719	ko01100//Metabolic pathways;ko00830//Retinol metabolism;ko00140//Steroid hormone biosynthesis
8	ncbi_105062119	NDUFA4L2	NP_001106776.1 NADH dehydrogenase [ubiquinone] 1 alpha subcomplex subunit 4-like 2 [Bos taurus]	453.429	335.296	399.402	80.1383	96.1233	32.2528	-2.51047	0.00579102	0.0161473	ko01100//Metabolic pathways;ko05010//Alzheimer disease;ko05016//Huntington disease;ko04714//Thermogenesis;ko04932//Non-alcoholic fatty liver disease;ko05012//Parkinson disease;ko00190//Oxidative phosphorylation;ko04723//Retrograde endocannabinoid signaling
9	ncbi_105062133	PIP4K2C	XP_010944620.1 PREDICTED: phosphatidylinositol 5-phosphate 4-kinase type-2 gamma [Camelus bactrianus]	603.998	692.621	649.76	1190.6	1131.74	1211.24	0.860336	1.39527e-25	7.11691e-24	ko01100//Metabolic pathways;ko04810//Regulation of actin cytoskeleton;ko04070//Phosphatidylinositol signaling system;ko00562//Inositol phosphate metabolism
10	ncbi_105062266	MGST1	XP_010944785.1 PREDICTED: microsomal glutathione S-transferase 1 [Camelus bactrianus]	319.219	327.822	317.47	22.0091	21.7952	25.124	-3.80663	0.000120543	0.00052488	ko01100//Metabolic pathways;ko05200//Pathways in cancer;ko05225//Hepatocellular carcinoma;ko05418//Fluid shear stress and atherosclerosis;ko04212//Longevity regulating pathway - worm;ko01524//Platinum drug resistance;ko00983//Drug metabolism - other enzymes;ko00480//Glutathione metabolism;ko05204//Chemical carcinogenesis - DNA adducts;ko00980//Metabolism of xenobiotics by cytochrome P450;ko00982/…
11	ncbi_105062286	CMAS	XP_010944813.1 PREDICTED: N-acylneuraminate cytidylyltransferase [Camelus bactrianus]	2501.49	2126.32	2203.73	3958.74	3722.65	4007.42	0.774846	1.97134e-20	6.49202e-19	ko01100//Metabolic pathways;ko00520//Amino sugar and nucleotide sugar metabolism
12	ncbi_105062342	DERA	XP_032329188.1 deoxyribose-phosphate aldolase isoform X1 [Camelus ferus]	153.793	146.425	153.141	100.636	99.4795	89.1512	-0.648257	6.91592e-09	6.50729e-08	ko01100//Metabolic pathways;ko00030//Pentose phosphate pathway
13	ncbi_105062610	DHDH	XP_006173883.1 trans-1,2-dihydrobenzene-1,2-diol dehydrogenase [Camelus ferus]	226.823	181.741	187.202	106.498	92.7378	95.0409	-1.01757	1.40941e-09	1.47553e-08	ko01100//Metabolic pathways;ko00980//Metabolism of xenobiotics by cytochrome P450;ko00040//Pentose and glucuronate interconversions
14	ncbi_105062858	PLD3	XP_006177985.1 phospholipase D3 [Camelus ferus]	435.643	449.033	452.935	237.087	191.64	206.675	-1.07392	0.00530276	0.0149774	ko01100//Metabolic pathways;ko00564//Glycerophospholipid metabolism;ko00565//Ether lipid metabolism
15	ncbi_105062916	BCKDHA	XP_010945637.1 PREDICTED: 2-oxoisovalerate dehydrogenase subunit alpha, mitochondrial [Camelus bactrianus]	1268.05	1191.64	1179.79	194.185	243.972	188.868	-2.53714	6.34219e-29	4.13706e-27	ko01100//Metabolic pathways;ko00280//Valine, leucine and isoleucine degradation;ko00640//Propanoate metabolism
16	ncbi_105063006	MGAM	XP_032339406.1 maltase-glucoamylase, intestinal isoform X1 [Camelus ferus]	1142.87	969.358	1100.72	88.0702	88.7324	103.85	-3.51704	7.99664e-28	4.84368e-26	ko01100//Metabolic pathways;ko00500//Starch and sucrose metabolism;ko00052//Galactose metabolism;ko04973//Carbohydrate digestion and absorption
17	ncbi_105063065	AKR1B1	NP_001306804.1 aldo-keto reductase family 1 member B1 [Camelus dromedarius]	124272	110742	115093	64180	58771	64125.9	-0.904161	6.86977e-21	2.36571e-19	ko01100//Metabolic pathways;ko00561//Glycerolipid metabolism;ko00051//Fructose and mannose metabolism;ko00052//Galactose metabolism;ko00790//Folate biosynthesis;ko00040//Pentose and glucuronate interconversions
18	ncbi_105063242	PCCB	XP_010946005.1 PREDICTED: propionyl-CoA carboxylase beta chain, mitochondrial [Camelus bactrianus]	61.6685	42.5307	47.9664	25.3553	27.2186	22.7442	-1.01458	7.55022e-06	4.27909e-05	ko01100//Metabolic pathways;ko01200//Carbon metabolism;ko00280//Valine, leucine and isoleucine degradation;ko00640//Propanoate metabolism;ko00630//Glyoxylate and dicarboxylate metabolism
19	ncbi_105063272	OXSM	XP_010946046.1 PREDICTED: LOW QUALITY PROTEIN: 3-oxoacyl-[acyl-carrier-protein] synthase, mitochondrial [Camelus bactrianus]	349.302	296.906	399.862	153.893	174.811	184.161	-1.02833	0.00597019	0.0165651	ko01100//Metabolic pathways;ko01212//Fatty acid metabolism;ko00061//Fatty acid biosynthesis;ko00780//Biotin metabolism
20	ncbi_105063356	ALG3	XP_006183307.1 dol-P-Man:Man(5)GlcNAc(2)-PP-Dol alpha-1,3-mannosyltransferase isoform X1 [Camelus ferus]	122.859	86.6643	72.5992	191.586	149.26	152.372	0.805901	0.00505227	0.0143951	ko01100//Metabolic pathways;ko00510//N-Glycan biosynthesis;ko00513//Various types of N-glycan biosynthesis
21	ncbi_105063402	Pip4k2a	XP_006208930.1 phosphatidylinositol 5-phosphate 4-kinase type-2 alpha isoform X1 [Vicugna pacos]	197.207	205.282	181.518	102.334	100.162	116.687	-0.871602	2.78043e-08	2.38162e-07	ko01100//Metabolic pathways;ko04810//Regulation of actin cytoskeleton;ko04070//Phosphatidylinositol signaling system;ko00562//Inositol phosphate metabolism
22	ncbi_105063405	MECR	XP_010946232.1 PREDICTED: trans-2-enoyl-CoA reductase, mitochondrial isoform X1 [Camelus bactrianus]	799.135	853.107	902.219	490.883	445.193	440.258	-0.892189	6.55883e-11	8.25512e-10	ko01100//Metabolic pathways;ko01212//Fatty acid metabolism;ko00062//Fatty acid elongation;ko00061//Fatty acid biosynthesis
23	ncbi_105063483	PAFAH2	XP_010946348.1 PREDICTED: platelet-activating factor acetylhydrolase 2, cytoplasmic isoform X1 [Camelus bactrianus]	116.638	125.144	145.025	253.203	247.081	219.953	0.896857	3.34253e-10	3.82864e-09	ko01100//Metabolic pathways;ko00565//Ether lipid metabolism
24	ncbi_105063593	DTYMK	XP_010946497.1 PREDICTED: thymidylate kinase [Camelus bactrianus]	234.355	232.763	251.222	100.676	91.711	112.134	-1.23813	1.88837e-08	1.66372e-07	ko01100//Metabolic pathways;ko00240//Pyrimidine metabolism
25	ncbi_105063657	GSTM1	XP_031313622.1 glutathione S-transferase Mu 1-like isoform X1 [Camelus dromedarius]	224.837	228.177	232.749	31372	28249.1	28667.8	7.00838	5.02654e-22	1.9711e-20	ko01100//Metabolic pathways;ko05200//Pathways in cancer;ko05225//Hepatocellular carcinoma;ko05418//Fluid shear stress and atherosclerosis;ko04212//Longevity regulating pathway - worm;ko01524//Platinum drug resistance;ko00983//Drug metabolism - other enzymes;ko00480//Glutathione metabolism;ko05204//Chemical carcinogenesis - DNA adducts;ko00980//Metabolism of xenobiotics by cytochrome P450;ko00982/…
26	ncbi_105063663	AHCYL1	NP_001094522.2 S-adenosylhomocysteine hydrolase-like protein 1 [Bos taurus]	299.504	258.541	297.828	633.868	613.019	598.534	1.10848	1.01848e-07	8.00626e-07	ko01100//Metabolic pathways;ko00270//Cysteine and methionine metabolism
27	ncbi_105063680	CEPT1	XP_003990502.1 choline/ethanolaminephosphotransferase 1 isoform X1 [Felis catus]	287.361	199.735	216.862	507.152	423.161	437.065	0.957849	9.17114e-06	5.10813e-05	ko01100//Metabolic pathways;ko00564//Glycerophospholipid metabolism;ko00565//Ether lipid metabolism;ko00440//Phosphonate and phosphinate metabolism
28	ncbi_105063841	Khk	XP_032353113.1 ketohexokinase isoform X2 [Camelus ferus]	143.003	144.741	144.771	360.439	298.004	252.175	1.0741	9.10055e-05	0.000408551	ko01100//Metabolic pathways;ko00051//Fructose and mannose metabolism
29	ncbi_105063866	EPHX2	XP_010946851.1 PREDICTED: bifunctional epoxide hydrolase 2 [Camelus bactrianus]	5328.63	4406.86	4691.02	8039.46	7684.16	8202.93	0.72989	2.26514e-29	1.53667e-27	ko01100//Metabolic pathways;ko04146//Peroxisome;ko00590//Arachidonic acid metabolism
30	ncbi_105063968	PGAP1	XP_010946992.1 PREDICTED: GPI inositol-deacylase [Camelus bactrianus]	63.9995	58.609	55.9078	121.357	110.555	102.016	0.903482	1.62605e-07	1.23529e-06	ko01100//Metabolic pathways;ko00563//Glycosylphosphatidylinositol (GPI)-anchor biosynthesis
31	ncbi_105063981	GLS	XP_010947014.1 PREDICTED: glutaminase kidney isoform, mitochondrial isoform X1 [Camelus bactrianus]	597.294	588.688	581.181	395.728	345.325	316.273	-0.741015	1.06855e-06	7.01745e-06	ko01100//Metabolic pathways;ko05206//MicroRNAs in cancer;ko04724//Glutamatergic synapse;ko05230//Central carbon metabolism in cancer;ko04727//GABAergic synapse;ko00250//Alanine, aspartate and glutamate metabolism;ko04964//Proximal tubule bicarbonate reclamation;ko00220//Arginine biosynthesis;ko00471//D-Glutamine and D-glutamate metabolism
32	ncbi_105064049	GMPPA	XP_010947128.1 PREDICTED: mannose-1-phosphate guanyltransferase alpha isoform X1 [Camelus bactrianus]	798.294	848.59	798.812	1324.9	1284.2	1248.95	0.657629	9.12797e-12	1.2982e-10	ko01100//Metabolic pathways;ko00520//Amino sugar and nucleotide sugar metabolism;ko00051//Fructose and mannose metabolism
33	ncbi_105064054	PISD	XP_014414793.1 phosphatidylserine decarboxylase proenzyme, mitochondrial isoform X2 [Camelus ferus]	30.982	49.9165	52.1478	13.4445	11.8778	13.2076	-1.78788	0.000529549	0.00197714	ko01100//Metabolic pathways;ko00564//Glycerophospholipid metabolism
34	ncbi_105064063	ACSL3	XP_010947159.1 PREDICTED: long-chain-fatty-acid--CoA ligase 3 [Camelus bactrianus]	2957.82	2946.75	3159.95	17443.9	18138.2	19229.5	2.59618	7.2861e-43	8.98707e-41	ko01100//Metabolic pathways;ko04714//Thermogenesis;ko04146//Peroxisome;ko03320//PPAR signaling pathway;ko01212//Fatty acid metabolism;ko04920//Adipocytokine signaling pathway;ko04216//Ferroptosis;ko00071//Fatty acid degradation;ko00061//Fatty acid biosynthesis
35	ncbi_105064304	ACACA	XP_010947490.1 PREDICTED: acetyl-CoA carboxylase 1 isoform X3 [Camelus bactrianus]	297.478	295.378	307.779	130.514	145.275	135.296	-1.13151	2.08136e-15	4.56956e-14	ko01100//Metabolic pathways;ko04910//Insulin signaling pathway;ko04152//AMPK signaling pathway;ko04922//Glucagon signaling pathway;ko01212//Fatty acid metabolism;ko00620//Pyruvate metabolism;ko00640//Propanoate metabolism;ko00061//Fatty acid biosynthesis
36	ncbi_105064335	DHFR	XP_006186802.1 dihydrofolate reductase isoform X2 [Camelus ferus]	562.046	578.221	673.545	299.681	287.851	273.546	-1.07481	1.26012e-09	1.33782e-08	ko01100//Metabolic pathways;ko01523//Antifolate resistance;ko00790//Folate biosynthesis;ko00670//One carbon pool by folate
37	ncbi_105064358	PDE8B	XP_032330556.1 high affinity cAMP-specific and IBMX-insensitive 3',5'-cyclic phosphodiesterase 8B isoform X7 [Camelus ferus]	72.0263	76.1676	70.7625	132.05	144.938	151.737	0.969408	4.29966e-09	4.17893e-08	ko01100//Metabolic pathways;ko00230//Purine metabolism;ko04934//Cushing syndrome;ko05032//Morphine addiction;ko04927//Cortisol synthesis and secretion
38	ncbi_105064506	HSD11B1	XP_010947759.1 PREDICTED: LOW QUALITY PROTEIN: corticosteroid 11-beta-dehydrogenase isozyme 1 [Camelus bactrianus]	117.15	108.7	119.285	73.2995	62.7864	82.6319	-0.658088	0.00826798	0.0218334	ko01100//Metabolic pathways;ko05204//Chemical carcinogenesis - DNA adducts;ko00980//Metabolism of xenobiotics by cytochrome P450;ko00140//Steroid hormone biosynthesis
39	ncbi_105064543	PLA2G4A	XP_010947817.1 PREDICTED: cytosolic phospholipase A2 [Camelus bactrianus]	175.891	244.935	221.226	138.542	137.587	126.073	-0.674768	1.01556e-07	7.99255e-07	ko01100//Metabolic pathways;ko04010//MAPK signaling pathway;ko04014//Ras signaling pathway;ko04217//Necroptosis;ko04072//Phospholipase D signaling pathway;ko04611//Platelet activation;ko04921//Oxytocin signaling pathway;ko04666//Fc gamma R-mediated phagocytosis;ko04270//Vascular smooth muscle contraction;ko04912//GnRH signaling pathway;ko05231//Choline metabolism in cancer;ko00564//Glycerophospho…
40	ncbi_105064688	ALG6	XP_032350356.1 dolichyl pyrophosphate Man9GlcNAc2 alpha-1,3-glucosyltransferase isoform X1 [Camelus ferus]	73.7849	63.423	55.6661	295.445	211.62	236.445	1.94669	9.0493e-05	0.000406829	ko01100//Metabolic pathways;ko00510//N-Glycan biosynthesis
41	ncbi_105064789	HMOX2	XP_010948097.1 PREDICTED: heme oxygenase 2 [Camelus bactrianus]	1510.85	1312.67	1473.39	2166.53	2104.61	2197.89	0.590247	6.69447e-07	4.56894e-06	ko01100//Metabolic pathways;ko00860//Porphyrin metabolism;ko04978//Mineral absorption
42	ncbi_105064839	AMDHD2	XP_010948164.1 PREDICTED: putative N-acetylglucosamine-6-phosphate deacetylase [Camelus bactrianus]	855.938	625.845	833.184	246.27	404.536	479.659	-1.03408	0.000217911	0.000891084	ko01100//Metabolic pathways;ko00520//Amino sugar and nucleotide sugar metabolism
43	ncbi_105064840	ATP6V0C	KAB0401460.1 hypothetical protein E2I00_009244 [Balaenoptera physalus]	16.1178	21.9839	19.3532	32.8715	45.9845	49.7816	1.16281	2.39966e-06	1.48534e-05	ko01100//Metabolic pathways;ko05165//Human papillomavirus infection;ko04145//Phagosome;ko05152//Tuberculosis;ko00190//Oxidative phosphorylation;ko04142//Lysosome;ko05120//Epithelial cell signaling in Helicobacter pylori infection;ko04721//Synaptic vesicle cycle;ko05110//Vibrio cholerae infection;ko05323//Rheumatoid arthritis;ko04966//Collecting duct acid secretion
44	ncbi_105064958	SPTLC3	XP_010948296.1 PREDICTED: serine palmitoyltransferase 3-like, partial [Camelus bactrianus]	497.217	428.488	492.191	1206.22	1087.11	1223.25	1.31042	4.92529e-19	1.45909e-17	ko01100//Metabolic pathways;ko04071//Sphingolipid signaling pathway;ko00600//Sphingolipid metabolism
45	ncbi_105065038	GAPDHS	XP_032343989.1 glyceraldehyde-3-phosphate dehydrogenase, testis-specific isoform X1 [Camelus ferus]	18.9606	23.7409	15.2404	53.5684	52.5389	60.4841	1.52363	1.1278e-06	7.35672e-06	ko01100//Metabolic pathways;ko00010//Glycolysis / Gluconeogenesis
46	ncbi_105065045	COX6B1	XP_010948401.1 PREDICTED: cytochrome c oxidase subunit 6B1 [Camelus bactrianus]	4078.93	4431.17	4279.14	7042.68	8440.1	8490.08	0.90647	3.96447e-06	2.36128e-05	ko01100//Metabolic pathways;ko05010//Alzheimer disease;ko05016//Huntington disease;ko04714//Thermogenesis;ko04932//Non-alcoholic fatty liver disease;ko05012//Parkinson disease;ko00190//Oxidative phosphorylation;ko04260//Cardiac muscle contraction
47	ncbi_105065074	COX7A1	KAB1273378.1 Cytochrome c oxidase subunit 7A1; mitochondrial [Camelus dromedarius]	433.555	472.221	450.786	51.376	52.1455	45.5489	-3.18589	7.43185e-06	4.22258e-05	ko01100//Metabolic pathways;ko05010//Alzheimer disease;ko05016//Huntington disease;ko04714//Thermogenesis;ko04932//Non-alcoholic fatty liver disease;ko05012//Parkinson disease;ko00190//Oxidative phosphorylation;ko04260//Cardiac muscle contraction
48	ncbi_105065177	ASPA	XP_010948533.1 PREDICTED: aspartoacylase isoform X1 [Camelus bactrianus]	454.46	465.074	483.575	82.7573	98.4998	89.5673	-2.3732	3.89447e-18	1.06532e-16	ko01100//Metabolic pathways;ko00250//Alanine, aspartate and glutamate metabolism;ko00340//Histidine metabolism
49	ncbi_105065334	ALG14	XP_010948724.1 PREDICTED: UDP-N-acetylglucosamine transferase subunit ALG14 homolog [Camelus bactrianus]	37.7609	45.7684	51.7431	90.0625	99.8638	82.0757	1.00775	0.00202114	0.00647377	ko01100//Metabolic pathways;ko00510//N-Glycan biosynthesis;ko00513//Various types of N-glycan biosynthesis
50	ncbi_105065350	AGL	XP_010948739.1 PREDICTED: glycogen debranching enzyme [Camelus bactrianus]	682.721	689.657	686.824	456.434	427.567	428.042	-0.650271	2.90012e-21	1.05777e-19	ko01100//Metabolic pathways;ko00500//Starch and sucrose metabolism
51	ncbi_105065368	AMY2A	XP_006192795.1 pancreatic alpha-amylase [Camelus ferus]	418.037	398.625	375.669	70.543	65.1058	64.3728	-2.57556	3.27343e-11	4.27879e-10	ko01100//Metabolic pathways;ko04972//Pancreatic secretion;ko00500//Starch and sucrose metabolism;ko04973//Carbohydrate digestion and absorption
52	ncbi_105065392	ACAD8	XP_010948785.1 PREDICTED: LOW QUALITY PROTEIN: isobutyryl-CoA dehydrogenase, mitochondrial [Camelus bactrianus]	1746.71	1721.18	1597.36	911.026	889.938	924.131	-0.894328	1.10516e-10	1.33882e-09	ko01100//Metabolic pathways;ko00280//Valine, leucine and isoleucine degradation
53	ncbi_105065442	AUH	XP_010948824.1 PREDICTED: methylglutaconyl-CoA hydratase, mitochondrial [Camelus bactrianus]	912.736	844.241	784.741	388.873	359.253	366.474	-1.18928	1.55032e-20	5.15559e-19	ko01100//Metabolic pathways;ko00280//Valine, leucine and isoleucine degradation
54	ncbi_105065535	FASN	XP_010948933.1 PREDICTED: LOW QUALITY PROTEIN: fatty acid synthase [Camelus bactrianus]	17538.6	16169.2	16896.2	10152.2	9809.75	9994.65	-0.756376	9.87489e-37	9.43538e-35	ko01100//Metabolic pathways;ko04910//Insulin signaling pathway;ko04152//AMPK signaling pathway;ko01212//Fatty acid metabolism;ko00061//Fatty acid biosynthesis
55	ncbi_105065546	PYCR1	XP_010948947.1 PREDICTED: pyrroline-5-carboxylate reductase 1, mitochondrial [Camelus bactrianus]	515.59	484.93	542.981	165.649	152.609	169.638	-1.66156	5.18337e-20	1.64318e-18	ko01100//Metabolic pathways;ko01230//Biosynthesis of amino acids;ko00330//Arginine and proline metabolism
56	ncbi_105065582	GAA	XP_010948988.1 PREDICTED: lysosomal alpha-glucosidase isoform X2 [Camelus bactrianus]	914.511	934.218	1000.64	520.363	532.896	550.254	-0.829405	5.68272e-05	0.000267163	ko01100//Metabolic pathways;ko04142//Lysosome;ko00500//Starch and sucrose metabolism;ko00052//Galactose metabolism
57	ncbi_105065595	PGS1	XP_031325069.1 CDP-diacylglycerol--glycerol-3-phosphate 3-phosphatidyltransferase, mitochondrial isoform X1 [Camelus dromedarius]	49.02	49.2998	33.4832	75.4603	80.162	59.3016	0.705444	0.000275695	0.00110083	ko01100//Metabolic pathways;ko00564//Glycerophospholipid metabolism
58	ncbi_105065597	THA2	XP_010949003.1 PREDICTED: probable low-specificity L-threonine aldolase 2 [Camelus bactrianus]	65.088	50.5469	47.4743	10.8195	13.0412	17.21	-1.98966	2.99768e-05	0.00015256	ko01100//Metabolic pathways;ko01230//Biosynthesis of amino acids;ko00260//Glycine, serine and threonine metabolism
59	ncbi_105065600	AFMID	XP_006176968.1 kynurenine formamidase isoform X1 [Camelus ferus]	189.438	202.679	174.653	384.195	365.835	350.888	0.95787	5.26689e-09	5.03247e-08	ko01100//Metabolic pathways;ko00380//Tryptophan metabolism;ko00630//Glyoxylate and dicarboxylate metabolism
60	ncbi_105065734	NME4	KAB1251935.1 Nucleoside diphosphate kinase; mitochondrial, partial [Camelus dromedarius]	82.3209	64.0149	68.7935	10.7102	9.78452	8.33583	-2.89954	0.000220775	0.000901164	ko01100//Metabolic pathways;ko00230//Purine metabolism;ko00983//Drug metabolism - other enzymes;ko00240//Pyrimidine metabolism
61	ncbi_105065762	ALG1	XP_010949238.1 PREDICTED: chitobiosyldiphosphodolichol beta-mannosyltransferase [Camelus bactrianus]	1555.21	1429.16	1381.54	3331.45	3022.48	3160.77	1.12388	2.0694e-21	7.71364e-20	ko01100//Metabolic pathways;ko00510//N-Glycan biosynthesis;ko00513//Various types of N-glycan biosynthesis
62	ncbi_105065773	Dcxr	XP_010949247.1 PREDICTED: L-xylulose reductase-like [Camelus bactrianus]	2477.03	2026.23	2266.07	1103.73	1206.27	1035.44	-1.01682	3.70132e-08	3.1038e-07	ko01100//Metabolic pathways;ko00040//Pentose and glucuronate interconversions
63	ncbi_105065792	ST6GALNAC1	XP_010949270.1 PREDICTED: alpha-N-acetylgalactosaminide alpha-2,6-sialyltransferase 1 [Camelus bactrianus]	1866.43	1591.18	1684.13	2751.42	2490.96	2515.17	0.593344	1.67832e-11	2.28629e-10	ko01100//Metabolic pathways;ko00512//Mucin type O-glycan biosynthesis
64	ncbi_105065829	CA4	XP_010949309.1 PREDICTED: carbonic anhydrase 4 [Camelus bactrianus]	28182.7	25714.8	25104.9	48650.3	45153.9	47693.2	0.840805	2.44452e-14	4.68464e-13	ko01100//Metabolic pathways;ko04964//Proximal tubule bicarbonate reclamation;ko00910//Nitrogen metabolism
65	ncbi_105065965	AK1	XP_010949462.1 PREDICTED: adenylate kinase isoenzyme 1 isoform X1 [Camelus bactrianus]	472.052	409.359	426.952	123.771	125.553	114.801	-1.84525	1.67414e-08	1.47937e-07	ko01100//Metabolic pathways;ko00230//Purine metabolism;ko00730//Thiamine metabolism
66	ncbi_105065973	PTGES2	XP_031306431.1 prostaglandin E synthase 2 isoform X2 [Camelus dromedarius]	262.627	259.566	273.481	163.628	165.86	155.331	-0.714732	0.000519432	0.00194686	ko01100//Metabolic pathways;ko00590//Arachidonic acid metabolism
67	ncbi_105066004	KYAT1	XP_010949525.1 PREDICTED: kynurenine--oxoglutarate transaminase 1 isoform X1 [Camelus bactrianus]	7665.71	6645.44	6470.44	11086.6	10176.6	10762.2	0.62391	5.90516e-16	1.34884e-14	ko01100//Metabolic pathways;ko00270//Cysteine and methionine metabolism;ko05204//Chemical carcinogenesis - DNA adducts;ko00380//Tryptophan metabolism;ko00450//Selenocompound metabolism
68	ncbi_105066064	UQCR10	XP_006178787.1 cytochrome b-c1 complex subunit 9 [Camelus ferus]	3034.27	2426.97	2403.8	1723.4	1607.13	1654.6	-0.657823	1.20037e-06	7.80758e-06	ko01100//Metabolic pathways;ko05010//Alzheimer disease;ko05016//Huntington disease;ko04714//Thermogenesis;ko04932//Non-alcoholic fatty liver disease;ko05012//Parkinson disease;ko00190//Oxidative phosphorylation;ko04260//Cardiac muscle contraction
69	ncbi_105066137	SUCLA2	XP_010949704.1 PREDICTED: succinyl-CoA ligase [ADP-forming] subunit beta, mitochondrial [Camelus bactrianus]	4137.07	4039.81	3938.5	1572.32	1583.69	1507.79	-1.37726	2.8594e-21	1.05425e-19	ko01100//Metabolic pathways;ko01200//Carbon metabolism;ko00640//Propanoate metabolism;ko00020//Citrate cycle (TCA cycle)
70	ncbi_105066177	ALG11	XP_010949752.1 PREDICTED: GDP-Man:Man(3)GlcNAc(2)-PP-Dol alpha-1,2-mannosyltransferase [Camelus bactrianus]	128.732	140.35	101.635	462.384	508.713	441.303	1.92976	0.000965481	0.00336406	ko01100//Metabolic pathways;ko00510//N-Glycan biosynthesis;ko00513//Various types of N-glycan biosynthesis
71	ncbi_105066202	ALG5	XP_010949786.1 PREDICTED: dolichyl-phosphate beta-glucosyltransferase [Camelus bactrianus]	232.046	206.853	170.509	380.004	392.121	370.734	0.907164	1.33134e-11	1.86222e-10	ko01100//Metabolic pathways;ko00510//N-Glycan biosynthesis
72	ncbi_105066265	MTMR6	XP_010949870.1 PREDICTED: myotubularin-related protein 6 [Camelus bactrianus]	132.056	152.574	141.855	74.791	72.0603	82.116	-0.897351	0.000474486	0.00179928	ko01100//Metabolic pathways;ko04070//Phosphatidylinositol signaling system;ko00562//Inositol phosphate metabolism
73	ncbi_105066338	SGPL1	XP_010949947.1 PREDICTED: sphingosine-1-phosphate lyase 1 [Camelus bactrianus]	100.961	105.705	109.922	245.229	255.7	237.675	1.22219	8.88647e-19	2.55448e-17	ko01100//Metabolic pathways;ko04071//Sphingolipid signaling pathway;ko00600//Sphingolipid metabolism
74	ncbi_105066355	HKDC1	XP_010949969.1 PREDICTED: LOW QUALITY PROTEIN: putative hexokinase HKDC1 [Camelus bactrianus]	3271.27	2266.61	2262.54	1488.27	1079.62	1018.53	-1.12101	8.73213e-05	0.000394137	ko01100//Metabolic pathways;ko05131//Shigellosis;ko01200//Carbon metabolism;ko04910//Insulin signaling pathway;ko04066//HIF-1 signaling pathway;ko00010//Glycolysis / Gluconeogenesis;ko00520//Amino sugar and nucleotide sugar metabolism;ko05230//Central carbon metabolism in cancer;ko00051//Fructose and mannose metabolism;ko00500//Starch and sucrose metabolism;ko00052//Galactose metabolism;ko04930//…
75	ncbi_105066446	GPX7	XP_006200556.1 glutathione peroxidase 7 [Vicugna pacos]	529.815	412.493	384.755	85.3259	70.9344	74.2207	-2.52552	8.20045e-15	1.64591e-13	ko01100//Metabolic pathways;ko05016//Huntington disease;ko04918//Thyroid hormone synthesis;ko00480//Glutathione metabolism;ko05014//Amyotrophic lateral sclerosis;ko00590//Arachidonic acid metabolism
76	ncbi_105066569	CA1	XP_010950241.1 PREDICTED: carbonic anhydrase 1 [Camelus bactrianus]	1879.65	1728.91	1928.1	4726.82	5312.34	5303.61	1.47047	1.32118e-12	2.08925e-11	ko01100//Metabolic pathways;ko00910//Nitrogen metabolism
77	ncbi_105066583	SUCLG2	XP_031326561.1 succinate--CoA ligase [GDP-forming] subunit beta, mitochondrial isoform X1 [Camelus dromedarius]	1375.35	1257.52	1349.78	849.011	776.266	863.614	-0.678227	1.67476e-08	1.47937e-07	ko01100//Metabolic pathways;ko01200//Carbon metabolism;ko00640//Propanoate metabolism;ko00020//Citrate cycle (TCA cycle)
78	ncbi_105066694	NTPCR	XP_010950406.1 PREDICTED: cancer-related nucleoside-triphosphatase [Camelus bactrianus]	578.363	485.117	518.498	384.536	298.124	345.301	-0.621944	0.0136609	0.033566	ko01100//Metabolic pathways;ko00230//Purine metabolism;ko00730//Thiamine metabolism
79	ncbi_105066834	NMNAT3	EPY76780.1 Nicotinamide mononucleotide adenylyltransferase 3-like protein [Camelus ferus]	108.487	105.471	84.4611	208.243	195.991	198.786	1.01487	4.20079e-06	2.49328e-05	ko01100//Metabolic pathways;ko00760//Nicotinate and nicotinamide metabolism
80	ncbi_105067002	GALNT4	XP_006187030.1 polypeptide N-acetylgalactosaminyltransferase 4 [Camelus ferus]	134.44	167.647	150.881	286.805	279.03	294.244	0.925061	6.01675e-07	4.13134e-06	ko01100//Metabolic pathways;ko00514//Other types of O-glycan biosynthesis;ko00512//Mucin type O-glycan biosynthesis
81	ncbi_105067130	PDE5A	XP_010950901.1 PREDICTED: cGMP-specific 3',5'-cyclic phosphodiesterase isoform X1 [Camelus bactrianus]	101.233	97.3815	89.3771	146.112	153.507	136.531	0.598795	2.46933e-07	1.81298e-06	ko01100//Metabolic pathways;ko04022//cGMP-PKG signaling pathway;ko00230//Purine metabolism
82	ncbi_105067244	PLOD3	XP_010951021.1 PREDICTED: procollagen-lysine,2-oxoglutarate 5-dioxygenase 3 [Camelus bactrianus]	388.014	466.796	452.161	214.841	202.202	205.42	-1.07017	3.27028e-07	2.35516e-06	ko01100//Metabolic pathways;ko00310//Lysine degradation;ko00514//Other types of O-glycan biosynthesis
83	ncbi_105067277	ALDH1A1	XP_006193914.1 LOW QUALITY PROTEIN: retinal dehydrogenase 1 [Camelus ferus]	310.16	227.497	321.579	80.3025	72.8619	63.4464	-1.98795	3.39697e-08	2.87703e-07	ko01100//Metabolic pathways;ko00830//Retinol metabolism
84	ncbi_105067300	PSAT1	XP_006189061.1 phosphoserine aminotransferase isoform X1 [Camelus ferus]	938.452	767.212	834.377	4267.87	3700.9	3890.92	2.22314	3.47242e-26	1.84657e-24	ko01100//Metabolic pathways;ko01200//Carbon metabolism;ko01230//Biosynthesis of amino acids;ko00270//Cysteine and methionine metabolism;ko00260//Glycine, serine and threonine metabolism;ko00750//Vitamin B6 metabolism
85	ncbi_105067332	GBA2	XP_006187953.1 non-lysosomal glucosylceramidase isoform X1 [Camelus ferus]	110.407	98.8586	92.3059	245.55	258.694	314.098	1.4402	8.63051e-07	5.76841e-06	ko01100//Metabolic pathways;ko00600//Sphingolipid metabolism;ko00511//Other glycan degradation
86	ncbi_105067351	GNE	XP_032333871.1 bifunctional UDP-N-acetylglucosamine 2-epimerase/N-acetylmannosamine kinase isoform X2 [Camelus ferus]	574.931	535.189	472.648	1332.23	1283.82	1283.17	1.30074	4.82034e-28	2.97283e-26	ko01100//Metabolic pathways;ko00520//Amino sugar and nucleotide sugar metabolism
87	ncbi_105067357	GRHPR	XP_010951185.1 PREDICTED: glyoxylate reductase/hydroxypyruvate reductase [Camelus bactrianus]	4954.05	5867.08	5610.38	8811.23	8991.24	9085.72	0.710508	1.43344e-06	9.21749e-06	ko01100//Metabolic pathways;ko00620//Pyruvate metabolism;ko00260//Glycine, serine and threonine metabolism;ko00630//Glyoxylate and dicarboxylate metabolism
88	ncbi_105067389	Galnt12	XP_010951234.1 PREDICTED: polypeptide N-acetylgalactosaminyltransferase 12, partial [Camelus bactrianus]	623.917	525.974	690.154	1207.86	1060.7	1131.1	0.885652	9.80951e-17	2.42875e-15	ko01100//Metabolic pathways;ko00514//Other types of O-glycan biosynthesis;ko00512//Mucin type O-glycan biosynthesis
89	ncbi_105067394	ALG2	XP_010951239.1 PREDICTED: LOW QUALITY PROTEIN: alpha-1,3/1,6-mannosyltransferase ALG2 [Camelus bactrianus]	592.873	577.238	686.409	1240.02	1221.75	1230.85	0.992046	2.77409e-22	1.10055e-20	ko01100//Metabolic pathways;ko00510//N-Glycan biosynthesis;ko00513//Various types of N-glycan biosynthesis
90	ncbi_105067405	Acnat2	XP_032333978.1 bile acid-CoA:amino acid N-acyltransferase isoform X1 [Camelus ferus]	151.869	123.401	183.632	80.4313	84.9098	78.8367	-0.910251	0.00453025	0.0131339	ko01100//Metabolic pathways;ko04146//Peroxisome;ko04976//Bile secretion;ko01040//Biosynthesis of unsaturated fatty acids;ko00120//Primary bile acid biosynthesis;ko00430//Taurine and hypotaurine metabolism
91	ncbi_105067653	MTMR7	EPY74779.1 myotubularin related protein 7-like protein [Camelus ferus]	155.67	156.992	176.495	299.014	298.086	346.761	0.948278	0.000233339	0.000946188	ko01100//Metabolic pathways;ko04070//Phosphatidylinositol signaling system;ko00562//Inositol phosphate metabolism
92	ncbi_105067715	AGPAT5	XP_010951643.1 PREDICTED: 1-acyl-sn-glycerol-3-phosphate acyltransferase epsilon [Camelus bactrianus]	483.842	451.953	461.755	1319.53	1351.83	1289.06	1.50275	2.5145e-18	6.99115e-17	ko01100//Metabolic pathways;ko04072//Phospholipase D signaling pathway;ko00564//Glycerophospholipid metabolism;ko00561//Glycerolipid metabolism
93	ncbi_105067740	ACSL1	XP_006178405.1 long-chain-fatty-acid--CoA ligase 1 isoform X1 [Camelus ferus]	1849.18	1583.32	1690.06	962.701	877.799	919.12	-0.892394	1.7091e-19	5.19934e-18	ko01100//Metabolic pathways;ko04714//Thermogenesis;ko04146//Peroxisome;ko03320//PPAR signaling pathway;ko01212//Fatty acid metabolism;ko04920//Adipocytokine signaling pathway;ko04216//Ferroptosis;ko00071//Fatty acid degradation;ko00061//Fatty acid biosynthesis
94	ncbi_105067894	ADH1B	XP_010951868.1 PREDICTED: alcohol dehydrogenase E chain [Camelus bactrianus]	76297.4	76755.8	82743	209924	238688	228286	1.5214	2.28617e-24	1.09995e-22	ko01100//Metabolic pathways;ko00010//Glycolysis / Gluconeogenesis;ko00071//Fatty acid degradation;ko05204//Chemical carcinogenesis - DNA adducts;ko00980//Metabolism of xenobiotics by cytochrome P450;ko00982//Drug metabolism - cytochrome P450;ko00350//Tyrosine metabolism;ko00830//Retinol metabolism
95	ncbi_105067942	CYP2U1	XP_010951941.1 PREDICTED: LOW QUALITY PROTEIN: cytochrome P450 2U1 [Camelus bactrianus]	252.933	316.625	353.813	488.208	498.015	565.808	0.749175	4.2917e-05	0.000209787	ko01100//Metabolic pathways;ko00590//Arachidonic acid metabolism
96	ncbi_105067994	DHTKD1	XP_010952014.1 PREDICTED: probable 2-oxoglutarate dehydrogenase E1 component DHKTD1, mitochondrial isoform X1 [Camelus bactrianus]	285.103	329.301	338.53	67.7194	76.8623	75.456	-2.11463	5.26812e-13	8.75955e-12	ko01100//Metabolic pathways;ko00310//Lysine degradation;ko00380//Tryptophan metabolism
97	ncbi_105068091	Uck2	XP_032319714.1 uridine-cytidine kinase 2 isoform X1 [Camelus ferus]	34.3536	37.5544	35.5021	73.9605	68.3132	49.3059	0.834813	0.00021366	0.000876344	ko01100//Metabolic pathways;ko00983//Drug metabolism - other enzymes;ko00240//Pyrimidine metabolism
98	ncbi_105068152	FDPS	XP_032319996.1 farnesyl pyrophosphate synthase isoform X1 [Camelus ferus]	132.892	100.293	117.804	54.1142	42.9176	49.1374	-1.26379	6.12014e-05	0.000284377	ko01100//Metabolic pathways;ko05166//Human T-cell leukemia virus 1 infection;ko05164//Influenza A;ko00900//Terpenoid backbone biosynthesis
99	ncbi_105068163	DPM3	EPY90022.1 dolichol-phosphate mannosyltransferase subunit 3 precursor [Camelus ferus]	127.044	109.337	116.482	205.474	268.151	269.173	1.07386	4.3573e-07	3.07276e-06	ko01100//Metabolic pathways;ko00510//N-Glycan biosynthesis
100	ncbi_105068450	UCKL1	XP_010952620.1 PREDICTED: uridine-cytidine kinase-like 1 isoform X1 [Camelus bactrianus]	168.42	182.501	178.152	294.915	288.179	302.952	0.743916	5.69927e-08	4.62487e-07	ko01100//Metabolic pathways;ko00983//Drug metabolism - other enzymes;ko00240//Pyrimidine metabolism
101	ncbi_105068638	CTPS2	XP_010952837.1 PREDICTED: CTP synthase 2 [Camelus bactrianus]	417.906	313.774	290.852	191.659	182.451	170.732	-0.908237	1.41631e-06	9.12732e-06	ko01100//Metabolic pathways;ko00240//Pyrimidine metabolism
102	ncbi_105068796	PCK2	XP_010953044.1 PREDICTED: phosphoenolpyruvate carboxykinase [GTP], mitochondrial [Camelus bactrianus]	2381.11	2033.41	2141.69	1288.38	1245.4	1301.15	-0.773661	3.03919e-28	1.89155e-26	ko01100//Metabolic pathways;ko04151//PI3K-Akt signaling pathway;ko04910//Insulin signaling pathway;ko04152//AMPK signaling pathway;ko04068//FoxO signaling pathway;ko04922//Glucagon signaling pathway;ko04931//Insulin resistance;ko00010//Glycolysis / Gluconeogenesis;ko03320//PPAR signaling pathway;ko04920//Adipocytokine signaling pathway;ko00620//Pyruvate metabolism;ko00020//Citrate cycle (TCA cycl…
103	ncbi_105068963	ENTPD4	XP_031298066.1 ectonucleoside triphosphate diphosphohydrolase 4 isoform X1 [Camelus dromedarius]	46.5272	37.9792	49.0067	122.81	118.816	106.926	1.38439	1.04118e-08	9.45564e-08	ko01100//Metabolic pathways;ko04142//Lysosome;ko00230//Purine metabolism;ko00240//Pyrimidine metabolism
104	ncbi_105069025	ACAT1	XP_032328686.1 acetyl-CoA acetyltransferase, mitochondrial isoform X1 [Camelus ferus]	34456.5	32482.7	33333.6	7281.13	7199.4	7553.09	-2.18615	1.32857e-62	4.74371e-60	ko01100//Metabolic pathways;ko01200//Carbon metabolism;ko00280//Valine, leucine and isoleucine degradation;ko01212//Fatty acid metabolism;ko00620//Pyruvate metabolism;ko00071//Fatty acid degradation;ko00640//Propanoate metabolism;ko00310//Lysine degradation;ko00380//Tryptophan metabolism;ko00630//Glyoxylate and dicarboxylate metabolism;ko00650//Butanoate metabolism;ko00900//Terpenoid backbone bio…
105	ncbi_105069069	IDH2	XP_010953379.1 PREDICTED: isocitrate dehydrogenase [NADP], mitochondrial [Camelus bactrianus]	13235.9	11835.4	11987.5	8439.95	7656.86	7896.94	-0.627158	4.47026e-21	1.57949e-19	ko01100//Metabolic pathways;ko01200//Carbon metabolism;ko01230//Biosynthesis of amino acids;ko04146//Peroxisome;ko00480//Glutathione metabolism;ko00020//Citrate cycle (TCA cycle);ko01210//2-Oxocarboxylic acid metabolism
106	ncbi_105069127	FAH	XP_031296561.1 fumarylacetoacetase isoform X1 [Camelus dromedarius]	3463.26	3310.02	3639.17	5445.35	5982.55	6358.71	0.772482	3.55941e-15	7.49908e-14	ko01100//Metabolic pathways;ko00350//Tyrosine metabolism
107	ncbi_105069146	IDH3A	XP_010953493.1 PREDICTED: isocitrate dehydrogenase [NAD] subunit alpha, mitochondrial [Camelus bactrianus]	1306.48	1299.3	1249.07	438.104	434.89	473.282	-1.5177	2.87998e-15	6.18284e-14	ko01100//Metabolic pathways;ko01200//Carbon metabolism;ko01230//Biosynthesis of amino acids;ko00020//Citrate cycle (TCA cycle);ko01210//2-Oxocarboxylic acid metabolism
108	ncbi_105069218	PKM	XP_006213809.1 pyruvate kinase PKM isoform X1 [Vicugna pacos]	10483.8	9843.28	10117.8	5444.82	4981.29	5371.04	-0.946533	3.4929e-15	7.40495e-14	ko01100//Metabolic pathways;ko05165//Human papillomavirus infection;ko05203//Viral carcinogenesis;ko01200//Carbon metabolism;ko00230//Purine metabolism;ko04922//Glucagon signaling pathway;ko01230//Biosynthesis of amino acids;ko00010//Glycolysis / Gluconeogenesis;ko05230//Central carbon metabolism in cancer;ko00620//Pyruvate metabolism;ko04930//Type II diabetes mellitus
109	ncbi_105069291	Hacd3	XP_006184078.1 very-long-chain (3R)-3-hydroxyacyl-CoA dehydratase 3 [Camelus ferus]	491.262	531.701	444.345	11616	12893.7	12113	4.64149	5.91347e-38	5.81406e-36	ko01100//Metabolic pathways;ko01212//Fatty acid metabolism;ko00062//Fatty acid elongation;ko01040//Biosynthesis of unsaturated fatty acids
110	ncbi_105069337	GSTT1	XP_010953749.1 PREDICTED: glutathione S-transferase theta-1 isoform X1 [Camelus bactrianus]	310.5	362.569	370.994	159.283	178.995	183.141	-1.00169	9.61597e-08	7.58544e-07	ko01100//Metabolic pathways;ko05200//Pathways in cancer;ko05225//Hepatocellular carcinoma;ko05418//Fluid shear stress and atherosclerosis;ko04212//Longevity regulating pathway - worm;ko01524//Platinum drug resistance;ko00983//Drug metabolism - other enzymes;ko00480//Glutathione metabolism;ko05204//Chemical carcinogenesis - DNA adducts;ko00980//Metabolism of xenobiotics by cytochrome P450;ko00982/…
111	ncbi_105069338	Gstt3	XP_010953754.1 PREDICTED: glutathione S-transferase theta-2 isoform X2 [Camelus bactrianus]	1012.2	874.929	774.811	81.5041	80.3903	87.9967	-3.41311	8.3215e-19	2.41252e-17	ko01100//Metabolic pathways;ko05200//Pathways in cancer;ko05225//Hepatocellular carcinoma;ko05418//Fluid shear stress and atherosclerosis;ko04212//Longevity regulating pathway - worm;ko01524//Platinum drug resistance;ko00983//Drug metabolism - other enzymes;ko00480//Glutathione metabolism;ko05204//Chemical carcinogenesis - DNA adducts;ko00980//Metabolism of xenobiotics by cytochrome P450;ko00982/…
112	ncbi_105069360	GGT5	XP_014408196.1 glutathione hydrolase 5 proenzyme [Camelus ferus]	117.888	87.5454	67.2751	23.0116	13.2447	16.6908	-2.36474	0.0144657	0.0353259	ko01100//Metabolic pathways;ko00480//Glutathione metabolism;ko00590//Arachidonic acid metabolism;ko00430//Taurine and hypotaurine metabolism
113	ncbi_105069370	GUCY1B1	XP_010953784.1 PREDICTED: guanylate cyclase soluble subunit beta-1 [Camelus bactrianus]	71.8392	112.128	85.5943	72.6292	49.1315	40.3999	-0.733189	0.0182171	0.0427778	ko01100//Metabolic pathways;ko04022//cGMP-PKG signaling pathway;ko00230//Purine metabolism;ko04611//Platelet activation;ko04921//Oxytocin signaling pathway;ko04270//Vascular smooth muscle contraction;ko04540//Gap junction;ko04970//Salivary secretion;ko04713//Circadian entrainment;ko04730//Long-term depression;ko04924//Renin secretion
114	ncbi_105069428	AMACR	XP_010953854.1 PREDICTED: alpha-methylacyl-CoA racemase [Camelus bactrianus]	1305.94	1022.51	1009.34	2464.18	2420.75	2474.9	1.14078	2.09366e-13	3.61481e-12	ko01100//Metabolic pathways;ko04146//Peroxisome;ko00120//Primary bile acid biosynthesis
115	ncbi_105069742	AGPAT2	XP_010954244.1 PREDICTED: 1-acyl-sn-glycerol-3-phosphate acyltransferase beta [Camelus bactrianus]	268.235	292.359	315.841	386.315	472.444	472.38	0.602942	5.70103e-07	3.92709e-06	ko01100//Metabolic pathways;ko04072//Phospholipase D signaling pathway;ko00564//Glycerophospholipid metabolism;ko00561//Glycerolipid metabolism;ko04975//Fat digestion and absorption
116	ncbi_105069746	Abo	XP_010954246.1 PREDICTED: histo-blood group ABO system transferase 2-like [Camelus bactrianus]	665.145	671.93	670.758	252.968	258.931	244.53	-1.40836	2.39138e-17	6.16848e-16	ko01100//Metabolic pathways;ko00601//Glycosphingolipid biosynthesis - lacto and neolacto series
117	ncbi_105070057	GLYAT	XP_010954630.1 PREDICTED: glycine N-acyltransferase-like isoform X4 [Camelus bactrianus]	68456.6	78727.3	76920.6	104651	117638	120200	0.611887	1.33667e-21	5.06591e-20	ko01100//Metabolic pathways;ko00360//Phenylalanine metabolism
118	ncbi_105070120	ASRGL1	XP_006173252.1 isoaspartyl peptidase/L-asparaginase isoform X1 [Camelus ferus]	2583.92	2572.93	2452.95	5990.44	5796.47	5958.74	1.22154	7.06994e-33	5.2706e-31	ko01100//Metabolic pathways;ko00250//Alanine, aspartate and glutamate metabolism
119	ncbi_105070128	B3GAT3	XP_010954729.1 PREDICTED: galactosylgalactosylxylosylprotein 3-beta-glucuronosyltransferase 3 [Camelus bactrianus]	78.4572	65.2704	74.5049	43.2677	42.2497	46.7643	-0.722253	0.0177331	0.0419315	ko01100//Metabolic pathways;ko00534//Glycosaminoglycan biosynthesis - heparan sulfate / heparin;ko00532//Glycosaminoglycan biosynthesis - chondroitin sulfate / dermatan sulfate
120	ncbi_105070206	Cbr3	XP_010954825.1 PREDICTED: carbonyl reductase [NADPH] 3 [Camelus bactrianus]	3073.64	2896.96	2996.36	453.444	739.656	702.87	-2.24168	1.21588e-09	1.29694e-08	ko01100//Metabolic pathways;ko00590//Arachidonic acid metabolism;ko00980//Metabolism of xenobiotics by cytochrome P450
121	ncbi_105070208	CBR1	XP_010954826.1 PREDICTED: carbonyl reductase [NADPH] 1 [Camelus bactrianus]	3396.25	3750.16	3737.19	920.581	1112.04	1183.53	-1.75875	2.49955e-27	1.48745e-25	ko01100//Metabolic pathways;ko00590//Arachidonic acid metabolism;ko05204//Chemical carcinogenesis - DNA adducts;ko00980//Metabolism of xenobiotics by cytochrome P450;ko00790//Folate biosynthesis
122	ncbi_105070346	GSTP1	EPY87515.1 Glutathione S-transferase-like protein [Camelus ferus]	13738.1	11326.8	11600.3	6790.14	6427.24	6726.31	-0.878477	5.95053e-08	4.81149e-07	ko01100//Metabolic pathways;ko05200//Pathways in cancer;ko05225//Hepatocellular carcinoma;ko05418//Fluid shear stress and atherosclerosis;ko05215//Prostate cancer;ko01524//Platinum drug resistance;ko00983//Drug metabolism - other enzymes;ko00480//Glutathione metabolism;ko05204//Chemical carcinogenesis - DNA adducts;ko00980//Metabolism of xenobiotics by cytochrome P450;ko00982//Drug metabolism - c…
123	ncbi_105070373	NADSYN1	XP_010955099.1 PREDICTED: glutamine-dependent NAD(+) synthetase isoform X1 [Camelus bactrianus]	150.717	131.314	134.881	328.118	323.261	309.159	1.2041	1.06777e-13	1.90624e-12	ko01100//Metabolic pathways;ko00760//Nicotinate and nicotinamide metabolism
124	ncbi_105070538	COMT	KAB1255134.1 Catechol O-methyltransferase [Camelus dromedarius]	2955.93	2498.87	2907.61	4423.92	5746.45	5822.12	0.935403	9.80535e-07	6.47707e-06	ko01100//Metabolic pathways;ko04728//Dopaminergic synapse;ko00350//Tyrosine metabolism;ko00140//Steroid hormone biosynthesis
125	ncbi_105070613	PLAAT3	XP_010955343.1 PREDICTED: HRAS-like suppressor 3 [Camelus bactrianus]	146.46	150.137	132.795	63.7454	69.703	59.7024	-1.15257	3.00413e-05	0.000152774	ko01100//Metabolic pathways;ko04014//Ras signaling pathway;ko00564//Glycerophospholipid metabolism;ko00590//Arachidonic acid metabolism;ko04923//Regulation of lipolysis in adipocytes;ko00565//Ether lipid metabolism;ko00591//Linoleic acid metabolism;ko00592//alpha-Linolenic acid metabolism
126	ncbi_105070760	ATP6V1G1	XP_010955552.1 PREDICTED: V-type proton ATPase subunit G 1 [Camelus bactrianus]	198.839	209.298	213.834	291.685	327.307	316.579	0.588999	0.000681977	0.00246299	ko01100//Metabolic pathways;ko05165//Human papillomavirus infection;ko04145//Phagosome;ko00190//Oxidative phosphorylation;ko04150//mTOR signaling pathway;ko05120//Epithelial cell signaling in Helicobacter pylori infection;ko04721//Synaptic vesicle cycle;ko05110//Vibrio cholerae infection;ko05323//Rheumatoid arthritis;ko04966//Collecting duct acid secretion
127	ncbi_105070796	ALG12	XP_010955584.1 PREDICTED: dol-P-Man:Man(7)GlcNAc(2)-PP-Dol alpha-1,6-mannosyltransferase [Camelus bactrianus]	259.848	187.267	240.974	532.336	485.432	568.393	1.20487	4.72194e-11	6.06698e-10	ko01100//Metabolic pathways;ko00510//N-Glycan biosynthesis;ko00513//Various types of N-glycan biosynthesis
128	ncbi_105070850	GALE	XP_010955663.1 PREDICTED: UDP-glucose 4-epimerase isoform X1 [Camelus bactrianus]	322.247	311.804	426.196	555.18	609.577	680.249	0.799225	5.38355e-08	4.38439e-07	ko01100//Metabolic pathways;ko00520//Amino sugar and nucleotide sugar metabolism;ko00052//Galactose metabolism
129	ncbi_105070965	MTHFR	XP_010955829.1 PREDICTED: methylenetetrahydrofolate reductase isoform X1 [Camelus bactrianus]	93.4675	99.2281	96.7852	50.5663	47.8193	51.1993	-0.952503	3.07224e-09	3.05155e-08	ko01100//Metabolic pathways;ko01200//Carbon metabolism;ko01523//Antifolate resistance;ko00670//One carbon pool by folate
130	ncbi_105071041	Prxl2b	XP_010955937.1 PREDICTED: prostamide/prostaglandin F synthase [Camelus bactrianus]	428.575	284.977	294.393	153.646	104.549	110.771	-1.44986	0.0018478	0.00600357	ko01100//Metabolic pathways;ko00590//Arachidonic acid metabolism
131	ncbi_105071081	ENO2	XP_010955991.1 PREDICTED: gamma-enolase [Camelus bactrianus]	141.897	152.84	148.562	42.3616	47.681	44.2645	-1.72275	7.58655e-12	1.09034e-10	ko01100//Metabolic pathways;ko01200//Carbon metabolism;ko04066//HIF-1 signaling pathway;ko01230//Biosynthesis of amino acids;ko03018//RNA degradation;ko00010//Glycolysis / Gluconeogenesis
132	ncbi_105071155	PLOD1	XP_010956089.1 PREDICTED: procollagen-lysine,2-oxoglutarate 5-dioxygenase 1 [Camelus bactrianus]	313.289	301.715	311.275	94.854	73.7418	103.354	-1.76811	9.43825e-11	1.15995e-09	ko01100//Metabolic pathways;ko00310//Lysine degradation
133	ncbi_105071173	NAT1	XP_010956107.1 PREDICTED: LOW QUALITY PROTEIN: arylamine N-acetyltransferase 1-like [Camelus bactrianus]	142.946	132.244	142.228	268.162	226.742	215.308	0.766756	0.00283871	0.00875754	ko01100//Metabolic pathways;ko00983//Drug metabolism - other enzymes;ko05204//Chemical carcinogenesis - DNA adducts;ko00232//Caffeine metabolism
134	ncbi_105071438	IMPA2	XP_010956420.1 PREDICTED: inositol monophosphatase 2 [Camelus bactrianus]	1031.93	943.603	1186.84	681.113	515.04	590.872	-0.823447	3.60908e-05	0.000179393	ko01100//Metabolic pathways;ko04070//Phosphatidylinositol signaling system;ko00562//Inositol phosphate metabolism
135	ncbi_105071569	ALDOC	EQB78391.1 sperm-associated antigen 5 [Camelus ferus]	205.825	164.777	171.523	85.5126	103.091	67.7269	-1.08062	0.00358494	0.0107516	ko01100//Metabolic pathways;ko01200//Carbon metabolism;ko04066//HIF-1 signaling pathway;ko01230//Biosynthesis of amino acids;ko00010//Glycolysis / Gluconeogenesis;ko00051//Fructose and mannose metabolism;ko00030//Pentose phosphate pathway
136	ncbi_105071570	PIGS	XP_006184988.1 GPI transamidase component PIG-S [Camelus ferus]	210.774	146.215	178.247	380.937	368.825	383.106	1.08173	8.6729e-11	1.07171e-09	ko01100//Metabolic pathways;ko00563//Glycosylphosphatidylinositol (GPI)-anchor biosynthesis
137	ncbi_105071714	SELENBP1	XP_006186716.3 methanethiol oxidase [Camelus ferus]	13850.4	12951.9	14373.3	25487.9	23412.6	27096.2	0.884148	3.17525e-26	1.72327e-24	ko01100//Metabolic pathways;ko00920//Sulfur metabolism
138	ncbi_105071736	CERS2	KAB1260566.1 Ceramide synthase 2, partial [Camelus dromedarius]	165.491	233.942	179.78	318.986	326.14	307.558	0.717905	4.81492e-07	3.37094e-06	ko01100//Metabolic pathways;ko04071//Sphingolipid signaling pathway;ko00600//Sphingolipid metabolism
139	ncbi_105071846	DPM1	XP_010956912.1 PREDICTED: dolichol-phosphate mannosyltransferase subunit 1 [Camelus bactrianus]	1188.77	1086.16	987.507	2515.82	2290.62	2467.07	1.1567	1.94569e-06	1.22218e-05	ko01100//Metabolic pathways;ko00510//N-Glycan biosynthesis
140	ncbi_105071862	PTGIS	XP_015096749.2 prostacyclin synthase [Vicugna pacos]	1103.8	861.558	910.895	319.72	276.613	267.497	-1.73537	5.1044e-22	1.99013e-20	ko01100//Metabolic pathways;ko00590//Arachidonic acid metabolism
141	ncbi_105071905	PIGT	XP_006193580.1 GPI transamidase component PIG-T isoform X1 [Camelus ferus]	100.837	136.326	86.1216	262.69	249.652	237.136	1.21308	9.72459e-13	1.55961e-11	ko01100//Metabolic pathways;ko00563//Glycosylphosphatidylinositol (GPI)-anchor biosynthesis
142	ncbi_105072011	ACSS3	XP_010957113.1 PREDICTED: acyl-CoA synthetase short-chain family member 3, mitochondrial, partial [Camelus bactrianus]	313.583	324.464	306.331	68.8882	63.767	61.6263	-2.28122	4.54092e-19	1.35707e-17	ko01100//Metabolic pathways;ko00640//Propanoate metabolism
143	ncbi_105072088	SUCLG1	XP_010957210.1 PREDICTED: succinyl-CoA ligase [ADP/GDP-forming] subunit alpha, mitochondrial isoform X1 [Camelus bactrianus]	3135.07	2687	2844.78	1566.19	1265.81	1341.42	-1.05427	4.40741e-15	9.17174e-14	ko01100//Metabolic pathways;ko01200//Carbon metabolism;ko00640//Propanoate metabolism;ko00020//Citrate cycle (TCA cycle)
144	ncbi_105072376	BDH1	XP_006179026.2 D-beta-hydroxybutyrate dehydrogenase, mitochondrial [Camelus ferus]	148463	127398	130570	60888	58002.2	60420.6	-1.18055	2.03584e-15	4.48413e-14	ko01100//Metabolic pathways;ko00650//Butanoate metabolism;ko00072//Synthesis and degradation of ketone bodies
145	ncbi_105072462	SEPHS1	XP_004278627.1 PREDICTED: selenide, water dikinase 1 isoform X1 [Orcinus orca]	336.27	330.47	341.565	185.536	184.17	218.009	-0.778741	0.000150272	0.000638065	ko01100//Metabolic pathways;ko00450//Selenocompound metabolism
146	ncbi_105072505	CYP51A1	XP_006177844.1 lanosterol 14-alpha demethylase isoform X1 [Camelus ferus]	249.361	257.653	230.433	106.235	117.303	109.33	-1.14759	2.93051e-09	2.92361e-08	ko01100//Metabolic pathways;ko00100//Steroid biosynthesis
147	ncbi_105072637	STT3B	XP_032315254.1 dolichyl-diphosphooligosaccharide--protein glycosyltransferase subunit STT3B [Camelus ferus]	2117.23	2118.35	2205.16	3480.93	3201.95	3278.36	0.629099	8.01409e-10	8.72674e-09	ko01100//Metabolic pathways;ko04141//Protein processing in endoplasmic reticulum;ko00510//N-Glycan biosynthesis;ko00513//Various types of N-glycan biosynthesis
148	ncbi_105072655	PCCA	XP_010957970.1 PREDICTED: LOW QUALITY PROTEIN: propionyl-CoA carboxylase alpha chain, mitochondrial [Camelus bactrianus]	270.551	261.979	258.047	98.5138	104.074	103.147	-1.37062	1.98181e-12	3.03489e-11	ko01100//Metabolic pathways;ko01200//Carbon metabolism;ko00280//Valine, leucine and isoleucine degradation;ko00640//Propanoate metabolism;ko00630//Glyoxylate and dicarboxylate metabolism
149	ncbi_105072714	ELOVL1	XP_006178540.2 elongation of very long chain fatty acids protein 1 isoform X2 [Camelus ferus]	15.6267	11.3672	13.3918	22.8931	43.2993	30.2402	1.25568	0.00596382	0.0165542	ko01100//Metabolic pathways;ko01212//Fatty acid metabolism;ko00062//Fatty acid elongation;ko01040//Biosynthesis of unsaturated fatty acids
150	ncbi_105072763	PPT1	XP_006188101.1 palmitoyl-protein thioesterase 1 [Camelus ferus]	333.238	321.479	369.948	197.152	186.582	177.628	-0.868151	9.84758e-05	0.000438359	ko01100//Metabolic pathways;ko04142//Lysosome;ko01212//Fatty acid metabolism;ko00062//Fatty acid elongation
151	ncbi_105072873	AGPS	XP_006189234.2 alkyldihydroxyacetonephosphate synthase, peroxisomal [Camelus ferus]	61.2801	76.9569	86.4426	147.863	136.819	123.341	0.860781	0.00253581	0.00790212	ko01100//Metabolic pathways;ko04146//Peroxisome;ko00565//Ether lipid metabolism
152	ncbi_105072927	HIBCH	XP_010958344.1 PREDICTED: 3-hydroxyisobutyryl-CoA hydrolase, mitochondrial [Camelus bactrianus]	856.672	763.237	826.407	499.25	424.051	389.11	-0.89839	6.75429e-11	8.47482e-10	ko01100//Metabolic pathways;ko01200//Carbon metabolism;ko00280//Valine, leucine and isoleucine degradation;ko00640//Propanoate metabolism;ko00410//beta-Alanine metabolism
153	ncbi_105072928	INPP1	XP_006184380.1 inositol polyphosphate 1-phosphatase isoform X1 [Camelus ferus]	171.512	124.508	89.2759	53.5858	59.2411	61.3714	-1.14524	0.0123376	0.0307149	ko01100//Metabolic pathways;ko04070//Phosphatidylinositol signaling system;ko00562//Inositol phosphate metabolism
154	ncbi_105072932	ATIC	XP_010958351.1 PREDICTED: bifunctional purine biosynthesis protein PURH [Camelus bactrianus]	97.1936	84.3425	79.4355	30.5076	45.2387	49.5326	-1.05875	6.44655e-08	5.20016e-07	ko01100//Metabolic pathways;ko00230//Purine metabolism;ko01523//Antifolate resistance;ko00670//One carbon pool by folate
155	ncbi_105072946	ACADL	XP_032335841.1 long-chain specific acyl-CoA dehydrogenase, mitochondrial isoform X1 [Camelus ferus]	88.6783	98.1558	92.8208	21.3821	29.6602	31.4481	-1.76135	3.44913e-07	2.47084e-06	ko01100//Metabolic pathways;ko03320//PPAR signaling pathway;ko01212//Fatty acid metabolism;ko00071//Fatty acid degradation
156	ncbi_105073138	GCAT	XP_006174995.3 2-amino-3-ketobutyrate coenzyme A ligase, mitochondrial [Camelus ferus]	585.544	607.982	553.822	1666.4	1725.79	1775.84	1.56445	5.68868e-23	2.39702e-21	ko01100//Metabolic pathways;ko00260//Glycine, serine and threonine metabolism
157	ncbi_105073349	NQO1	XP_006180631.1 NAD(P)H dehydrogenase [quinone] 1 isoform X1 [Camelus ferus]	868.175	889.992	881.302	335.763	342.458	292.465	-1.44317	5.29969e-12	7.74852e-11	ko01100//Metabolic pathways;ko05200//Pathways in cancer;ko05225//Hepatocellular carcinoma;ko05418//Fluid shear stress and atherosclerosis;ko00130//Ubiquinone and other terpenoid-quinone biosynthesis
158	ncbi_105073449	DHODH	XP_006183753.1 dihydroorotate dehydrogenase (quinone), mitochondrial isoform X1 [Camelus ferus]	219.433	198.198	187.631	58.1524	55.6454	64.041	-1.76699	1.35823e-12	2.13788e-11	ko01100//Metabolic pathways;ko00240//Pyrimidine metabolism
159	ncbi_105073496	RPN2	XP_010959060.1 PREDICTED: dolichyl-diphosphooligosaccharide--protein glycosyltransferase subunit 2 isoform X1 [Camelus bactrianus]	2234.21	2290.2	2216.74	3444.34	3445.89	3741.22	0.657272	6.58509e-13	1.08168e-11	ko01100//Metabolic pathways;ko04141//Protein processing in endoplasmic reticulum;ko00510//N-Glycan biosynthesis;ko00513//Various types of N-glycan biosynthesis
160	ncbi_105073533	ACSS2	XP_010959129.1 PREDICTED: acetyl-coenzyme A synthetase, cytoplasmic isoform X1 [Camelus bactrianus]	708.36	610.642	624.072	367.195	350.087	378.789	-0.826	3.4846e-09	3.43099e-08	ko01100//Metabolic pathways;ko01200//Carbon metabolism;ko00010//Glycolysis / Gluconeogenesis;ko00620//Pyruvate metabolism;ko00640//Propanoate metabolism;ko00630//Glyoxylate and dicarboxylate metabolism
161	ncbi_105073586	COX4I2	XP_006179290.2 cytochrome c oxidase subunit 4 isoform 2, mitochondrial isoform X1 [Camelus ferus]	23.2775	22.7051	18.8988	7.66891	10.389	6.62375	-1.39436	0.00439781	0.0128211	ko01100//Metabolic pathways;ko05010//Alzheimer disease;ko05016//Huntington disease;ko04714//Thermogenesis;ko04932//Non-alcoholic fatty liver disease;ko05012//Parkinson disease;ko00190//Oxidative phosphorylation;ko04260//Cardiac muscle contraction
162	ncbi_105073706	ACSM3	XP_006177354.1 acyl-coenzyme A synthetase ACSM3, mitochondrial [Camelus ferus]	3293.91	2636.11	2025.86	1775.78	1590.28	1378.71	-0.745683	0.00353396	0.0106128	ko01100//Metabolic pathways;ko00650//Butanoate metabolism
163	ncbi_105073795	PYCR3	XP_032323583.1 pyrroline-5-carboxylate reductase 3 isoform X1 [Camelus ferus]	386.737	352.687	279.114	112.84	179.837	149.641	-1.20334	0.00201041	0.00644547	ko01100//Metabolic pathways;ko01230//Biosynthesis of amino acids;ko00330//Arginine and proline metabolism
164	ncbi_105073807	GPAA1	XP_010959470.1 PREDICTED: glycosylphosphatidylinositol anchor attachment 1 protein [Camelus bactrianus]	147.952	149.828	139.672	334.421	318.975	297.446	1.12008	5.63828e-06	3.26924e-05	ko01100//Metabolic pathways;ko00563//Glycosylphosphatidylinositol (GPI)-anchor biosynthesis
165	ncbi_105073901	KDSR	XP_010959583.1 PREDICTED: 3-ketodihydrosphingosine reductase [Camelus bactrianus]	72.085	61.9827	80.9853	135.648	185.145	160.9	1.16342	0.00218111	0.0069111	ko01100//Metabolic pathways;ko00600//Sphingolipid metabolism
166	ncbi_105073958	ACAA2	XP_010959686.1 PREDICTED: 3-ketoacyl-CoA thiolase, mitochondrial [Camelus bactrianus]	802.189	721.327	779.633	370.971	340.611	346.185	-1.12258	1.9623e-12	3.01865e-11	ko01100//Metabolic pathways;ko00280//Valine, leucine and isoleucine degradation;ko01212//Fatty acid metabolism;ko00071//Fatty acid degradation;ko00062//Fatty acid elongation
167	ncbi_105073974	MGLL	XP_006193646.1 monoglyceride lipase isoform X1 [Camelus ferus]	162.601	150.032	133.409	54.992	58.203	61.0231	-1.35628	9.12266e-13	1.47003e-11	ko01100//Metabolic pathways;ko04714//Thermogenesis;ko04723//Retrograde endocannabinoid signaling;ko00561//Glycerolipid metabolism;ko04923//Regulation of lipolysis in adipocytes
168	ncbi_105074137	AKR1C4	XP_010959913.1 PREDICTED: dihydrodiol dehydrogenase 3-like [Camelus bactrianus]	552.402	679.589	543.147	70.1618	85.7744	63.1872	-3.01812	2.35323e-07	1.73714e-06	ko01100//Metabolic pathways;ko00590//Arachidonic acid metabolism;ko04913//Ovarian steroidogenesis;ko00140//Steroid hormone biosynthesis;ko00790//Folate biosynthesis
169	ncbi_105074192	ST3GAL4	EQB78023.1 CMP-N-acetylneuraminate-beta-galactosamide-alpha-2,3-sialyltransferase 4 [Camelus ferus]	353.193	261.664	287.797	515.574	471.773	476.885	0.697899	1.42226e-05	7.68202e-05	ko01100//Metabolic pathways;ko00601//Glycosphingolipid biosynthesis - lacto and neolacto series
170	ncbi_105074427	AKR1C5	XP_010960301.1 PREDICTED: dihydrodiol dehydrogenase 3-like [Camelus bactrianus]	10636.4	8460.03	9892.55	1345.84	1116.65	1240.04	-2.96892	5.16696e-10	5.73694e-09	ko01100//Metabolic pathways;ko00590//Arachidonic acid metabolism;ko04913//Ovarian steroidogenesis;ko00140//Steroid hormone biosynthesis;ko00790//Folate biosynthesis
171	ncbi_105074510	IDI1	XP_010960388.1 PREDICTED: isopentenyl-diphosphate Delta-isomerase 1 [Camelus bactrianus]	101.349	110.674	89.7947	52.9676	60.6434	64.4394	-0.761387	0.00800593	0.0212489	ko01100//Metabolic pathways;ko00900//Terpenoid backbone biosynthesis
172	ncbi_105074581	GNPNAT1	NP_001069027.1 glucosamine 6-phosphate N-acetyltransferase [Bos taurus]	78.7702	90.9122	94.4879	440.587	457.146	410.941	2.30857	9.35507e-21	3.15745e-19	ko01100//Metabolic pathways;ko00520//Amino sugar and nucleotide sugar metabolism
173	ncbi_105074679	FUT8	XP_010960573.1 PREDICTED: alpha-(1,6)-fucosyltransferase isoform X1 [Camelus bactrianus]	74.3674	67.1938	72.574	39.3693	40.7665	41.0437	-0.821377	0.00291748	0.00898013	ko01100//Metabolic pathways;ko05202//Transcriptional misregulation in cancer;ko00510//N-Glycan biosynthesis;ko00513//Various types of N-glycan biosynthesis;ko00533//Glycosaminoglycan biosynthesis - keratan sulfate
174	ncbi_105074688	ATP6V1D	XP_004739031.1 PREDICTED: V-type proton ATPase subunit D [Mustela putorius furo]	190.889	181.943	181.771	296.449	305.206	324.99	0.740561	6.49839e-11	8.19425e-10	ko01100//Metabolic pathways;ko05165//Human papillomavirus infection;ko04145//Phagosome;ko00190//Oxidative phosphorylation;ko04150//mTOR signaling pathway;ko05120//Epithelial cell signaling in Helicobacter pylori infection;ko04721//Synaptic vesicle cycle;ko05110//Vibrio cholerae infection;ko05323//Rheumatoid arthritis;ko04966//Collecting duct acid secretion
175	ncbi_105074698	RDH11	XP_010960600.1 PREDICTED: retinol dehydrogenase 11 [Camelus bactrianus]	120.381	148.75	120.589	65.0552	80.3076	75.4629	-0.819528	9.85924e-05	0.000438498	ko01100//Metabolic pathways;ko00830//Retinol metabolism
176	ncbi_105074949	UGDH	XP_031291614.1 UDP-glucose 6-dehydrogenase isoform X1 [Camelus dromedarius]	1454.16	1444.09	1420.08	340.509	280.608	319.873	-2.19822	3.4841e-26	1.84657e-24	ko01100//Metabolic pathways;ko00520//Amino sugar and nucleotide sugar metabolism;ko00040//Pentose and glucuronate interconversions;ko00053//Ascorbate and aldarate metabolism
177	ncbi_105074998	Aldh6a1	XP_010961031.1 PREDICTED: methylmalonate-semialdehyde dehydrogenase [acylating], mitochondrial [Camelus bactrianus]	5759.88	5753.19	6048.02	3832.66	3610.6	3749.2	-0.649856	1.06637e-05	5.87674e-05	ko01100//Metabolic pathways;ko01200//Carbon metabolism;ko00562//Inositol phosphate metabolism;ko00280//Valine, leucine and isoleucine degradation;ko00640//Propanoate metabolism;ko00410//beta-Alanine metabolism
178	ncbi_105075089	GALNT2	XP_031316713.1 polypeptide N-acetylgalactosaminyltransferase 2 isoform X2 [Camelus dromedarius]	33.9787	46.7914	27.5319	17.9486	27.9929	16.7446	-0.788843	0.00057902	0.00213049	ko01100//Metabolic pathways;ko00514//Other types of O-glycan biosynthesis;ko00512//Mucin type O-glycan biosynthesis
179	ncbi_105075150	Aldh1a3	XP_031296327.1 aldehyde dehydrogenase family 1 member A3 isoform X1 [Camelus dromedarius]	432.783	354.367	421.551	52.8743	51.0099	50.3569	-2.9702	5.48709e-07	3.79454e-06	ko01100//Metabolic pathways;ko00010//Glycolysis / Gluconeogenesis;ko05204//Chemical carcinogenesis - DNA adducts;ko00980//Metabolism of xenobiotics by cytochrome P450;ko00982//Drug metabolism - cytochrome P450;ko00410//beta-Alanine metabolism;ko00350//Tyrosine metabolism;ko00340//Histidine metabolism;ko00360//Phenylalanine metabolism
180	ncbi_105075246	ACYP1	XP_006184532.1 acylphosphatase-1 isoform X1 [Camelus ferus]	226.542	170.689	180.996	76.0931	78.9975	72.1331	-1.34752	3.26544e-05	0.000164094	ko01100//Metabolic pathways;ko00620//Pyruvate metabolism
181	ncbi_105075296	GBA3	XP_010961352.1 PREDICTED: cytosolic beta-glucosidase [Camelus bactrianus]	13.1858	14.768	14.9674	151.957	142.773	143.027	3.35037	3.25682e-14	6.18886e-13	ko01100//Metabolic pathways;ko00500//Starch and sucrose metabolism
182	ncbi_105075355	ADK	XP_006173482.1 adenosine kinase isoform X1 [Camelus ferus]	1313.51	1167.05	1256.84	624.956	669.998	731.111	-0.883352	2.45147e-12	3.72054e-11	ko01100//Metabolic pathways;ko00230//Purine metabolism
183	ncbi_105075378	P4HA1	XP_006173455.1 prolyl 4-hydroxylase subunit alpha-1 isoform X2 [Camelus ferus]	164.425	148.497	157.329	42.0385	41.601	47.2416	-1.84517	1.99817e-11	2.70006e-10	ko01100//Metabolic pathways;ko00330//Arginine and proline metabolism
184	ncbi_105075503	GLUL	XP_032350563.1 LOW QUALITY PROTEIN: glutamine synthetase-like [Camelus ferus]	198.388	176.757	173.635	87.5588	64.4968	64.0925	-1.34421	1.72681e-07	1.30599e-06	ko01100//Metabolic pathways;ko04217//Necroptosis;ko01230//Biosynthesis of amino acids;ko04724//Glutamatergic synapse;ko04727//GABAergic synapse;ko00630//Glyoxylate and dicarboxylate metabolism;ko00250//Alanine, aspartate and glutamate metabolism;ko00220//Arginine biosynthesis;ko00910//Nitrogen metabolism
185	ncbi_105075521	PIGK	XP_010961684.1 PREDICTED: GPI-anchor transamidase [Camelus bactrianus]	96.0301	76.4344	71.2471	176.362	185.734	180.601	1.15497	1.66212e-08	1.47204e-07	ko01100//Metabolic pathways;ko00563//Glycosylphosphatidylinositol (GPI)-anchor biosynthesis
186	ncbi_105075526	ACADM	XP_006193536.2 medium-chain specific acyl-CoA dehydrogenase, mitochondrial [Camelus ferus]	895.533	744.118	790.761	460.909	412.658	403.397	-0.928483	4.08793e-12	6.00271e-11	ko01100//Metabolic pathways;ko00280//Valine, leucine and isoleucine degradation;ko03320//PPAR signaling pathway;ko01212//Fatty acid metabolism;ko00071//Fatty acid degradation
187	ncbi_105075542	CTH	XP_010961715.1 PREDICTED: cystathionine gamma-lyase isoform X1 [Camelus bactrianus]	1610.09	1514.73	1688.93	3371.92	3189.18	3241.32	1.02598	9.46004e-20	2.91713e-18	ko01100//Metabolic pathways;ko01230//Biosynthesis of amino acids;ko00270//Cysteine and methionine metabolism;ko00260//Glycine, serine and threonine metabolism;ko00450//Selenocompound metabolism
188	ncbi_105075674	MMAB	XP_010961880.1 PREDICTED: cob(I)yrinic acid a,c-diamide adenosyltransferase, mitochondrial isoform X1 [Camelus bactrianus]	852.466	736.136	720.432	454.28	466.6	458.913	-0.742839	0.00148028	0.00492508	ko01100//Metabolic pathways;ko00860//Porphyrin metabolism
189	ncbi_105075675	MVK	XP_010961882.1 PREDICTED: mevalonate kinase [Camelus bactrianus]	78.2952	65.8815	68.9615	34.8801	29.8489	37.3011	-1.06279	9.86362e-05	0.000438498	ko01100//Metabolic pathways;ko04146//Peroxisome;ko00900//Terpenoid backbone biosynthesis
190	ncbi_105075691	SDS	EPY81852.1 L-serine dehydratase/L-threonine deaminase [Camelus ferus]	1149.92	836.809	834.466	5998.04	5352.29	5470.52	2.57587	6.14907e-07	4.21792e-06	ko01100//Metabolic pathways;ko01200//Carbon metabolism;ko01230//Biosynthesis of amino acids;ko00270//Cysteine and methionine metabolism;ko00260//Glycine, serine and threonine metabolism;ko00290//Valine, leucine and isoleucine biosynthesis
191	ncbi_105075801	GFPT1	XP_010843717.1 PREDICTED: glutamine--fructose-6-phosphate aminotransferase [isomerizing] 1 [Bison bison bison]	1550.91	1640.5	1564.35	4121.93	4384.47	4569.01	1.45911	2.06416e-54	5.00116e-52	ko01100//Metabolic pathways;ko04931//Insulin resistance;ko00520//Amino sugar and nucleotide sugar metabolism;ko00250//Alanine, aspartate and glutamate metabolism
192	ncbi_105075908	SUOX	XP_010962185.1 PREDICTED: sulfite oxidase, mitochondrial [Camelus bactrianus]	1801.37	1826.24	1735.2	885.45	946.888	960.793	-0.941106	1.26526e-18	3.60453e-17	ko01100//Metabolic pathways;ko00920//Sulfur metabolism
193	ncbi_105075948	C1GALT1C1	XP_010962237.1 PREDICTED: C1GALT1-specific chaperone 1 [Camelus bactrianus]	182.786	149.125	149.26	308.552	278.529	300.609	0.883507	4.42246e-10	4.959e-09	ko01100//Metabolic pathways;ko00514//Other types of O-glycan biosynthesis;ko00512//Mucin type O-glycan biosynthesis
194	ncbi_105076024	ATP6V1C2	XP_031322429.1 V-type proton ATPase subunit C 2 isoform X1 [Camelus dromedarius]	20.4914	12.1607	13.3112	36.8085	34.6547	32.793	1.18158	0.00499024	0.0142422	ko01100//Metabolic pathways;ko05165//Human papillomavirus infection;ko04145//Phagosome;ko00190//Oxidative phosphorylation;ko04150//mTOR signaling pathway;ko05120//Epithelial cell signaling in Helicobacter pylori infection;ko04721//Synaptic vesicle cycle;ko05110//Vibrio cholerae infection;ko05323//Rheumatoid arthritis;ko04966//Collecting duct acid secretion
195	ncbi_105076045	CMPK2	XP_010996241.2 UMP-CMP kinase 2, mitochondrial [Camelus dromedarius]	97.4783	96.2488	58.9749	32.9822	38.0887	54.671	-1.00697	0.00478061	0.0137306	ko01100//Metabolic pathways;ko00240//Pyrimidine metabolism
196	ncbi_105076049	MBOAT2	XP_031322384.1 lysophospholipid acyltransferase 2 isoform X1 [Camelus dromedarius]	275.593	219.624	247.375	405.43	440.168	469.487	0.824516	4.35635e-07	3.07276e-06	ko01100//Metabolic pathways;ko00564//Glycerophospholipid metabolism;ko00561//Glycerolipid metabolism
197	ncbi_105076052	G6PD	KAB1253181.1 Glucose-6-phosphate 1-dehydrogenase [Camelus dromedarius]	2801.34	2391.36	2394.39	998.589	986.792	967.519	-1.36141	2.49449e-29	1.67551e-27	ko01100//Metabolic pathways;ko01200//Carbon metabolism;ko05230//Central carbon metabolism in cancer;ko00480//Glutathione metabolism;ko00030//Pentose phosphate pathway
198	ncbi_105076079	IDH3G	XP_010962397.1 PREDICTED: isocitrate dehydrogenase [NAD] subunit gamma, mitochondrial [Camelus bactrianus]	483.673	533.059	649.752	254.355	203.22	233.512	-1.26987	3.50186e-06	2.1027e-05	ko01100//Metabolic pathways;ko01200//Carbon metabolism;ko01230//Biosynthesis of amino acids;ko00020//Citrate cycle (TCA cycle);ko01210//2-Oxocarboxylic acid metabolism
199	ncbi_105076187	ADCY6	XP_010962526.1 PREDICTED: adenylate cyclase type 6 [Camelus bactrianus]	26.1164	32.485	34.879	49.2772	65.0518	39.0724	0.714576	0.0128119	0.0317558	ko01100//Metabolic pathways;ko05200//Pathways in cancer;ko04714//Thermogenesis;ko05163//Human cytomegalovirus infection;ko05166//Human T-cell leukemia virus 1 infection;ko04015//Rap1 signaling pathway;ko04062//Chemokine signaling pathway;ko04022//cGMP-PKG signaling pathway;ko04072//Phospholipase D signaling pathway;ko04024//cAMP signaling pathway;ko04371//Apelin signaling pathway;ko00230//Purine …
200	ncbi_105076516	CAT	XP_010962995.1 PREDICTED: catalase [Camelus bactrianus]	3042.88	2994.78	3032.54	6936.27	6602.29	6829.67	1.16711	7.23436e-50	1.36327e-47	ko01100//Metabolic pathways;ko01200//Carbon metabolism;ko04068//FoxO signaling pathway;ko04146//Peroxisome;ko04211//Longevity regulating pathway;ko04212//Longevity regulating pathway - worm;ko04213//Longevity regulating pathway - multiple species;ko05014//Amyotrophic lateral sclerosis;ko00380//Tryptophan metabolism;ko00630//Glyoxylate and dicarboxylate metabolism
201	ncbi_105076580	LDHA	KAB1271865.1 L-lactate dehydrogenase A chain [Camelus dromedarius]	10712.1	9872.81	10124.1	4380.46	4093.83	4126.91	-1.2851	2.40448e-23	1.04564e-21	ko01100//Metabolic pathways;ko04066//HIF-1 signaling pathway;ko04922//Glucagon signaling pathway;ko00010//Glycolysis / Gluconeogenesis;ko05230//Central carbon metabolism in cancer;ko00270//Cysteine and methionine metabolism;ko00620//Pyruvate metabolism;ko00640//Propanoate metabolism
202	ncbi_105076609	CYP2R1	XP_010963135.1 PREDICTED: vitamin D 25-hydroxylase [Camelus bactrianus]	231.173	236.755	244.234	108.849	101.548	89.46	-1.24793	4.56436e-11	5.87564e-10	ko01100//Metabolic pathways;ko00100//Steroid biosynthesis
203	ncbi_105076700	SMPD1	XP_010963266.1 PREDICTED: sphingomyelin phosphodiesterase [Camelus bactrianus]	192.722	149.887	171.384	107.6	82.7642	78.7766	-0.93339	3.64961e-07	2.60895e-06	ko01100//Metabolic pathways;ko04217//Necroptosis;ko04142//Lysosome;ko04071//Sphingolipid signaling pathway;ko00600//Sphingolipid metabolism
204	ncbi_105076960	CKMT1	XP_010963533.1 PREDICTED: creatine kinase U-type, mitochondrial [Camelus bactrianus]	875.693	749.648	884.75	47.871	59.3407	51.0704	-3.98717	5.83577e-05	0.000273222	ko01100//Metabolic pathways;ko00330//Arginine and proline metabolism
205	ncbi_105076982	SORD	XP_032337203.1 sorbitol dehydrogenase isoform X1 [Camelus ferus]	111.439	162.303	128.925	337.683	363.445	434.476	1.4958	2.92689e-09	2.92361e-08	ko01100//Metabolic pathways;ko00051//Fructose and mannose metabolism;ko00040//Pentose and glucuronate interconversions
206	ncbi_105076989	GATM	XP_010963564.1 PREDICTED: glycine amidinotransferase, mitochondrial [Camelus bactrianus]	128.908	103.22	119.415	250.68	238.194	247.429	1.0666	0.0005791	0.00213049	ko01100//Metabolic pathways;ko00330//Arginine and proline metabolism;ko00260//Glycine, serine and threonine metabolism
207	ncbi_105077151	ATP5MF	XP_006172719.1 ATP synthase subunit f, mitochondrial [Camelus ferus]	1128.66	1030.66	952.64	1644.55	1621.75	1599.26	0.644783	0.000258978	0.00103959	ko01100//Metabolic pathways;ko04714//Thermogenesis;ko00190//Oxidative phosphorylation
208	ncbi_105077176	MAN1A1	XP_031312091.1 mannosyl-oligosaccharide 1,2-alpha-mannosidase IA [Camelus dromedarius]	157.106	150.028	123.889	47.6975	37.5082	50.257	-1.66987	0.000680013	0.00245776	ko01100//Metabolic pathways;ko04141//Protein processing in endoplasmic reticulum;ko00510//N-Glycan biosynthesis;ko00513//Various types of N-glycan biosynthesis
209	ncbi_105077364	ACAT2	XP_010964072.1 PREDICTED: acetyl-CoA acetyltransferase, cytosolic [Camelus bactrianus]	289.473	341.595	354.51	139.436	165.206	128.812	-1.18509	2.24765e-06	1.39634e-05	ko01100//Metabolic pathways;ko01200//Carbon metabolism;ko00280//Valine, leucine and isoleucine degradation;ko01212//Fatty acid metabolism;ko00620//Pyruvate metabolism;ko00071//Fatty acid degradation;ko00640//Propanoate metabolism;ko00310//Lysine degradation;ko00380//Tryptophan metabolism;ko00630//Glyoxylate and dicarboxylate metabolism;ko00650//Butanoate metabolism;ko00900//Terpenoid backbone bio…
210	ncbi_105077540	PFAS	XP_006176991.3 phosphoribosylformylglycinamidine synthase isoform X1 [Camelus ferus]	86.003	80.6362	58.9827	205.398	205.273	218.55	1.47966	3.73497e-05	0.00018522	ko01100//Metabolic pathways;ko00230//Purine metabolism
211	ncbi_105077682	PAICS	KAB0394560.1 hypothetical protein E2I00_013242, partial [Balaenoptera physalus]	88.8204	85.9258	92.3031	36.3226	34.8818	41.2331	-1.24798	0.00317571	0.0096827	ko01100//Metabolic pathways;ko00230//Purine metabolism
212	ncbi_105077741	CDS1	XP_010964498.1 PREDICTED: phosphatidate cytidylyltransferase 1 [Camelus bactrianus]	47.3483	40.7927	31.4868	69.2158	78.9099	62.1458	0.8137	0.0158231	0.0380651	ko01100//Metabolic pathways;ko04070//Phosphatidylinositol signaling system;ko00564//Glycerophospholipid metabolism
213	ncbi_105077810	GPX8	XP_006185992.1 probable glutathione peroxidase 8 isoform X1 [Camelus ferus]	468.134	437.596	478.748	120.423	108.004	114.443	-2.01361	5.07876e-15	1.04407e-13	ko01100//Metabolic pathways;ko05016//Huntington disease;ko04918//Thyroid hormone synthesis;ko00480//Glutathione metabolism;ko05014//Amyotrophic lateral sclerosis;ko00590//Arachidonic acid metabolism
214	ncbi_105077838	HMGCS1	XP_010964620.1 PREDICTED: hydroxymethylglutaryl-CoA synthase, cytoplasmic isoform X1 [Camelus bactrianus]	42.9183	38.76	40.2783	11.5187	13.374	9.23811	-1.83722	2.27816e-06	1.414e-05	ko01100//Metabolic pathways;ko00280//Valine, leucine and isoleucine degradation;ko03320//PPAR signaling pathway;ko00650//Butanoate metabolism;ko00900//Terpenoid backbone biosynthesis;ko00072//Synthesis and degradation of ketone bodies
215	ncbi_105077929	CPOX	XP_010976794.2 LOW QUALITY PROTEIN: oxygen-dependent coproporphyrinogen-III oxidase, mitochondrial [Camelus dromedarius]	409.732	316.926	398.498	196.23	216.231	190.55	-0.899867	9.64743e-14	1.74064e-12	ko01100//Metabolic pathways;ko00860//Porphyrin metabolism
216	ncbi_105077944	LDHB	XP_032333574.1 LOW QUALITY PROTEIN: L-lactate dehydrogenase B chain-like [Camelus ferus]	14421.5	10995	15838.1	10704.4	5047.94	5904.17	-0.929754	0.0185797	0.0435111	ko01100//Metabolic pathways;ko04066//HIF-1 signaling pathway;ko04922//Glucagon signaling pathway;ko00010//Glycolysis / Gluconeogenesis;ko05230//Central carbon metabolism in cancer;ko00270//Cysteine and methionine metabolism;ko00620//Pyruvate metabolism;ko00640//Propanoate metabolism
217	ncbi_105078020	AGPAT3	XP_010964818.1 PREDICTED: 1-acyl-sn-glycerol-3-phosphate acyltransferase gamma isoform X1 [Camelus bactrianus]	429.148	397.77	453.159	672.963	620.687	647.351	0.60057	8.79465e-09	8.10194e-08	ko01100//Metabolic pathways;ko04072//Phospholipase D signaling pathway;ko00564//Glycerophospholipid metabolism;ko00561//Glycerolipid metabolism
218	ncbi_105078062	PDXK	XP_032352227.1 pyridoxal kinase isoform X1 [Camelus ferus]	679.979	618.259	606.243	306.394	326.778	337.219	-0.972759	3.56275e-08	3.00993e-07	ko01100//Metabolic pathways;ko00750//Vitamin B6 metabolism
219	ncbi_105078063	CBS	XP_010964864.1 PREDICTED: cystathionine beta-synthase [Camelus bactrianus]	180.497	166.539	159.235	503.092	507.588	494.659	1.57211	6.42145e-20	2.02619e-18	ko01100//Metabolic pathways;ko01230//Biosynthesis of amino acids;ko00270//Cysteine and methionine metabolism;ko00260//Glycine, serine and threonine metabolism
220	ncbi_105078082	MOGS	XP_010964887.1 PREDICTED: mannosyl-oligosaccharide glucosidase [Camelus bactrianus]	1216.44	1073.56	1199.55	1994.87	1912.18	2034.83	0.767881	4.58425e-15	9.48158e-14	ko01100//Metabolic pathways;ko04141//Protein processing in endoplasmic reticulum;ko00510//N-Glycan biosynthesis
221	ncbi_105078533	TMLHE	XP_031301768.1 trimethyllysine dioxygenase, mitochondrial isoform X1 [Camelus dromedarius]	284.017	312.97	291.434	87.7548	71.3213	81.1732	-1.88671	4.01486e-15	8.38056e-14	ko01100//Metabolic pathways;ko00310//Lysine degradation
222	ncbi_105078608	CRPPA	XP_010965490.1 PREDICTED: isoprenoid synthase domain-containing protein [Camelus bactrianus]	45.9998	48.5833	53.0233	93.3581	80.5087	83.3455	0.801204	0.0151048	0.0366343	ko01100//Metabolic pathways;ko00040//Pentose and glucuronate interconversions;ko00515//Mannose type O-glycan biosynthesis
223	ncbi_105078613	LDHD	XP_010965495.1 PREDICTED: probable D-lactate dehydrogenase, mitochondrial isoform X1 [Camelus bactrianus]	850.659	760.98	760.803	235.074	264.735	254.5	-1.65315	3.78496e-10	4.28667e-09	ko01100//Metabolic pathways;ko00620//Pyruvate metabolism
224	ncbi_105078734	ACO1	XP_010965658.1 PREDICTED: cytoplasmic aconitate hydratase isoform X1 [Camelus bactrianus]	3271.16	3199.96	3233.53	4860.86	4892.51	4853.28	0.589877	7.68224e-22	2.96115e-20	ko01100//Metabolic pathways;ko01200//Carbon metabolism;ko01230//Biosynthesis of amino acids;ko00020//Citrate cycle (TCA cycle);ko00630//Glyoxylate and dicarboxylate metabolism;ko01210//2-Oxocarboxylic acid metabolism
225	ncbi_105078778	IDNK	XP_010965717.1 PREDICTED: probable gluconokinase [Camelus bactrianus]	18.7591	6.65289	7.87614	20.6196	8.90678	20.6141	0.590968	0.00187512	0.00608068	ko01100//Metabolic pathways;ko01200//Carbon metabolism;ko00030//Pentose phosphate pathway
226	ncbi_105078910	UPRT	XP_010965863.1 PREDICTED: uracil phosphoribosyltransferase homolog [Camelus bactrianus]	85.8392	102.969	110.9	136.433	172.622	157.45	0.638335	0.000282802	0.00112722	ko01100//Metabolic pathways;ko00240//Pyrimidine metabolism
227	ncbi_105078942	PLCG2	XP_010965912.1 PREDICTED: 1-phosphatidylinositol 4,5-bisphosphate phosphodiesterase gamma-2 isoform X1 [Camelus bactrianus]	50.0336	57.4463	51.4281	37.4172	34.9953	31.6896	-0.610194	0.00417994	0.0122756	ko01100//Metabolic pathways;ko05200//Pathways in cancer;ko05131//Shigellosis;ko05170//Human immunodeficiency virus 1 infection;ko05205//Proteoglycans in cancer;ko05169//Epstein-Barr virus infection;ko04014//Ras signaling pathway;ko05167//Kaposi sarcoma-associated herpesvirus infection;ko05225//Hepatocellular carcinoma;ko04360//Axon guidance;ko05206//MicroRNAs in cancer;ko04072//Phospholipase D si…
228	ncbi_105078980	GALM	XP_010965969.1 PREDICTED: aldose 1-epimerase [Camelus bactrianus]	1576.1	1352.62	1618.14	2818.08	2660.91	2753.95	0.856538	7.649e-09	7.12786e-08	ko01100//Metabolic pathways;ko00010//Glycolysis / Gluconeogenesis;ko00052//Galactose metabolism
229	ncbi_105079003	HAAO	XP_010966012.1 PREDICTED: 3-hydroxyanthranilate 3,4-dioxygenase isoform X1 [Camelus bactrianus]	330.012	342.773	409.835	127.716	137.537	99.5471	-1.56935	9.79218e-10	1.05445e-08	ko01100//Metabolic pathways;ko00380//Tryptophan metabolism
230	ncbi_105079118	EXTL3	XP_010966118.1 PREDICTED: exostosin-like 3 [Camelus bactrianus]	216.904	254.326	201.731	134.207	156.048	99.0317	-0.789692	0.00218616	0.00692387	ko01100//Metabolic pathways;ko00534//Glycosaminoglycan biosynthesis - heparan sulfate / heparin
231	ncbi_105079195	PIP5K1B	XP_010966211.1 PREDICTED: phosphatidylinositol 4-phosphate 5-kinase type-1 beta [Camelus bactrianus]	141.801	110.332	89.8963	183.044	192.555	164.789	0.659872	0.000505784	0.00190413	ko01100//Metabolic pathways;ko04144//Endocytosis;ko04810//Regulation of actin cytoskeleton;ko05135//Yersinia infection;ko04072//Phospholipase D signaling pathway;ko04070//Phosphatidylinositol signaling system;ko04666//Fc gamma R-mediated phagocytosis;ko05231//Choline metabolism in cancer;ko00562//Inositol phosphate metabolism
232	ncbi_105079317	PTDSS1	XP_010966324.1 PREDICTED: phosphatidylserine synthase 1 [Camelus bactrianus]	18.604	23.909	18.0558	39.2781	44.67	38.3089	1.01327	3.58322e-08	3.02346e-07	ko01100//Metabolic pathways;ko00564//Glycerophospholipid metabolism
233	ncbi_105079347	MAOA	XP_010966353.1 PREDICTED: amine oxidase [flavin-containing] A [Camelus bactrianus]	259.426	264.392	232.5	141.785	147.917	144.296	-0.801301	1.6779e-06	1.06482e-05	ko01100//Metabolic pathways;ko05034//Alcoholism;ko04728//Dopaminergic synapse;ko04726//Serotonergic synapse;ko00330//Arginine and proline metabolism;ko05031//Amphetamine addiction;ko00380//Tryptophan metabolism;ko00260//Glycine, serine and threonine metabolism;ko00982//Drug metabolism - cytochrome P450;ko05030//Cocaine addiction;ko00350//Tyrosine metabolism;ko00340//Histidine metabolism;ko00360//…
234	ncbi_105079362	RGN	XP_031301216.1 regucalcin isoform X1 [Camelus dromedarius]	1705.17	1575.76	1495.93	560.72	529.424	550.851	-1.54149	3.25323e-21	1.17393e-19	ko01100//Metabolic pathways;ko01200//Carbon metabolism;ko00030//Pentose phosphate pathway;ko00053//Ascorbate and aldarate metabolism
235	ncbi_105079388	EBP	XP_010966424.1 PREDICTED: 3-beta-hydroxysteroid-Delta(8),Delta(7)-isomerase [Camelus bactrianus]	258.489	226.294	242.593	123.963	180.294	165.917	-0.629505	0.00448301	0.0130136	ko01100//Metabolic pathways;ko00100//Steroid biosynthesis
236	ncbi_105079444	MVD	XP_010966484.1 PREDICTED: diphosphomevalonate decarboxylase [Camelus bactrianus]	102.679	91.2581	89.0189	39.2741	41.7107	40.7367	-1.21699	7.79511e-08	6.23609e-07	ko01100//Metabolic pathways;ko00900//Terpenoid backbone biosynthesis
237	ncbi_105079550	FHIT	XP_006192557.1 bis(5'-adenosyl)-triphosphatase isoform X1 [Camelus ferus]	216.875	223.899	231.548	73.3899	89.8726	104.233	-1.32964	0.000459399	0.00174891	ko01100//Metabolic pathways;ko00230//Purine metabolism;ko05222//Small cell lung cancer;ko05223//Non-small cell lung cancer
238	ncbi_105079560	PDHB	XP_006184877.1 pyruvate dehydrogenase E1 component subunit beta, mitochondrial [Camelus ferus]	5310.58	5128.15	4944.99	3362.78	3347.8	3468.96	-0.595732	5.89206e-05	0.000275477	ko01100//Metabolic pathways;ko01200//Carbon metabolism;ko04066//HIF-1 signaling pathway;ko04922//Glucagon signaling pathway;ko00010//Glycolysis / Gluconeogenesis;ko05230//Central carbon metabolism in cancer;ko00620//Pyruvate metabolism;ko00020//Citrate cycle (TCA cycle)
239	ncbi_105079586	CHDH	XP_010966661.1 PREDICTED: choline dehydrogenase, mitochondrial [Camelus bactrianus]	430.379	414.553	443.746	955.167	1054.72	977.956	1.21321	7.97101e-15	1.60461e-13	ko01100//Metabolic pathways;ko00260//Glycine, serine and threonine metabolism
240	ncbi_105079674	HPRT1	XP_016053503.1 PREDICTED: hypoxanthine-guanine phosphoribosyltransferase [Miniopterus natalensis]	1769.53	1405.66	1362.39	3420.8	3253.68	3459.05	1.15914	7.98929e-17	1.99262e-15	ko01100//Metabolic pathways;ko00230//Purine metabolism;ko00983//Drug metabolism - other enzymes
241	ncbi_105079790	GMDS	XP_032318276.1 GDP-mannose 4,6 dehydratase isoform X2 [Camelus ferus]	1571.27	1771.66	1897.38	2553.49	2714.67	2849.98	0.631499	3.67253e-16	8.59119e-15	ko01100//Metabolic pathways;ko00520//Amino sugar and nucleotide sugar metabolism;ko00051//Fructose and mannose metabolism
242	ncbi_105079860	DGLUCY	XP_010966994.1 PREDICTED: UPF0317 protein C14orf159 homolog, mitochondrial isoform X1 [Camelus bactrianus]	365.562	272.218	316.845	189.716	190.074	181.105	-0.767206	0.000195548	0.000810486	ko01100//Metabolic pathways;ko00471//D-Glutamine and D-glutamate metabolism
243	ncbi_105079973	ADSS1	XP_032338705.1 adenylosuccinate synthetase isozyme 1 isoform X1 [Camelus ferus]	116.343	157.016	134.478	77.2635	60.8253	68.3261	-0.982441	1.41339e-06	9.12315e-06	ko01100//Metabolic pathways;ko00230//Purine metabolism;ko00250//Alanine, aspartate and glutamate metabolism
244	ncbi_105079977	PLD4	XP_010967145.1 PREDICTED: phospholipase D4 isoform X2 [Camelus bactrianus]	62.7773	60.5555	73.7725	104.989	93.4433	112.832	0.659175	0.00129799	0.00437651	ko01100//Metabolic pathways;ko00564//Glycerophospholipid metabolism;ko00565//Ether lipid metabolism
245	ncbi_105079999	ITPK1	XP_032338436.1 inositol-tetrakisphosphate 1-kinase isoform X1 [Camelus ferus]	42.9768	35.9161	36.8415	84.1552	106.362	97.8175	1.31693	4.7141e-05	0.000227619	ko01100//Metabolic pathways;ko04070//Phosphatidylinositol signaling system;ko00562//Inositol phosphate metabolism
246	ncbi_105080045	ALG9	XP_032328616.1 alpha-1,2-mannosyltransferase ALG9 isoform X3 [Camelus ferus]	31.0147	47.5871	39.2723	85.5433	107.828	85.3244	1.24144	2.01321e-06	1.25761e-05	ko01100//Metabolic pathways;ko00510//N-Glycan biosynthesis;ko00513//Various types of N-glycan biosynthesis
247	ncbi_105080090	AOC3	XP_006175224.2 membrane primary amine oxidase isoform X1 [Camelus ferus]	1758.18	1953.69	2075.2	144.815	143.654	128.967	-3.79321	2.10754e-23	9.22425e-22	ko01100//Metabolic pathways;ko00260//Glycine, serine and threonine metabolism;ko00410//beta-Alanine metabolism;ko00350//Tyrosine metabolism;ko00360//Phenylalanine metabolism
248	ncbi_105080129	ACLY	XP_010967311.1 PREDICTED: ATP-citrate synthase isoform X1 [Camelus bactrianus]	1955.34	1869.88	1904.63	3556.02	3516.12	3510.19	0.885088	4.1682e-47	6.57606e-45	ko01100//Metabolic pathways;ko00020//Citrate cycle (TCA cycle)
249	ncbi_105080253	GMPPB	XP_010967477.1 PREDICTED: mannose-1-phosphate guanyltransferase beta [Camelus bactrianus]	1485.91	1284.58	1297.47	2214.59	1957.2	2094.07	0.623209	6.37527e-12	9.2612e-11	ko01100//Metabolic pathways;ko00520//Amino sugar and nucleotide sugar metabolism;ko00051//Fructose and mannose metabolism
250	ncbi_105080273	Impdh2	XP_010967502.1 PREDICTED: inosine-5'-monophosphate dehydrogenase 2 isoform X1 [Camelus bactrianus]	221.162	208.274	203.319	120.031	110.727	111.912	-0.88483	1.04044e-11	1.4705e-10	ko01100//Metabolic pathways;ko00230//Purine metabolism;ko00983//Drug metabolism - other enzymes
251	ncbi_105080599	ALDH2	XP_010967936.1 PREDICTED: aldehyde dehydrogenase, mitochondrial [Camelus bactrianus]	5683.56	4856.01	4892.06	2144.41	2125.45	2103.99	-1.27566	5.11924e-13	8.5329e-12	ko01100//Metabolic pathways;ko00010//Glycolysis / Gluconeogenesis;ko00280//Valine, leucine and isoleucine degradation;ko00620//Pyruvate metabolism;ko00071//Fatty acid degradation;ko00330//Arginine and proline metabolism;ko00310//Lysine degradation;ko00561//Glycerolipid metabolism;ko00380//Tryptophan metabolism;ko00410//beta-Alanine metabolism;ko00340//Histidine metabolism;ko00053//Ascorbate and a…
252	ncbi_105080697	ACADS	XP_032327890.1 short-chain specific acyl-CoA dehydrogenase, mitochondrial [Camelus ferus]	1319.81	1115.2	1133.07	355.832	378.534	321.881	-1.7562	2.65517e-09	2.66066e-08	ko01100//Metabolic pathways;ko01200//Carbon metabolism;ko00280//Valine, leucine and isoleucine degradation;ko01212//Fatty acid metabolism;ko00071//Fatty acid degradation;ko00640//Propanoate metabolism;ko00410//beta-Alanine metabolism;ko00650//Butanoate metabolism
253	ncbi_105080706	HPD	XP_014409099.2 4-hydroxyphenylpyruvate dioxygenase [Camelus ferus]	80561.3	73043.7	70105.9	144466	157680	147619	1.00753	3.75989e-18	1.03268e-16	ko01100//Metabolic pathways;ko00350//Tyrosine metabolism;ko00360//Phenylalanine metabolism;ko00130//Ubiquinone and other terpenoid-quinone biosynthesis
254	ncbi_105080841	AOC1	XP_006190584.2 amiloride-sensitive amine oxidase [copper-containing] [Camelus ferus]	309.538	278.624	311.594	58.0764	43.7028	43.423	-2.63147	3.15229e-14	6.00707e-13	ko01100//Metabolic pathways;ko00330//Arginine and proline metabolism;ko00380//Tryptophan metabolism;ko00340//Histidine metabolism
255	ncbi_105081127	PTGES	XP_006205489.1 prostaglandin E synthase [Vicugna pacos]	210.309	214.892	208.275	70.4771	61.6399	69.8891	-1.64889	3.70533e-07	2.646e-06	ko01100//Metabolic pathways;ko00590//Arachidonic acid metabolism
256	ncbi_105081182	SMS	XP_010968622.1 PREDICTED: spermine synthase [Camelus bactrianus]	1210.69	1052.28	1164.46	668.987	686.57	886.146	-0.612531	0.00603347	0.0167142	ko01100//Metabolic pathways;ko00270//Cysteine and methionine metabolism;ko00480//Glutathione metabolism;ko00330//Arginine and proline metabolism
257	ncbi_105081249	LPCAT1	XP_032325421.1 lysophosphatidylcholine acyltransferase 1 isoform X3 [Camelus ferus]	18.7473	21.1818	12.3835	11.2439	12.2289	8.91273	-0.69181	0.0209006	0.0479343	ko01100//Metabolic pathways;ko00564//Glycerophospholipid metabolism;ko00565//Ether lipid metabolism
258	ncbi_105081268	GYG1	XP_010968713.1 PREDICTED: glycogenin-1 isoform X1 [Camelus bactrianus]	1139.03	1023.08	1096.21	1839.74	1953.15	1901.04	0.805299	1.13533e-10	1.37047e-09	ko01100//Metabolic pathways;ko00500//Starch and sucrose metabolism
259	ncbi_105081587	B4GALT4	XP_010969141.1 PREDICTED: beta-1,4-galactosyltransferase 4 [Camelus bactrianus]	16.7379	20.7328	11.3973	38.4783	35.0173	27.9223	1.05335	0.00272447	0.00843194	ko01100//Metabolic pathways;ko00601//Glycosphingolipid biosynthesis - lacto and neolacto series;ko00533//Glycosaminoglycan biosynthesis - keratan sulfate
260	ncbi_105081643	UMPS	XP_010969226.1 PREDICTED: uridine 5'-monophosphate synthase [Camelus bactrianus]	439.695	451.365	452.897	772.136	665.585	720.121	0.683103	6.69067e-13	1.09372e-11	ko01100//Metabolic pathways;ko00983//Drug metabolism - other enzymes;ko00240//Pyrimidine metabolism
261	ncbi_105081677	GSTO1	XP_006183058.1 glutathione S-transferase omega-1 [Camelus ferus]	282.2	291.126	296.179	589.58	611.171	619.356	1.06576	4.98741e-08	4.06666e-07	ko01100//Metabolic pathways;ko05200//Pathways in cancer;ko05225//Hepatocellular carcinoma;ko05418//Fluid shear stress and atherosclerosis;ko04212//Longevity regulating pathway - worm;ko01524//Platinum drug resistance;ko00983//Drug metabolism - other enzymes;ko00480//Glutathione metabolism;ko05204//Chemical carcinogenesis - DNA adducts;ko00980//Metabolism of xenobiotics by cytochrome P450;ko00982/…
262	ncbi_105081754	COX15	XP_010969364.1 PREDICTED: cytochrome c oxidase assembly protein COX15 homolog [Camelus bactrianus]	131.475	192.969	180.735	82.5106	107.025	76.6289	-0.924477	2.15697e-10	2.54485e-09	ko01100//Metabolic pathways;ko04714//Thermogenesis;ko00190//Oxidative phosphorylation;ko00860//Porphyrin metabolism
263	ncbi_105081757	GOT1	XP_010969370.1 PREDICTED: aspartate aminotransferase, cytoplasmic [Camelus bactrianus]	3650.78	3380.88	3554.92	6915.82	6869.47	6977.34	0.971751	5.31124e-26	2.79313e-24	ko01100//Metabolic pathways;ko01200//Carbon metabolism;ko01230//Biosynthesis of amino acids;ko00270//Cysteine and methionine metabolism;ko00330//Arginine and proline metabolism;ko00250//Alanine, aspartate and glutamate metabolism;ko00350//Tyrosine metabolism;ko00360//Phenylalanine metabolism;ko01210//2-Oxocarboxylic acid metabolism;ko00220//Arginine biosynthesis;ko00400//Phenylalanine, tyrosine a…
264	ncbi_105081775	PI4K2A	XP_010972700.2 LOW QUALITY PROTEIN: phosphatidylinositol 4-kinase type 2-alpha [Camelus dromedarius]	185.538	144.956	160.985	354.7	312.366	361.571	1.06553	3.35597e-05	0.000168022	ko01100//Metabolic pathways;ko04070//Phosphatidylinositol signaling system;ko00562//Inositol phosphate metabolism
265	ncbi_105081784	PGAM1	XP_006185167.2 phosphoglycerate mutase 1 [Camelus ferus]	6479.06	7465.22	6890.27	9912.08	11346.6	11045.4	0.632738	9.80569e-08	7.72611e-07	ko01100//Metabolic pathways;ko01200//Carbon metabolism;ko04922//Glucagon signaling pathway;ko01230//Biosynthesis of amino acids;ko00010//Glycolysis / Gluconeogenesis;ko05230//Central carbon metabolism in cancer;ko00260//Glycine, serine and threonine metabolism
266	ncbi_105081804	ALDH18A1	XP_031317325.1 delta-1-pyrroline-5-carboxylate synthase isoform X1 [Camelus dromedarius]	211.224	206.167	207.15	589.95	568.122	553.964	1.45484	7.45156e-19	2.16959e-17	ko01100//Metabolic pathways;ko01230//Biosynthesis of amino acids;ko00330//Arginine and proline metabolism
267	ncbi_105081864	PAPSS2	XP_010969561.1 PREDICTED: LOW QUALITY PROTEIN: bifunctional 3'-phosphoadenosine 5'-phosphosulfate synthase 2 [Camelus bactrianus]	8815.9	8536.51	8236.84	21096.5	20005.2	21017.2	1.2795	5.50101e-57	1.62256e-54	ko01100//Metabolic pathways;ko00230//Purine metabolism;ko00450//Selenocompound metabolism;ko00920//Sulfur metabolism;ko00261//Monobactam biosynthesis
268	ncbi_105082017	NUDT12	XP_006186765.1 peroxisomal NADH pyrophosphatase NUDT12 [Camelus ferus]	67.3967	62.483	64.1598	111.572	106.726	114.344	0.777622	1.08897e-06	7.13084e-06	ko01100//Metabolic pathways;ko04146//Peroxisome;ko00760//Nicotinate and nicotinamide metabolism
269	ncbi_105082023	MAN2A1	XP_010969775.1 PREDICTED: alpha-mannosidase 2 [Camelus bactrianus]	506.066	494.235	478.284	1141.28	1096.48	1143.42	1.19331	2.52775e-36	2.28644e-34	ko01100//Metabolic pathways;ko00510//N-Glycan biosynthesis;ko00513//Various types of N-glycan biosynthesis
270	ncbi_105082097	P4HA2	XP_006212896.1 prolyl 4-hydroxylase subunit alpha-2 isoform X1 [Vicugna pacos]	161.918	195.016	169.3	19.9043	23.9369	24.046	-2.95449	1.36855e-12	2.14914e-11	ko01100//Metabolic pathways;ko00330//Arginine and proline metabolism
271	ncbi_105082136	Pcbd2	XP_032332671.1 pterin-4-alpha-carbinolamine dehydratase 2 isoform X1 [Camelus ferus]	296.621	238.839	237.993	835.875	604.756	788.357	1.527	2.3406e-10	2.7377e-09	ko01100//Metabolic pathways;ko00790//Folate biosynthesis
272	ncbi_105082311	AOX1	XP_010970191.1 PREDICTED: aldehyde oxidase 1 [Camelus bactrianus]	228.683	166.693	161.055	84.1317	79.1209	81.5787	-1.18441	3.94723e-07	2.80398e-06	ko01100//Metabolic pathways;ko00280//Valine, leucine and isoleucine degradation;ko04630//JAK-STAT signaling pathway;ko00380//Tryptophan metabolism;ko00982//Drug metabolism - cytochrome P450;ko00760//Nicotinate and nicotinamide metabolism;ko00350//Tyrosine metabolism;ko00830//Retinol metabolism;ko00750//Vitamin B6 metabolism
273	ncbi_105082553	PGLS	XP_010970427.1 PREDICTED: 6-phosphogluconolactonase [Camelus bactrianus]	4083.86	3052.09	3145.98	1820.74	2019.01	1896.68	-0.841888	0.00208156	0.00662661	ko01100//Metabolic pathways;ko01200//Carbon metabolism;ko00030//Pentose phosphate pathway
274	ncbi_105082555	COLGALT1	XP_031545302.1 procollagen galactosyltransferase 1 isoform X1 [Vicugna pacos]	530.469	426.121	518.931	304.64	296.2	316.999	-0.684912	0.00010394	0.00045847	ko01100//Metabolic pathways;ko00310//Lysine degradation;ko00514//Other types of O-glycan biosynthesis
275	ncbi_105082622	C1GALT1	XP_010970532.1 PREDICTED: glycoprotein-N-acetylgalactosamine 3-beta-galactosyltransferase 1 isoform X1 [Camelus bactrianus]	203.735	216.694	200.696	379.981	356.352	375.855	0.840445	1.23723e-09	1.31716e-08	ko01100//Metabolic pathways;ko00514//Other types of O-glycan biosynthesis;ko00512//Mucin type O-glycan biosynthesis
276	ncbi_105082651	ASNS	XP_010970570.1 PREDICTED: asparagine synthetase [glutamine-hydrolyzing] isoform X1 [Camelus bactrianus]	2019.98	2066.31	2051.81	3410.75	3121.67	3419.02	0.697111	6.4063e-23	2.68274e-21	ko01100//Metabolic pathways;ko01230//Biosynthesis of amino acids;ko00250//Alanine, aspartate and glutamate metabolism
277	ncbi_105082754	ASL	XP_010970689.1 PREDICTED: argininosuccinate lyase [Camelus bactrianus]	145.503	123.379	138.778	81.352	69.4774	88.2683	-0.769763	1.424e-08	1.27278e-07	ko01100//Metabolic pathways;ko01230//Biosynthesis of amino acids;ko00250//Alanine, aspartate and glutamate metabolism;ko00220//Arginine biosynthesis
278	ncbi_105082755	GUSB	XP_032316250.1 beta-glucuronidase isoform X1 [Camelus ferus]	177.001	167.543	182.918	93.676	74.9928	83.0088	-1.06749	7.25865e-08	5.82753e-07	ko01100//Metabolic pathways;ko04142//Lysosome;ko00983//Drug metabolism - other enzymes;ko00860//Porphyrin metabolism;ko00040//Pentose and glucuronate interconversions;ko00531//Glycosaminoglycan degradation
279	ncbi_105082780	VKORC1	XP_006181552.1 vitamin K epoxide reductase complex subunit 1 isoform X1 [Camelus ferus]	31.5568	43.3851	64.4516	112.642	171.071	161.857	1.67649	4.88429e-05	0.000234822	ko01100//Metabolic pathways;ko00130//Ubiquinone and other terpenoid-quinone biosynthesis
280	ncbi_105082821	CDIPT	XP_006181584.1 CDP-diacylglycerol--inositol 3-phosphatidyltransferase [Camelus ferus]	733.757	674.248	717.312	1266.89	1106.87	1203.05	0.750994	2.57262e-05	0.000132518	ko01100//Metabolic pathways;ko04070//Phosphatidylinositol signaling system;ko00562//Inositol phosphate metabolism;ko00564//Glycerophospholipid metabolism
281	ncbi_105083036	ITPA	XP_010971070.1 PREDICTED: inosine triphosphate pyrophosphatase [Camelus bactrianus]	399.882	356.081	370.839	651.203	862.216	702.073	0.975393	0.000450801	0.00172004	ko01100//Metabolic pathways;ko00230//Purine metabolism;ko00983//Drug metabolism - other enzymes
282	ncbi_105083048	IDH3B	XP_010971087.1 PREDICTED: isocitrate dehydrogenase [NAD] subunit beta, mitochondrial isoform X1 [Camelus bactrianus]	736.684	761.018	823.029	347.313	284.253	310.173	-1.30118	5.70331e-15	1.1654e-13	ko01100//Metabolic pathways;ko01200//Carbon metabolism;ko01230//Biosynthesis of amino acids;ko00020//Citrate cycle (TCA cycle);ko01210//2-Oxocarboxylic acid metabolism
283	ncbi_105083095	BCKDHB	XP_010971148.1 PREDICTED: 2-oxoisovalerate dehydrogenase subunit beta, mitochondrial [Camelus bactrianus]	163.43	141.058	128.435	48.4623	56.7244	45.0402	-1.52697	0.00685913	0.0186727	ko01100//Metabolic pathways;ko00280//Valine, leucine and isoleucine degradation;ko00640//Propanoate metabolism
284	ncbi_105083107	ME1	XP_031536114.1 NADP-dependent malic enzyme [Vicugna pacos]	1763.92	1836.82	1865.14	672.852	637.196	656.195	-1.47501	1.38907e-13	2.43499e-12	ko01100//Metabolic pathways;ko01200//Carbon metabolism;ko03320//PPAR signaling pathway;ko00620//Pyruvate metabolism
285	ncbi_105083114	NT5E	XP_032340448.1 5'-nucleotidase [Camelus ferus]	722.774	626.8	626.59	385.027	375.803	393.663	-0.775444	1.40583e-16	3.41834e-15	ko01100//Metabolic pathways;ko00230//Purine metabolism;ko00240//Pyrimidine metabolism;ko00760//Nicotinate and nicotinamide metabolism
286	ncbi_105083185	ACSS1	XP_010971247.1 PREDICTED: acetyl-coenzyme A synthetase 2-like, mitochondrial [Camelus bactrianus]	1386.84	1333.36	1446.3	731.217	651.725	666.605	-1.02353	1.3282e-10	1.59478e-09	ko01100//Metabolic pathways;ko01200//Carbon metabolism;ko00010//Glycolysis / Gluconeogenesis;ko00620//Pyruvate metabolism;ko00640//Propanoate metabolism;ko00630//Glyoxylate and dicarboxylate metabolism
287	ncbi_105083313	PGM2L1	XP_010971430.1 PREDICTED: glucose 1,6-bisphosphate synthase [Camelus bactrianus]	298.402	301.833	274.552	580.67	573.389	576.563	0.984287	2.29298e-18	6.42791e-17	ko01100//Metabolic pathways;ko00500//Starch and sucrose metabolism
288	ncbi_105083343	PDE2A	XP_031316128.1 cGMP-dependent 3',5'-cyclic phosphodiesterase isoform X1 [Camelus dromedarius]	226.033	231.113	229.073	391.462	404.916	373.3	0.76937	4.09125e-05	0.000201415	ko01100//Metabolic pathways;ko04022//cGMP-PKG signaling pathway;ko00230//Purine metabolism;ko04925//Aldosterone synthesis and secretion;ko05032//Morphine addiction;ko04740//Olfactory transduction
289	ncbi_105083383	KYNU	XP_010971505.1 PREDICTED: kynureninase [Camelus bactrianus]	43.4649	26.1802	24.0798	903.578	816.145	877.153	4.7922	1.33569e-12	2.10729e-11	ko01100//Metabolic pathways;ko00380//Tryptophan metabolism
290	ncbi_105083386	HNMT	XP_006194682.1 histamine N-methyltransferase [Camelus ferus]	298.15	283.592	276.995	134.689	113.029	94.2885	-1.32819	4.77219e-06	2.80542e-05	ko01100//Metabolic pathways;ko00340//Histidine metabolism
291	ncbi_105083404	ACMSD	XP_010971538.1 PREDICTED: 2-amino-3-carboxymuconate-6-semialdehyde decarboxylase isoform X1 [Camelus bactrianus]	26.7006	33.0534	42.7351	87.4628	94.3064	93.2473	1.42405	4.77479e-07	3.35591e-06	ko01100//Metabolic pathways;ko00380//Tryptophan metabolism
292	ncbi_105083418	GALNT7	XP_010993283.2 LOW QUALITY PROTEIN: N-acetylgalactosaminyltransferase 7 [Camelus dromedarius]	300.786	317.266	290.161	1302.79	1360.93	1337.54	2.13935	1.15396e-32	8.5092e-31	ko01100//Metabolic pathways;ko00514//Other types of O-glycan biosynthesis;ko00512//Mucin type O-glycan biosynthesis
293	ncbi_105083511	KMO	XP_010971675.1 PREDICTED: kynurenine 3-monooxygenase isoform X1 [Camelus bactrianus]	1101.5	1001.27	952.238	15667.2	14096.3	14850.6	3.86825	7.55404e-32	5.45176e-30	ko01100//Metabolic pathways;ko00380//Tryptophan metabolism
294	ncbi_105083517	SHMT1	XP_006175682.2 serine hydroxymethyltransferase, cytosolic isoform X1 [Camelus ferus]	1328.33	1240.77	1234.04	482.678	444.505	452.032	-1.46334	8.24026e-08	6.56126e-07	ko01100//Metabolic pathways;ko01200//Carbon metabolism;ko01230//Biosynthesis of amino acids;ko00260//Glycine, serine and threonine metabolism;ko00630//Glyoxylate and dicarboxylate metabolism;ko01523//Antifolate resistance;ko00670//One carbon pool by folate
295	ncbi_105083620	ADSS2	XP_010971824.1 PREDICTED: adenylosuccinate synthetase isozyme 2 [Camelus bactrianus]	1004.88	929.682	881.32	621.783	606.143	624.538	-0.604139	8.15204e-06	4.60095e-05	ko01100//Metabolic pathways;ko00230//Purine metabolism;ko00250//Alanine, aspartate and glutamate metabolism
296	ncbi_105083741	Glo1	XP_010971981.1 PREDICTED: lactoylglutathione lyase [Camelus bactrianus]	3694.32	3233.27	3330.53	2175.05	2100.5	2104.25	-0.685183	2.56224e-11	3.38835e-10	ko01100//Metabolic pathways;ko00620//Pyruvate metabolism
297	ncbi_105083851	PYCR2	XP_006188185.1 pyrroline-5-carboxylate reductase 2 isoform X1 [Camelus ferus]	68.3375	71.0788	115.179	49.3676	60.9008	54.7086	-0.625943	0.0075231	0.0201966	ko01100//Metabolic pathways;ko01230//Biosynthesis of amino acids;ko00330//Arginine and proline metabolism
298	ncbi_105083854	MMUT	XP_010972165.1 PREDICTED: methylmalonyl-CoA mutase, mitochondrial [Camelus bactrianus]	2370.85	2226.24	2257.29	1040.44	1016	1050.91	-1.14134	7.49911e-29	4.79943e-27	ko01100//Metabolic pathways;ko01200//Carbon metabolism;ko00280//Valine, leucine and isoleucine degradation;ko00640//Propanoate metabolism;ko00630//Glyoxylate and dicarboxylate metabolism
299	ncbi_105083859	PGK2	XP_006190798.1 phosphoglycerate kinase 2 [Camelus ferus]	78.6229	107.572	104.527	67.9576	42.4172	54.6577	-0.816893	0.0144118	0.0352196	ko01100//Metabolic pathways;ko01200//Carbon metabolism;ko04066//HIF-1 signaling pathway;ko01230//Biosynthesis of amino acids;ko00010//Glycolysis / Gluconeogenesis
300	ncbi_105083868	GSTA4	XP_006182423.1 glutathione S-transferase A4 [Camelus ferus]	1084.83	955.073	1012.58	400.821	371.251	376.744	-1.40983	5.34557e-11	6.80382e-10	ko01100//Metabolic pathways;ko05200//Pathways in cancer;ko05225//Hepatocellular carcinoma;ko05418//Fluid shear stress and atherosclerosis;ko04212//Longevity regulating pathway - worm;ko01524//Platinum drug resistance;ko00983//Drug metabolism - other enzymes;ko00480//Glutathione metabolism;ko05204//Chemical carcinogenesis - DNA adducts;ko00980//Metabolism of xenobiotics by cytochrome P450;ko00982/…
301	ncbi_105083874	GCLC	XP_010972196.1 PREDICTED: glutamate--cysteine ligase catalytic subunit [Camelus bactrianus]	429.076	341.023	326.808	252.713	219.344	233.152	-0.63732	5.92507e-05	0.000276639	ko01100//Metabolic pathways;ko04212//Longevity regulating pathway - worm;ko00270//Cysteine and methionine metabolism;ko00480//Glutathione metabolism;ko04216//Ferroptosis
302	ncbi_105084193	ALDH5A1	XP_010972546.1 PREDICTED: succinate-semialdehyde dehydrogenase, mitochondrial [Camelus bactrianus]	228.382	187.043	198.102	438.335	444.089	434.879	1.10239	2.51026e-11	3.32609e-10	ko01100//Metabolic pathways;ko00250//Alanine, aspartate and glutamate metabolism;ko00650//Butanoate metabolism
303	ncbi_123619773	SYNJ2	KAB1275802.1 Synaptojanin-2 [Camelus dromedarius]	198.632	136.65	136.379	91.9859	101.24	81.5294	-0.779599	0.011726	0.02943	ko01100//Metabolic pathways;ko04070//Phosphatidylinositol signaling system;ko00562//Inositol phosphate metabolism
