# Supplementary material for: Exploring the Mechanism of H2S Synthesis in Male Bactrian Camel Poll Glands Based on Data Independent Acquisition Proteomics and Non-Targeted Metabolomics
Source: Int J Mol Sci. 2024 Jul 13;25(14):7700. doi: 10.3390/ijms25147700 (PMC11276878; doi:10.3390/ijms25147700)
Supplement: Supplementary file 1 [file ijms-25-07700-s001.zip › Table S8.xlsx]

## Sheet: Sheet5
Table S8 The 16 proteins related to H2S synthesis in the DIA proteomics data.
NO.	Symbol	id	Description	C1	Cl2	C3	E1	E2	E3	log2(fc)	PValue	FDR	Pathway
1	CBS	ncbi_105078063	XP_010964864.1 PREDICTED: cystathionine beta-synthase [Camelus bactrianus]	180.497	166.539	159.235	503.092	507.588	494.659	1.57211	6.42145e-20	2.02619e-18	ko01100//Metabolic pathways;ko01230//Biosynthesis of amino acids;ko00270//Cysteine and methionine metabolism;ko00260//Glycine, serine and threonine metabolism
2	KYAT1	ncbi_105066004	XP_010949525.1 PREDICTED: kynurenine--oxoglutarate transaminase 1 isoform X1 [Camelus bactrianus]	7665.71	6645.44	6470.44	11086.6	10176.6	10762.2	0.62391	5.90516e-16	1.34884e-14	ko01100//Metabolic pathways;ko00270//Cysteine and methionine metabolism;ko05204//Chemical carcinogenesis - DNA adducts;ko00380//Tryptophan metabolism;ko00450//Selenocompound metabolism
3	MTHFR	ncbi_105070965	XP_010955829.1 PREDICTED: methylenetetrahydrofolate reductase isoform X1 [Camelus bactrianus]	93.4675	99.2281	96.7852	50.5663	47.8193	51.1993	-0.952503	3.07224e-09	3.05155e-08	ko01100//Metabolic pathways;ko01200//Carbon metabolism;ko01523//Antifolate resistance;ko00670//One carbon pool by folate
4	AHCYL1	ncbi_105063663	NP_001094522.2 S-adenosylhomocysteine hydrolase-like protein 1 [Bos taurus]	299.504	258.541	297.828	633.868	613.019	598.534	1.10848	1.01848e-07	8.00626e-07	ko01100//Metabolic pathways;ko00270//Cysteine and methionine metabolism
5	GCLC	ncbi_105083874	XP_010972196.1 PREDICTED: glutamate--cysteine ligase catalytic subunit [Camelus bactrianus]	429.076	341.023	326.808	252.713	219.344	233.152	-0.63732	5.92507e-05	0.000276639	ko01100//Metabolic pathways;ko04212//Longevity regulating pathway - worm;ko00270//Cysteine and methionine metabolism;ko00480//Glutathione metabolism;ko04216//Ferroptosis
6	PAPSS2	ncbi_105081864	XP_010969561.1 PREDICTED: LOW QUALITY PROTEIN: bifunctional 3'-phosphoadenosine 5'-phosphosulfate synthase 2 [Camelus bactrianus]	8815.9	8536.51	8236.84	21096.5	20005.2	21017.2	1.2795	5.50101e-57	1.62256e-54	ko01100//Metabolic pathways;ko00230//Purine metabolism;ko00450//Selenocompound metabolism;ko00920//Sulfur metabolism;ko00261//Monobactam biosynthesis
7	MVK	ncbi_105075675	XP_010961882.1 PREDICTED: mevalonate kinase [Camelus bactrianus]	78.2952	65.8815	68.9615	34.8801	29.8489	37.3011	-1.06279	9.86362e-05	0.000438498	ko01100//Metabolic pathways;ko04146//Peroxisome;ko00900//Terpenoid backbone biosynthesis
8	BCKDHB	ncbi_105083095	XP_010971148.1 PREDICTED: 2-oxoisovalerate dehydrogenase subunit beta, mitochondrial [Camelus bactrianus]	163.43	141.058	128.435	48.4623	56.7244	45.0402	-1.52697	0.00685913	0.0186727	ko01100//Metabolic pathways;ko00280//Valine, leucine and isoleucine degradation;ko00640//Propanoate metabolism
9	EPHX2	ncbi_105063866	XP_010946851.1 PREDICTED: bifunctional epoxide hydrolase 2 [Camelus bactrianus]	5328.63	4406.86	4691.02	8039.46	7684.16	8202.93	0.72989	2.26514e-29	1.53667e-27	ko01100//Metabolic pathways;ko04146//Peroxisome;ko00590//Arachidonic acid metabolism
10	SHMT1	ncbi_105083517	XP_006175682.2 serine hydroxymethyltransferase, cytosolic isoform X1 [Camelus ferus]	1328.33	1240.77	1234.04	482.678	444.505	452.032	-1.46334	8.24026e-08	6.56126e-07	ko01100//Metabolic pathways;ko01200//Carbon metabolism;ko01230//Biosynthesis of amino acids;ko00260//Glycine, serine and threonine metabolism;ko00630//Glyoxylate and dicarboxylate metabolism;ko01523//Antifolate resistance;ko00670//One carbon pool by folate
11	SUOX	ncbi_105075908	XP_010962185.1 PREDICTED: sulfite oxidase, mitochondrial [Camelus bactrianus]	1801.37	1826.24	1735.2	885.45	946.888	960.793	-0.941106	1.26526e-18	3.60453e-17	ko01100//Metabolic pathways;ko00920//Sulfur metabolism
12	BCKDHA	ncbi_105062916	XP_010945637.1 PREDICTED: 2-oxoisovalerate dehydrogenase subunit alpha, mitochondrial [Camelus bactrianus]	1268.05	1191.64	1179.79	194.185	243.972	188.868	-2.53714	6.34219e-29	4.13706e-27	ko01100//Metabolic pathways;ko00280//Valine, leucine and isoleucine degradation;ko00640//Propanoate metabolism
13	PDXK	ncbi_105078062	XP_032352227.1 pyridoxal kinase isoform X1 [Camelus ferus]	679.979	618.259	606.243	306.394	326.778	337.219	-0.972759	3.56275e-08	3.00993e-07	ko01100//Metabolic pathways;ko00750//Vitamin B6 metabolism
14	ACACA	ncbi_105064304	XP_010947490.1 PREDICTED: acetyl-CoA carboxylase 1 isoform X3 [Camelus bactrianus]	297.478	295.378	307.779	130.514	145.275	135.296	-1.13151	2.08136e-15	4.56956e-14	ko01100//Metabolic pathways;ko04910//Insulin signaling pathway;ko04152//AMPK signaling pathway;ko04922//Glucagon signaling pathway;ko01212//Fatty acid metabolism;ko00620//Pyruvate metabolism;ko00640//Propanoate metabolism;ko00061//Fatty acid biosynthesis
15	SDS	ncbi_105075691	EPY81852.1 L-serine dehydratase/L-threonine deaminase [Camelus ferus]	1149.92	836.809	834.466	5998.04	5352.29	5470.52	2.57587	6.14907e-07	4.21792e-06	ko01100//Metabolic pathways;ko01200//Carbon metabolism;ko01230//Biosynthesis of amino acids;ko00270//Cysteine and methionine metabolism;ko00260//Glycine, serine and threonine metabolism;ko00290//Valine, leucine and isoleucine biosynthesis
16	CTH	ncbi_105075542	XP_010961715.1 PREDICTED: cystathionine gamma-lyase isoform X1 [Camelus bactrianus]	1610.09	1514.73	1688.93	3371.92	3189.18	3241.32	1.02598	9.46004e-20	2.91713e-18	ko01100//Metabolic pathways;ko01230//Biosynthesis of amino acids;ko00270//Cysteine and methionine metabolism;ko00260//Glycine, serine and threonine metabolism;ko00450//Selenocompound metabolism
