# Supplementary material for: Exploring the Mechanism of H2S Synthesis in Male Bactrian Camel Poll Glands Based on Data Independent Acquisition Proteomics and Non-Targeted Metabolomics
Source: Int J Mol Sci. 2024 Jul 13;25(14):7700. doi: 10.3390/ijms25147700 (PMC11276878; doi:10.3390/ijms25147700)
Supplement: Supplementary file 1 [file ijms-25-07700-s001.zip › Table S9.xlsx]

## Sheet: Sheet1
Table S9 Top 20 enriched pathways in non-targeted metabolomics analysis .
NO.	ID Annotation	Annotation	in set	set	in background	background	p-value	-lg(p-value)	FDR correction
1	cfr05230	Central carbon metabolism in cancer	9	81	30	3244	2.25008e-08	7.6478	1.94663e-06
2	cfr00970	Aminoacyl-tRNA biosynthesis	11	81	52	3244	3.11461e-08	7.5066	1.94663e-06
3	cfr04974	Protein digestion and absorption	7	81	29	3244	4.67001e-06	5.33068	0.000194584
4	cfr00630	Glyoxylate and dicarboxylate metabolism	9	81	62	3244	1.66743e-05	4.77795	0.000521073
5	cfr00260	Glycine, serine and threonine metabolism	8	81	50	3244	2.44539e-05	4.61165	0.000611346
6	cfr00250	Alanine, aspartate and glutamate metabolism	6	81	28	3244	4.88548e-05	4.31109	0.00101781
7	cfr00350	Tyrosine metabolism	9	81	78	3244	0.000108335	3.96523	0.00193455
8	cfr04080	Neuroactive ligand-receptor interaction	5	81	40	3244	0.00284146	2.54646	0.0443978
9	cfr00360	Phenylalanine metabolism	6	81	60	3244	0.00343368	2.46424	0.044709
10	cfr04150	mTOR signaling pathway	2	81	4	3244	0.00357672	2.44651	0.044709
11	cfr00380	Tryptophan metabolism	7	81	83	3244	0.00419284	2.37749	0.0466244
12	cfr04923	Regulation of lipolysis in adipocytes	3	81	14	3244	0.00447594	2.34912	0.0466244
13	cfr04068	FoxO signaling pathway	2	81	5	3244	0.00586472	2.23175	0.0563916
14	cfr02010	ABC transporters	7	81	93	3244	0.00783175	2.10614	0.0660193
15	cfr04726	Serotonergic synapse	3	81	17	3244	0.00792231	2.10115	0.0660193
16	cfr00400	Phenylalanine, tyrosine and tryptophan biosynthesis	4	81	34	3244	0.00946554	2.02385	0.0739495
17	cfr00030	Pentose phosphate pathway	4	81	35	3244	0.0104875	1.97933	0.0771137
18	cfr00020	Citrate cycle (TCA cycle)	3	81	20	3244	0.0125859	1.90012	0.0874021
19	cfr05030	Cocaine addiction	2	81	8	3244	0.0156396	1.80577	0.098124
20	cfr00430	Taurine and hypotaurine metabolism	3	81	22	3244	0.0164047	1.78503	0.098124
